# Supplementary material for: GWAS on longitudinal growth traits reveals different genetic factors influencing infant, child, and adult BMI
Source: Sci Adv. 2019 Sep 4;5(9):eaaw3095. doi: 10.1126/sciadv.aaw3095 (PMC6904961; doi:10.1126/sciadv.aaw3095)
Supplement: Table S1 [file aaw3095_Tables_S1_S2_S5_S7_S11_S14_S15_S18_and_S19.xlsx]

## Sheet: ST_1
Supplementary Table S1. Study characteristics, exclusions, genotyping, quality control and imputation of stage 1 studies
	Cohort	HBCS		NFBC1966		Raine Study		LISA (D)		Generation R
Cohort Information	Ethnicity	Finnish/European		Finnish/European		Australian/Eurpoean		German/European		Dutch/European
	Country (Sample source)	Finland		Northern Finland, Provinces of Oulu and Lapland		Australia		Germany		The Netherlands
	Collection type	Population-based		Prospective general population-based		Population-based		Population-based		Population-based
	Year(s) of birth	1934-44		1966 (accepected from last menstrual period)		1989-1991		1998-1999		2002-2006
	N	1555		3459		1037		390		2088
	Ascertainment of growth measurements	Child welfare and school health records		Clinical assesment		Clinical assessment		Medical records		Measured at routine visits to community health centers
Early growth phenotypes : Mean (SD)	Birth weight [g]	3410 (486)		3510 (500)		3370 (554)		3434 (408)		3577 (489)
	PHV [cm/month]	3.9 (0.36)		4.4 (0.33)		NA		3.6 (0.37)		4.0 (0.67)
	PWV [kg/month]	1.0 (0.14)		1.1 (0.20)		NA		1.1 (0.19)		1.0 (0.16)
	Age at AP (years)	0.8 (0.07)		0.7 (0.05)		NA		0.7 (0.04)		0.7 (0.04)
	BMI at AP (kg/m2)	17.8 (0.78)		18.1 (1.08)		NA		16.8 (0.91)		17.6 ( 0.75)
	Age at AR (year)	6.1 (1.03)		5.71 (0.93)		4.81 (1.27)		NA		NA
	BMI at AR (kg/m2)	15.4 (0.98)		15.4 (1.09)		15.5 (1.05)		NA		NA
Genotyping	Genotyping platform and SNP panel	Illumina 670 Quad		Illumina HumanCNV‐370DUO Analysis BeadChip		Illumina 660 Quad array		Affymetrix Human SNP Array 5.0		Ilumina 610 Quad array
	Genotyping centre	Sanger Centre		Broad Institute		Centre for Applied Genomics, University of Toronto, Toronto, Canada		Helmholtz Zentrum Munich		Genetic Laboratory-Dept Internal Medicine - Erasmus MC The Netherlands
	Genotype-calling algorithm	Illuminus		Beadstudio		Beadstudio		BRLMM-P		Genomestudio 2009 V.1.1.9
Sample QC	Call rate filter	≥95%		≥95%		>97%		≥95%		>97.5%
	Heterozygosity filter	NA		NA		Excluded individuals with genome-wide heterozygosity <0.3		NA		> 4SD from mean
	Ethnic outliers / other exclusions	Closely related individuals were screened for by examining pair-wise IBD estimates. >0.2 IBD-sharing was used as cut-off. Population stratification was examined using multidimensional scaling analyses. No outliers.		None		Adjusted for the first two principle components		None		Adjusted for principle components
SNP QC (prior to imputation)	MAF filter	>0.01		>0.01		>0.01		>0.01		>0.01
	HWE filter	1x10-6		>1 x 10-4		>5.7 x 10-7		> 0.01		> 1 x 10-6
	Call rate	>95%		≥95%		>95%		≥95%		> 95%
	N genotyped SNPs after QC	509861		328007		535632		371004		529843
Imputation statistics	Imputation software	MACH		IMPUTE		MACH		IMPUTE		MACH
	Imputation quality metrics	RSQR		Proper_INFO		R2_HAT		Proper_INFO		R2_HAT
	Other SNP QC filters applied	During meta-analysis, SNPs were filtered: Proper_INFO>0.4, MAF>0.01		During meta-analysis, SNPs were filtered: Proper_INFO>0.4, MAF>0.01		During meta-analysis, SNPs were filtered: R2_HAT>0.3, MAF>0.01. Bar "autoflip" to match hapmap strands		During meta-analysis, SNPs were filtered: Proper_INFO>0.4, MAF>0.01		During meta-analysis, SNPs were filtered: R2_HAT>0.3, MAF>0.01
Data analysis	Number of QC'd SNPs in analysis	2543888		2123659		2463373		2319848		2448217
	Covariates	Sex and principle components for all phenotypes, and additonal adjustement for gestational age for BMI-AP and Age-AP		Sex and principle components for all phenotypes, and additonal adjustement for gestational age for BMI-AP and Age-AP		Sex and first two principle components		Sex for all and gestational age for Age-AP and BMI-AP		Sex and principle components for all phenotypes, and additonal adjustement for gestational age for BMI-AP and Age-AP
	Analysis method	Linear regression (additive model)		Linear regression (additive model)		Linear regression (additive model)		Linear regression (additive model)		Linear regression (additive model)
	Analysis software	MACH2QTL		SNPTEST		MACH2QTL		SNPTEST		MACH2QTL
SNPs representing top association signals: directly genotyped or imputed?	rs2860323	Imputed		Imputed		Imputed		Imputed		Imputed
	rs9436303	Imputed		Imputed		Imputed		Imputed		Imputed
	rs10515235	Genotyped		Imputed		Genotyped		Imputed		Imputed
	rs1421085	Imputed		Imputed		Imputed		Imputed		Imputed
	rs2956578	Imputed		Imputed		Imputed		Imputed		Imputed
	rs2817419	Imputed		Imputed		Imputed		Imputed		Imputed
	rs2055816	Imputed		Imputed		Imputed		Imputed		Imputed
	rs10938397	Imputed		Imputed		Imputed		Imputed		Imputed
References	Cohort reference PMID	11312225		4911003		8105165		16452359		20967563
	GWAS or genotyping reference PMID	NA		19060910		NA		NA		19700477
	Website	NA		http://kelo.oulu.fi/NFBC/		http://www.rainestudy.org.au/		http://www.helmholtz-muenchen.de/epi/arbeitsgruppen/umweltepidemiologie/projects-projekte/lisa-plus/index.html		www.generationr.nl

## Sheet: ST_2
Supplementary Table S2. Study characteristics, exclusions, genotyping and quality control in stage 2 studies
	Cohort	CBGS		CHOP		EDEN		NFBC1986		CHOP		DNBC		EDEN		EFSOCH		LISA+GINI(R)		PANIC		SWS		ALSPAC		COPSAC		INMA		DNBC
Cohort Information	Ethnicity	UK/ European		American/European		French/ European		Finnish/European		American/European				French/European		British/European		European		Finnish/European		mainly British/Caucasian	mainly British/Caucasian	UK/European		Danish/European		Spanish/European		Danish/European
	Country (Sample source)	UK		Philadelphia, USA		France		Northern Finland, Provinces of Oulu and Lapland		Philadelphia, USA				France		UK		Germany		Finland		UK	UK	UK		Denmark		Spain		Denmark
	Collection type	Single-centre		Random collection from Hospital visits		Two centres		Prospective general population-based		Random collection from Hospital visits				Prospective general population-based/two centres		Community-based		Population-based		Population based intervention study		Population-based, women aged 20-34 living in Southampton between 1998 and 2002	population-based, women aged 20-34 living in Southampton between 1998 and 2002	Pregnancy cohort		High-risk asthma birth cohort		Population-based		Prospective general population-based
	Year(s) of birth	2001-2009		1988-Present		2003-2006		1985-1986		1988-Present				2003-2006		2003-2004		1995-99		1999-2002		1998-2007	1998-2007	1991-3		August 1998 - December 2001		2003-2007		1996-2002
	Ascertainment of growth measurements	BMI at 1 year was used as a proxy for the BMI at AP phentoype. Measurements were made by research nurses.		Medical records		BMI at 1 year was used as a proxy for the BMI at AP phentoype. Measurements were made by research midwives.		Clinical		Medical Records				clinial + health booklet	clinial + health booklet	BMI at 1 year was used as a proxy for the BMI at AP phentoype. All measures were taken in the study measuring room in the morning by a research midwife. All measures were repeated three times, and an average value calculated for use in analysis. Weight was recorded in grams to the nearest 10 g, using Soehnle (Leifheit AG, Nassau, Germany) scales (model number 8310, range up to 20 kg × 10 g). Leng…		Medical records		Medical records		Clinical		Health visits and clinic based assessment		Clinical		Infant weight (nearest gram) and length (nearest 0.1 cm) were measured at birth and at 12 months by trained staff using standard protocols. Repeated measures of infant weight and length throughout the first 2 years were abstracted from medical records.		Height and weight at medical exam reported in 18 months questionnaire
	N	557		233		1127		4020								600		619		433		1285		6704		319		396		861
Early growth phenotypes: Mean (SD)	Birth weight (g)	3491 (529)		NA		3310 (480)		3589 (520)		NA				3.254 (0.428)	3.377 (0.523)	3528 (465 )		3405 (433)		3565 (481)		3530 (470)		3444 (519)		3510 (510)		3276 (411)		3287 (706)
	PHV (cm/month)	NA		NA		NA		4.4 (0.60)		NA						NA		NA		NA		NA		NA		NA		NA		NA
	PWV (kg/month)	NA		NA		NA		1.1 (0.24)		NA						NA		1.0 (0.20)		NA		NA		NA		1.1 (0.18)		0.57 (0.24)		NA
	Age at AP (years)	1.03 (0.04)		0.83 ( 0.15)		1.0 (0.08)		0.7 (0.02)		306.5 (55.9) days				1.018 (0.041)	1.018 (0.041)	NA		NA		NA		0.5 (0.04)		0.8 (0.05)		0.6 (0.18)		NA		0.8 (0.3)
	BMI at AP (kg/m2)	17.3 (1.39)		18.0 (4.12)		17.5 (1.5)		17.5 (0.73)		17.97 (4.12)				17.2 (1.53)	17.66 (1.47)	17.5 (1.47)		16.9 (0.60)		NA		17.6 (1.53)		17.6 (1.78)		17.5 (0.89)		16.7 (1.43)		17.0 (1.67)
	Age at AR (year)	NA		NA		NA		4.9 (1.04)		NA						NA		NA		4.7 (1.5)		5.30 (1.04)		NA		4.8 (1.32)		NA		NA
	BMI at AR (kg/m2)	NA		NA		NA		15.7 (1.12)		NA						NA		NA		15.7 (1.3)		15.7 (1.24)		NA		15.4 (0.96)		NA		NA
	Genotyping platform and SNP panel	Direct genotyping (not GWAS) using TaqMan (Applied Biosystems)		Illumina Human Hap550, Quad 610		Direct genotyping (not GWAS) using TaqMan (Applied Biosystems)		Direct genotyping using LGC Genomics’ (formerly “Kbiosciences”) own competitive allele specific system of PCR (KASPar)		Illumina Human Hap550, Quad 610				TaqMan (Applied Biosystems)		Direct genotyping using LGC Genomics’ (formerly “Kbiosciences”) own competitive allele specific system of PCR (KASPar)		Affymetrix Human SNP Array 5.0 and 6.0		Illumina Custom Infinium chemistry, Array - Cardio-Metabo_Chip_11395247_A		Direct genotyping using LGC Genomics’ (formerly “Kbiosciences”) own competitive allele specific system of PCR (KASPar)		Illumina HumanHap550 quad genome-wide SNP genotyping platform		Illumina Infinium II HumanHap550 BeadChip		HumanOmni1-Quad BeadChip (Illumina)		Illumina Human660W-Quad
Genotyping	Genotyping centre	MRC Epidemiology Unit, Cambridge UK		Center for Applied Genomics, CHOP		MRC Epidemiology Unit, Cambridge UK		Kbiosciences, Hoddesdon, Herts, UK		Center for Applied Genomics, CHOP				CRNH, La Pitié Salpétrière, Paris, France		Kbiosciences, Hoddesdon, Herts, UK		Helmholtz Zentrum Munich		Center for Inherited Disease Research, Johns Hopkins Institute of Genetic Medicine, Johns Hopkins School of Medicine		Kbiosciences, Hoddesdon, Herts, UK		23andMe subcontracting the Wellcome Trust Sanger Institute, Cambridge, UK and the Laboratory Corporation of America, Burlington, NC, USA		Children's Hospital of Philadelphia		Spanish National Genotyping Center (CEGEN)		Johns Hopkins University Center for Inherited Disease Research
	Genotype-calling algorithm (for GWAS data)	NA		Bead Studio		NA		NA		Bead Studio						NA		BRLMM-P (Affy 5.0), BIRDSEEDv2 (Affy 6.0)		BeadStudio version 3.3.7, Gentrain version 1.0		NA		Illumina		Illumina BeadStudio		GeneTrain2.0		Illumina BeadStudio
	Call rate filter ( direct genotyping)	>99.4%		Not applicable		NA		NA		NA						NA		Not applicable		Not applicable		>99%		Not applicable		Not applicable		Not applicable		Not applicable
	HWE filter (direct genotyping)	P>0.65		Not applicable		NA		NA								NA		Not applicable		Not applicable		NA		Not applicable		Not applicable		Not applicable		Not applicable
Sample QC (prior to imputation)	Heterozygosity filter	Not applicable		NA		Not applicable		Not applicable		NA						Not applicable		<4SD from mean		None		Not applicable		minimal or excessive heterozygosity <0.310 and >0.330 for the LabCorp data		none		none		none
	Ethnic outliers / other exclusions	Not applicable		Non-Caucasian [Self-Report]		Not applicable		Not applicable		Non-Caucasian [Self-Report]						Not applicable		Ethnic outliers excluded		Twins excluded		Not applicable		Incorrect sex assignments, disproportionate levels of individual missingness (>3%), evidence of cryptic relatedness (>10% IBD) and being of non-European ancestry (as detected by a multidimensional scaling analysis seeded with HapMap 2 individuals, EIGENSTRAT analysis revealed no additional obvious population stratification and genome-wide analyses with other phenotypes indicate a low lambda)		Principle components based		none		Principle componenet based - no outliers
	MAF filter	Not applicable		NA		Not applicable		Not applicable		NA						Not applicable		> 1%		NA		Not applicable		>1%		>1%		>1%		> 0.5%
	HWE filter	Not applicable		NA		Not applicable		Not applicable		NA						Not applicable		P> 1 x 10-5		NA		Not applicable		P>10-7		P> 1 x 10-4		P>1 x 10-6		P>0.001
	Call rate filter	Not applicable		NA		Not applicable		Not applicable		NA						Not applicable		> 95% per SNP		NA		Not applicable		>=97% per SNP		>=97% per SNP and individuals with >5% missing SNPs		>=98% per SNP and/or LRR standard deviation >0.3		>98% per SNP
	Other	Not applicable		NA		Not applicable		Not applicable		NA						Not applicable		NA		NA		Not applicable		none		none		none		none
	N SNPs in QC'd dataset	Not applicable		NA		Not applicable		Not applicable		2						Not applicable		Affy 5.0: 357125, Affy 6.0: 716425		194729		Not applicable		500527/488325		528989		817783		518,097 autosomal
Imputation statistics	Imputation software	Not applicable		Impute2		Not applicable		Not applicable		Impute2						Not applicable		IMPUTEv2		NA		Not applicable		MACH (v1.0.16)		MACH		IMPUTE2		MACH
	Imputation quality metrics	Not applicable		NA		Not applicable		Not applicable		NA						Not applicable		Proper Info		Not applicable		Not applicable		R2_HAT		Rsq>0.3		5 Mb, Ne=1500		NA
	Other SNP QC filters applied	Not applicable		none		Not applicable		Not applicable		NA						Not applicable		none		none		Not applicable		none		none		none		NA
Data analysis	Number of QC'd SNPs in stage 2 analyses	2		2		2		9		2				2		2		3		3		7		20		20		20		9
	Analysis method	Linear regression (additive model)		Linear regression (additive model)		Linear regression (additive model)		Linear regression (additive model)		linear regression		Linear regression		Linear regression		Linear regression (additive model)		Linear regression (additive model)		Linear regression (additive model)		Linear regression (additive model)		Linear regression (additive model)		Linear regression (additive model)		Linear regression (additive model)		Linear regression (additive model)
	Covariates used	Sex		Sex,sex squared, gestational age (for Age-AP and BMI-AP only)		Sex		Sex		sex,sex squared, gestational age						Sex, sex squared, gestational age (for BMI-AP only)		Sex		Sex		Sex, age, age-squared, gestational age (for Age-AP and BMI-AP only)		Sex and gestational age (for Age-AP and BMI-AP only)		Sex and gestational age (for Age-AP and BMI-AP only)		Sex and gestational age (BMI-AP only)		Sex, age, age-squared, gestational age (for BMI-AP only)
	Analysis software	NA		PLINK		NA		SAS		plink				SAS		Stata SE v.10		R		R (version 2.7.2)		SPSS version 19.0		MACH2qtl		PLINK/Snptest		SNPtest		MACH2qtl
lead SNPs taken forward to stage 2 and their proxies genotyped /imputed ?	rs2860323	NA		NA		NA		Directly genotyped		NA						NA		Imputed		NA		Directly genotyped		Imputed		Imputed		Imputed		NA
	rs10515235	Directly genotyped		NA		Directly genotyped		Directly genotyped		Imputed				direct		Directly genotyped		Imputed		NA		Directly genotyped		Imputed		Genotyped		Imputed		Genotyped
	rs9436302	NA		Imputed		NA		NA		NA				NA		NA		NA		NA		NA		Imputed		Imputed		Imputed		Imputed
	rs9436301	NA		NA		NA		NA		NA				NA		NA		NA		NA		NA		Imputed		Imputed		Directly genotyped		Imputed
	rs13158163	NA		NA		NA		NA		NA				NA		NA		NA		NA		NA		Imputed		Genotyped		Directly genotyped		Genotyped
	rs13153770	NA		NA		NA		NA		NA				NA		NA		NA		NA		NA		Imputed		Imputed		Imputed		Imputed
	rs9436303	Directly genotyped		NA		Directly genotyped		Directly genotyped		Imputed				direct		Directly genotyped		Imputed		NA		Directly genotyped		Imputed		Imputed		Imputed		Imputed
	rs1558902	NA		Imputed		NA		NA		NA				NA		NA		NA		NA		NA		Imputed		Imputed		Imputed		Genotyped
	rs9939609	NA		NA		NA		NA		NA				NA		NA		NA		NA		NA		Imputed		Imputed		Imputed		Imputed
	rs2956578	NA		NA		NA		Directly genotyped		NA				NA		NA		NA		NA		Directly genotyped		Imputed		Imputed		Imputed		Imputed
	rs2635727	NA		NA		NA		NA		NA				NA		NA		NA		Genotyped		NA		Imputed		Genotyped		Directly genotyped		NA
	rs4715208	NA		NA		NA		NA		NA				NA		NA		NA		NA		NA		Imputed		Imputed		Imputed		NA
	rs2956577	NA		NA		NA		NA		NA				NA		NA		NA		NA		NA		Imputed		Imputed		Imputed		NA
	rs2967066	NA		NA		NA		NA		NA				NA		NA		NA		NA		NA		Imputed		Imputed		Directly genotyped		NA
	rs1421085	NA		NA		NA		Directly genotyped		NA				NA		NA		NA		Genotyped		Directly genotyped		Imputed		Imputed		Directly genotyped		NA
	rs2817419	NA		NA		NA		Directly genotyped		NA				NA		NA		NA		NA		Directly genotyped		Imputed		Imputed		Imputed		NA
	rs2055816	NA		NA		NA		Directly genotyped		NA				NA		NA		NA		NA		Directly genotyped		Imputed		Imputed		Imputed		NA
	rs10938397	NA		NA		NA		Directly genotyped		NA				NA		NA		NA		Genotyped		Directly genotyped		Imputed		Imputed		Directly genotyped		NA
	rs7116340	NA		NA		NA		NA		NA				NA		NA		NA		NA		NA		Imputed		Imputed		Imputed		NA
	rs1354397	NA		NA		NA		Directly genotyped		NA				NA		NA		NA		NA		NA		Imputed		Genotyped		Imputed		NA
References	Reference - cohort	PMID 18697902		NA		18631416		NA		NA						16466435		19521784		21697818		16195252		22507743		15521375		21471022		11775787
	Reference - GWAS or genotyping	NA		NA		NA		NA		NA				Heude B, Pelloux V, Forhan A, Bedel JF, Lacorte JM, Cl√©ment K, Charles MA; the EDEN Mother-Child Cohort Study Group. Association of the Pro12Ala and C1431T Variants of PPAR{gamma} and Their haplotypes with Susceptibility to Gestational Diabetes. J Clin Endocrinol Metab. 2011 Oct;96(10):E1656-E1660.		NA		NA		21829380		NA		22341974		17632545		NA		22902432
	Website	http://www.medschl.cam.ac.uk/paediatrics/pages/growthstudy.htm		NA		NA		http://kelo.oulu.fi/NFBC/		NA				http://eden.vjf.inserm.fr/		http://www.diabetesgenes.org		http://www.helmholtz-muenchen.de/epi/arbeitsgruppen/umweltepidemiologie/projects-projekte/lisa-plus/index.html http://www.helmholtz-muenchen.de/epi/arbeitsgruppen/umweltepidemiologie/projects-projekte/gini-plus/index.html		www.lastenliikuntajaravitsemus.fi		http://www.mrc.soton.ac.uk/sws/index.asp		www.bristol.ac.uk/alspac		copsac.com		http://www.proyectoinma.org		http://www.dnbc.dk
														Note - analyses were performed with BMI at ages 6 and 12 months At 6 months, BMI was obtained from growth curve modelisation. At 12 months, BMI was calculated from clinical weight and height measurements.
														Sample size is given for 12 months BMI, they are slightly higher for 6 months BMI : 567 girls (47%) and 627 boys(53%)

## Sheet: ST_5_Phewas
Supplementary Table S5. The association of the four genome-wide significant SNPs with other phenotypes in the Gene Atlas PheWAS on the UK Biobank data.
PHENOTYPE	Variant	Position	Eff. Allele	Phenotypes (assessed in adulthood)	Beta	P	MAF	HWE	imp. score
BMI-AR	rs10938397	45182527	A	Comparative body size at age 10	-0.019536	7.5414e-54	0.4323	1.679e-08	genotyped
BMI-AR	rs10938397	45182527	A	Body mass index (BMI)	-0.11936	8.8739e-49	0.4323	1.679e-08	genotyped
BMI-AR	rs10938397	45182527	A	Body mass index (BMI)	-0.11988	1.8014e-48	0.4323	1.679e-08	genotyped
BMI-AR	rs10938397	45182527	A	Whole body fat mass	-0.22648	7.487e-46	0.4323	1.679e-08	genotyped
BMI-AR	rs10938397	45182527	A	Weight	-0.33666	7.9428e-46	0.4323	1.679e-08	genotyped
BMI-AR	rs10938397	45182527	A	Weight	-0.33616	4.5495e-45	0.4323	1.679e-08	genotyped
BMI-AR	rs10938397	45182527	A	Arm fat mass (left)	-0.016651	6.3082e-44	0.4323	1.679e-08	genotyped
BMI-AR	rs10938397	45182527	A	Arm fat mass (right)	-0.014864	1.1475e-43	0.4323	1.679e-08	genotyped
BMI-AR	rs10938397	45182527	A	Trunk fat mass	-0.12185	3.5557e-43	0.4323	1.679e-08	genotyped
BMI-AR	rs10938397	45182527	A	Leg fat mass (right)	-0.037271	2.4497e-42	0.4323	1.679e-08	genotyped
BMI-AR	rs10938397	45182527	A	Arm fat percentage (left)	-0.1786	4.0685e-42	0.4323	1.679e-08	genotyped
BMI-AR	rs10938397	45182527	A	Leg fat mass (left)	-0.036214	7.6977e-42	0.4323	1.679e-08	genotyped
BMI-AR	rs10938397	45182527	A	Arm fat percentage (right)	-0.17401	1.6403e-40	0.4323	1.679e-08	genotyped
BMI-AR	rs10938397	45182527	A	Body fat percentage	-0.14304	4.1486e-39	0.4323	1.679e-08	genotyped
BMI-AR	rs10938397	45182527	A	Hip circumference	-0.20264	4.4828e-36	0.4323	1.679e-08	genotyped
BMI-AR	rs10938397	45182527	A	Leg fat percentage (left)	-0.11377	4.5189e-36	0.4323	1.679e-08	genotyped
BMI-AR	rs10938397	45182527	A	Waist circumference	-0.26502	6.817e-36	0.4323	1.679e-08	genotyped
BMI-AR	rs10938397	45182527	A	Leg fat-free mass (left)	-0.025118	2.3441e-35	0.4323	1.679e-08	genotyped
BMI-AR	rs10938397	45182527	A	Leg predicted mass (left)	-0.023451	4.6762e-35	0.4323	1.679e-08	genotyped
BMI-AR	rs10938397	45182527	A	Leg fat percentage (right)	-0.11695	1.5926e-34	0.4323	1.679e-08	genotyped
BMI-AR	rs10938397	45182527	A	Trunk fat percentage	-0.15364	3.2414e-34	0.4323	1.679e-08	genotyped
BMI-AR	rs10938397	45182527	A	Basal metabolic rate	-16.765	3.9051e-34	0.4323	1.679e-08	genotyped
BMI-AR	rs10938397	45182527	A	Leg predicted mass (right)	-0.022237	5.3951e-32	0.4323	1.679e-08	genotyped
BMI-AR	rs10938397	45182527	A	Leg fat-free mass (right)	-0.023611	9.9207e-32	0.4323	1.679e-08	genotyped
BMI-AR	rs10938397	45182527	A	Arm fat-free mass (left)	-0.008701	9.2655e-29	0.4323	1.679e-08	genotyped
BMI-AR	rs10938397	45182527	A	Whole body water mass	-0.082674	1.564e-28	0.4323	1.679e-08	genotyped
BMI-AR	rs10938397	45182527	A	Arm predicted mass (left)	-0.0081318	2.7279e-28	0.4323	1.679e-08	genotyped
BMI-AR	rs10938397	45182527	A	Whole body fat-free mass	-0.11106	5.3726e-28	0.4323	1.679e-08	genotyped
BMI-AR	rs10938397	45182527	A	Arm predicted mass (right)	-0.0073184	3.6768e-26	0.4323	1.679e-08	genotyped
BMI-AR	rs10938397	45182527	A	Arm fat-free mass (right)	-0.0077554	4.1399e-26	0.4323	1.679e-08	genotyped
BMI-AR	rs10938397	45182527	A	Trunk fat-free mass	-0.047302	7.0557e-20	0.4323	1.679e-08	genotyped
BMI-AR	rs10938397	45182527	A	Trunk predicted mass	-0.045159	1.097e-19	0.4323	1.679e-08	genotyped
BMI-AR	rs10938397	45182527	A	Impedance of leg (right)	0.49564	1.2e-19	0.4323	1.679e-08	genotyped
BMI-AR	rs10938397	45182527	A	Impedance of leg (left)	0.49156	2.4546e-19	0.4323	1.679e-08	genotyped
BMI-AR	rs10938397	45182527	A	Impedance of whole body	0.92473	1.0834e-16	0.4323	1.679e-08	genotyped
BMI-AR	rs10938397	45182527	A	Waist circumference / Hip circumference	-0.00082643	1.2347e-11	0.4323	1.679e-08	genotyped
BMI-AR	rs10938397	45182527	A	Impedance of arm (right)	0.39959	3.7823e-10	0.4323	1.679e-08	genotyped
BMI-AR	rs10938397	45182527	A	Impedance of arm (left)	0.38859	4.5471e-09	0.4323	1.679e-08	genotyped
BMI-AR	rs10938397	45182527	A	Cheese intake	0.011613	3.7392e-08	0.4323	1.679e-08	genotyped
AGE-AR	rs1421085	53800954	T	Body mass index (BMI)	-0.31519	< 1e-300	0.4035	0.07998	genotyped
AGE-AR	rs1421085	53800954	T	Body mass index (BMI)	-0.32094	< 1e-300	0.4035	0.07998	genotyped
AGE-AR	rs1421085	53800954	T	Weight	-0.88622	< 1e-300	0.4035	0.07998	genotyped
AGE-AR	rs2817419	50812906	A	Weight	0.34222	2.4059e-37	0.263324	0.4827	0.992466
AGE-AR	rs2817419	50812906	A	Leg predicted mass (right)	0.0267	2.5719e-36	0.263324	0.4827	0.992466
AGE-AR	rs2817419	50812906	A	Leg fat-free mass (right)	0.028428	3.2994e-36	0.263324	0.4827	0.992466
AGE-AR	rs2817419	50812906	A	Leg fat-free mass (left)	0.028562	3.3372e-36	0.263324	0.4827	0.992466
AGE-AR	rs2817419	50812906	A	Weight	0.33358	4.5374e-36	0.263324	0.4827	0.992466
AGE-AR	rs2817419	50812906	A	Leg predicted mass (left)	0.026702	5.4938e-36	0.263324	0.4827	0.992466
AGE-AR	rs2817419	50812906	A	Body mass index (BMI)	0.11483	6.4038e-36	0.263324	0.4827	0.992466
AGE-AR	rs2817419	50812906	A	Body mass index (BMI)	0.11312	1.9937e-35	0.263324	0.4827	0.992466
AGE-AR	rs2817419	50812906	A	Arm fat mass (right)	0.014439	2.9252e-33	0.263324	0.4827	0.992466
AGE-AR	rs2817419	50812906	A	Hip circumference	0.21756	3.3803e-33	0.263324	0.4827	0.992466
AGE-AR	rs2817419	50812906	A	Arm fat mass (left)	0.015986	1.021e-32	0.263324	0.4827	0.992466
AGE-AR	rs2817419	50812906	A	Whole body fat mass	0.2101	5.8645e-32	0.263324	0.4827	0.992466
AGE-AR	rs2817419	50812906	A	Basal metabolic rate	17.802	1.2842e-30	0.263324	0.4827	0.992466
AGE-AR	rs2817419	50812906	A	Trunk fat mass	0.1138	1.7025e-30	0.263324	0.4827	0.992466
AGE-AR	rs2817419	50812906	A	Waist circumference	0.27212	2.0088e-30	0.263324	0.4827	0.992466
AGE-AR	rs2817419	50812906	A	Impedance of leg (right)	-0.67442	2.5345e-28	0.263324	0.4827	0.992466
AGE-AR	rs2817419	50812906	A	Leg fat mass (left)	0.032639	1.1211e-27	0.263324	0.4827	0.992466
AGE-AR	rs2817419	50812906	A	Impedance of leg (left)	-0.66569	1.2893e-27	0.263324	0.4827	0.992466
AGE-AR	rs2817419	50812906	A	Whole body fat-free mass	0.12328	2.734e-27	0.263324	0.4827	0.992466
AGE-AR	rs2817419	50812906	A	Arm fat percentage (left)	0.15861	4.0499e-27	0.263324	0.4827	0.992466
AGE-AR	rs2817419	50812906	A	Leg fat mass (right)	0.032984	4.6633e-27	0.263324	0.4827	0.992466
AGE-AR	rs2817419	50812906	A	Whole body water mass	0.08997	8.4511e-27	0.263324	0.4827	0.992466
AGE-AR	rs2817419	50812906	A	Comparative body size at age 10	0.015116	1.3468e-26	0.263324	0.4827	0.992466
AGE-AR	rs2817419	50812906	A	Arm fat percentage (right)	0.15414	5.3988e-26	0.263324	0.4827	0.992466
AGE-AR	rs2817419	50812906	A	Arm predicted mass (right)	0.0074921	5.7331e-22	0.263324	0.4827	0.992466
AGE-AR	rs2817419	50812906	A	Arm predicted mass (left)	0.0079336	1.0328e-21	0.263324	0.4827	0.992466
AGE-AR	rs2817419	50812906	A	Arm fat-free mass (right)	0.0078891	1.1522e-21	0.263324	0.4827	0.992466
AGE-AR	rs2817419	50812906	A	Body fat percentage	0.11683	1.3893e-21	0.263324	0.4827	0.992466
AGE-AR	rs2817419	50812906	A	Arm fat-free mass (left)	0.0083383	2.3962e-21	0.263324	0.4827	0.992466
AGE-AR	rs2817419	50812906	A	Trunk fat percentage	0.12956	4.1196e-20	0.263324	0.4827	0.992466
AGE-AR	rs2817419	50812906	A	Impedance of whole body	-1.1162	3.4612e-19	0.263324	0.4827	0.992466
AGE-AR	rs2817419	50812906	A	Trunk fat-free mass	0.050713	3.6191e-18	0.263324	0.4827	0.992466
AGE-AR	rs2817419	50812906	A	Trunk predicted mass	0.048312	6.3037e-18	0.263324	0.4827	0.992466
AGE-AR	rs2817419	50812906	A	Leg fat percentage (left)	0.083364	2.2281e-16	0.263324	0.4827	0.992466
AGE-AR	rs2817419	50812906	A	Leg fat percentage (right)	0.083405	5.8189e-15	0.263324	0.4827	0.992466
AGE-AR	rs2817419	50812906	A	Comparative height size at age 10	0.0076702	3.5006e-09	0.263324	0.4827	0.992466
AGE-AR	rs2817419	50812906	A	Impedance of arm (right)	-0.41535	5.9669e-09	0.263324	0.4827	0.992466
AGE-AR	rs2817419	50812906	A	Usual walking pace	-0.0075853	1.3035e-08	0.263324	0.4827	0.992466
AGE-AR	rs2817419	50812906	A	Waist circumference / Hip circumference	0.00077187	1.7343e-08	0.263324	0.4827	0.992466
AGE-AR	rs2817419	50812906	A	Impedance of arm (left)	-0.4121	2.7631e-08	0.263324	0.4827	0.992466

## Sheet: ST_7_VEP
Supplementary Table S7. Variant effect prediction of the four genome-wide significant SNPs
SNP	Location	Allele	Ancestral Allele	Consequence	IMPACT	Gene	Feature_type	Feature	BIOTYPE	APPRIS	AF	AFR_AF	AMR_AF	EAS_AF	EUR_AF	SAS_AF	ClinVar	LoFtool
rs10938397	4:45180510-45180510	G	A	intergenic_variant	MODIFIER	-	-	-	-	-	0.3261	0.2042	0.3963	0.3026	0.4205	0.3681	-	-
rs1421085	16:53767042-53767042	C	T	intron_variant	MODIFIER	FTO	Transcript	ENST00000471389	protein_coding	P1	0.2286	0.056	0.2392	0.1687	0.4324	0.3067	risk_factor	0.392
rs1421085	16:53767042-53767042	C	T	regulatory_region_variant	MODIFIER	-	RegulatoryFeature	ENSR00000086018	TF_binding_site	-	0.2286	0.056	0.2392	0.1687	0.4324	0.3067	risk_factor	-
rs2817419	6:50845193-50845193	A	A	3_prime_UTR_variant	MODIFIER	TFAP2B	Transcript	ENST00000393655	protein_coding	P1	0.736	0.6884	0.7622	0.7976	0.7376	0.7168	benign	0.0683
rs9436303	1:65430991-65430991	G	G	intron_variant	MODIFIER	LEPR	Transcript	ENST00000349533	protein_coding	P3	0.2796	0.3986	0.2723	0.123	0.2247	0.3415	-	0.609
rs9436303	1:65430991-65430991	G	G	intron_variant	MODIFIER	LEPR	Transcript	ENST00000371059	protein_coding	-	0.2796	0.3986	0.2723	0.123	0.2247	0.3415	-	0.609
rs9436303	1:65430991-65430991	G	G	intron_variant	MODIFIER	LEPR	Transcript	ENST00000371060	protein_coding	A1	0.2796	0.3986	0.2723	0.123	0.2247	0.3415	-	0.609
rs9436303	1:65430991-65430991	G	G	intron_variant	MODIFIER	LEPROT	Transcript	ENST00000371065	protein_coding	P1	0.2796	0.3986	0.2723	0.123	0.2247	0.3415	-	0.585
rs9436303	1:65430991-65430991	G	G	downstream_gene_variant	MODIFIER	LEPROT	Transcript	ENST00000497874	processed_transcript	-	0.2796	0.3986	0.2723	0.123	0.2247	0.3415	-	0.585
rs9436303	1:65430991-65430991	G	G	intron_variant	MODIFIER	LEPROT	Transcript	ENST00000613538	protein_coding	-	0.2796	0.3986	0.2723	0.123	0.2247	0.3415	-	0.585
rs9436303	1:65430991-65430991	G	G	regulatory_region_variant	MODIFIER	-	RegulatoryFeature	ENSR00000007973	promoter_flanking_region	-	0.2796	0.3986	0.2723	0.123	0.2247	0.3415	-	-

## Sheet: ST_11_mQTL
Supplementary Table S11. Direct look up of the lead GWAS SNPs in LEPR/LEPROT and TAFP2B locus on methylation QTL (FDR<1%) in blood drawn at five different life stages: mother’s pregnancy (~29.2y, SD=4.4y) and middle age (~47.5y, SD=4.5y); and offspring’s birth (0y), childhood (~7.5y, SD=0.15y) and adolescence (~17.1y, SD=1.0y).
Timepoint	SNP	SNP Chr	SNP Pos	A1	A2	MAF	CpG	CpG Chr	CpG Pos	beta	Effect Size	p-value	Trans	CpG location	Phenotype associated with probe methylation levels	Publication
Adolescence	rs2817419	6	50812906	G	A	0.248	cg06117072	6	50791385	0.24404	0.00087	4.64e-09	N	Exon TFAP2B	Metabolic Syndrome	https://www.ncbi.nlm.nih.gov/pmc/articles/PMC4372177/
Childhood	rs2817419	6	50812906	G	A	0.249	cg06117072	6	50791385	0.23246	0.00142	6.83e-09	N	Exon TFAP2B	Metabolic Syndrome	https://www.ncbi.nlm.nih.gov/pmc/articles/PMC4372177/
Pregnancy	rs2817419	6	50812906	G	A	0.27	cg06117072	6	50791385	0.34657	0.0031	1.01e-12	N	Exon TFAP2B	Metabolic Syndrome	https://www.ncbi.nlm.nih.gov/pmc/articles/PMC4372177/
Adolescence	rs9436303	1	65896674	G	A	0.253	cg03050981	1	65906670	0.25519	0.04503	4.47e-08	N	LEPR intron	Serum leptin concentration	https://www.ncbi.nlm.nih.gov/pmc/articles/PMC3709113/
Pregnancy	rs9436303	1	65896674	G	A	0.261	cg03050981	1	65906670	0.25327	0.02138	1.38e-08	N	LEPR intron	Serum leptin concentration	https://www.ncbi.nlm.nih.gov/pmc/articles/PMC3709113/

## Sheet: ST_14_BMI_SNP
Supplementary Table S14. Lookup of the GIANT consortium BMI-associated SNPs on the stage 1 GWAS meta-analyses of the six early growth traits.
						GIANT - Adult BMI					PHV					PWV					Age-AP					BMI-AP					Age-AR					BMI-AR
SNP	Chr	Nearest Gene	Effect allele	Other allele	EAF	N	Effect size	SE	P value		N	Effect size	SE	P value		N	Effect size	SE	P value		N	Effect size	SE	P value		N	Effect size	SE	P value		N	Effect size	SE	P value		N	Effect size	SE	P value			Chr
rs1000940	17	RABEP1	G	A	0.3203	338903	0.0184	0.0033	1.812e-08		6933	0.005	0.017	0.768668		7215	0.008	0.016	0.617075		6222	-0.001	0.019	0.958025		6109	-0.028	0.019	0.140567		6051	-0.038	0.019	0.0455003		6051	0.022	0.019	0.246907			17
rs10132280	14	STXBP6	C	A	0.6741	338856	0.0221	0.0033	1.401e-11		6933	-0.004	0.018	0.824141		7215	-0.024	0.017	0.158019		6222	-0.013	0.02	0.515692		6193	-0.017	0.02	0.395325		6051	-0.014	0.021	0.504985		6051	0.028	0.021	0.182422			14
rs1016287	2	LINC01122	C	T	0.2848	339033	-0.0228	0.0033	4.355e-12		6933	0.009	0.018	0.617075		7215	-0.011	0.018	0.541126		6222	0.021	0.021	0.317311		6214	-0.012	0.02	0.548506		6051	0.01	0.021	0.633939		6051	0.002	0.021	0.924126			2
rs10182181	2	NCOA1$	G	A	0.4683	338829	0.0309	0.0029	8.071e-26		6933	-0.022	0.016	0.169131		7215	0.029	0.016	0.069909		6222	0.022	0.019	0.246907		6148	0.048	0.018	0.00766076		6051	-0.061	0.019	0.00132492		6051	0.093	0.019	9.84374e-07			2
rs10733682	9	LMX1B	G	A	0.4751	336886	-0.0188	0.003	2.455e-10		6933	-0.005	0.016	0.754661		7215	0.006	0.016	0.70766		6222	-0.001	0.019	0.958025		6048	0.002	0.018	0.911528		6051	0.035	0.019	0.0654598		6051	-0.031	0.019	0.102768			9
rs10938397	4	GNPDA2	G	A	0.4281	337092	0.0399	0.003	1.417e-40		6933	0.003	0.017	0.859924		7215	0.026	0.016	0.104163		6222	0.008	0.019	0.673717		6109	0.035	0.019	0.0654598		6051	-0.083	0.019	1.25148e-05		6051	0.089	0.02	8.58703e-06			4
rs10968576	9	LINGO2	G	A	0.3148	339128	0.0247	0.0032	2.338e-14		6933	-0.002	0.017	0.906347		7215	0.016	0.017	0.346614		6222	0.036	0.019	0.0581273		6211	0.002	0.019	0.916167		6051	-0.01	0.019	0.598669		6051	0.025	0.019	0.188245			9
rs11030104	11	BDNF	G	A	0.7906	339035	-0.0416	0.0037	6.658e-30		6933	-0.009	0.021	0.668235		7215	0.011	0.02	0.582319		6222	0.029	0.024	0.226919		6216	0.013	0.023	0.571926		6051	0.053	0.025	0.034006		6051	-0.018	0.025	0.471525			11
rs11057405	12	CLIP1	G	A	0.9022	328905	0.0304	0.0053	1.22e-08		6933	0.031	0.027	0.250907		7215	0.02	0.027	0.458851		6222	0.003	0.032	0.925308		5838	-0.003	0.032	0.925308		6051	0.008	0.031	0.796357		6051	-0.012	0.031	0.698685			12
rs11126666	2	KCNK3	G	A	0.2834	338142	-0.0201	0.0033	1.324e-09		6933	0.003	0.017	0.859924		7215	0.019	0.017	0.263718		6222	-0.01	0.02	0.617075		6217	0.034	0.019	0.0735386		6051	0.024	0.02	0.230139		6051	-0.013	0.02	0.515692			2
rs11165643	1	PTBP2	C	T	0.5739	337797	-0.0221	0.003	1.434e-13		6933	-0.011	0.016	0.491768		7215	0.007	0.016	0.661749		6222	0.001	0.019	0.958025		6208	-0.003	0.019	0.87454		6051	0.063	0.019	0.000913846		6051	-0.022	0.019	0.246907			1
rs11191560	10	NT5C2	C	T	0.0907	338964	0.031	0.0052	2.082e-09		6933	-0.031	0.029	0.285085		7215	0.062	0.029	0.0325223		6222	0.011	0.033	0.738883		6214	0.094	0.033	0.00439279		6051	0.004	0.033	0.903523		6051	0.052	0.034	0.126162			10
rs11583200	1	ELAVL4	C	T	0.4074	339137	0.0174	0.003	5.996e-09		6933	0.004	0.016	0.802587		7215	0.018	0.016	0.260589		6222	0.012	0.019	0.527662		6201	0.013	0.018	0.470158		6051	-0.019	0.019	0.317311		6051	-0.008	0.019	0.673717			1
rs1167827	7	HIP1	G	A	0.5568	323308	0.02	0.0031	1.975e-10		6933	0.015	0.017	0.377586		7215	0.011	0.016	0.491768		6222	-0.013	0.019	0.493842		5835	0.023	0.019	0.226077		6051	-0.016	0.019	0.399729		6051	0.052	0.019	0.00620321			7
rs11688816	2	EHBP1	G	A	0.5294	339122	0.0148	0.0029	3.804e-07		6933	-0.003	0.016	0.851269		7215	0.037	0.016	0.0207501		6222	0.032	0.018	0.0754404		6193	0.035	0.018	0.0518419		6051	-0.047	0.019	0.0133728		6051	0.049	0.019	0.00991019			2
rs11727676	4	HHIP	C	T	0.9113	311073	-0.0365	0.0063	6.247e-09		6543	0.019	0.043	0.65859		7215	-0.007	0.042	0.867632		5842	0.071	0.05	0.155608		5842	-0.066	0.049	0.178		6051	0.024	0.049	0.624278		6051	0.029	0.051	0.569609			4
rs11847697	14	PRKD1	C	T	0.0982	323312	-0.0374	0.0073	2.606e-07		6933	-0.071	0.052	0.172132		7215	-0.085	0.051	0.0955807		6222	-0.001	0.059	0.986477		1169	0.118	0.167	0.479823		6051	0.16	0.07	0.022271		6051	-0.129	0.07	0.0653499			14
rs12016871	13	MTIF3	C	T	0.2025	235965	-0.0298	0.0046	9.279e-11		6933	-0.019	0.019	0.317311		7215	-0.037	0.019	0.0514906		6222	0.003	0.022	0.891534		6193	-0.028	0.022	0.203115		6051	0.038	0.023	0.0984991		6051	-0.011	0.023	0.632465			13
rs12286929	11	CADM1	G	A	0.5225	337453	0.0211	0.0029	5.443e-13		6933	-0.008	0.016	0.617075		7215	0.003	0.016	0.851269		6222	0.02	0.018	0.266521		6218	0.019	0.018	0.291171		6051	-0.014	0.019	0.461218		6051	0.008	0.019	0.673717			11
rs12401738	1	FUBP1	G	A	0.3472	339138	-0.0202	0.0032	2.038e-10		6933	0.044	0.017	0.00964691		7215	0.021	0.017	0.216721		6222	0.019	0.02	0.342112		6192	-0.003	0.019	0.87454		6051	0.029	0.02	0.147059		6051	-0.008	0.02	0.689157			1
rs12429545	13	OLFM4	G	A	0.135	330001	-0.0324	0.0044	3.152e-13		6933	0.015	0.046	0.744359		7215	-0.021	0.023	0.36122		6222	-0.034	0.026	0.190978		6086	-0.036	0.026	0.16617		6051	0.087	0.026	0.000819409		6051	-0.082	0.027	0.00238916			13
rs12446632	16	GPRC5B	G	A	0.8664	332311	0.0399	0.0044	1.809e-19		6933	-0.029	0.024	0.226919		7215	-0.003	0.024	0.900524		6222	0.018	0.027	0.504985		6206	0.026	0.027	0.335566		6051	-0.023	0.028	0.411402		6051	0.049	0.028	0.0801183			16
rs12566985	1	FPGT-TNNI3K	G	A	0.4545	333587	0.0237	0.003	1.954e-15		6933	0.041	0.034	0.227863		7215	0.054	0.016	0.000738157		6222	0.011	0.019	0.562625		6219	0.057	0.019	0.0026998		6051	-0.067	0.019	0.000421384		6051	0.062	0.019	0.00110178			1
rs12885454	14	PRKD1	C	A	0.6456	337891	0.0204	0.0031	9.092e-11		6933	-0.046	0.017	0.00681232		7215	-0.013	0.017	0.444447		6222	0.022	0.019	0.246907		6213	0.019	0.019	0.317311		6051	0.009	0.02	0.65271		6051	-0.014	0.02	0.483927			14
rs12940622	17	RPTOR	G	A	0.5721	339097	0.0183	0.0029	3.636e-10		6933	-0.026	0.016	0.104163		7215	0.005	0.016	0.754661		6222	0.017	0.019	0.370928		6211	0.014	0.018	0.4367		6051	-0.026	0.019	0.17118		6051	0.01	0.019	0.598669			17
rs13021737	2	TMEM18	G	A	0.8298	333169	0.0604	0.0039	5.439e-54		6933	0.037	0.022	0.0926041		7215	0.086	0.022	9.26441e-05		6222	0.053	0.025	0.034006		6219	0.07	0.025	0.00511026		6051	-0.084	0.025	0.000779425		6051	0.099	0.026	0.00014027			2
rs13078960	3	CADM2	G	T	0.1928	339205	0.029	0.0038	1.423e-14		6933	-0.012	0.021	0.567709		7215	-0.018	0.02	0.36812		6222	-0.007	0.024	0.770541		6218	0.006	0.023	0.794193		6051	-0.033	0.053	0.53352		6051	0.017	0.025	0.496504			3
rs13107325	4	SLC39A8	C	T	0.0717	335619	-0.0472	0.0066	1.064e-12		6933	0.026	0.053	0.623733		7215	0.052	0.052	0.317311		6222	-0.014	0.061	0.818474		1166	-0.093	0.199	0.640259		6051	0.02	0.061	0.743011		6051	-0.061	0.062	0.325179			4
rs13191362	6	PARK2	G	A	0.8804	338058	-0.0285	0.0047	1.092e-09		6933	-0.046	0.062	0.458126		7215	-0.034	0.028	0.224639		6222	-0.01	0.032	0.754661		6210	-0.018	0.031	0.56148		6051	0.05	0.034	0.141403		6051	-0.02	0.034	0.556374			6
rs13201877	6	IFNGR1	G	A	0.1404	339026	0.0236	0.0043	4.285e-08		6933	0.013	0.022	0.554581		7215	0.003	0.022	0.891534		6222	-0.028	0.026	0.281515		6216	-0.029	0.025	0.246049		6051	0.011	0.027	0.683709		6051	0.011	0.028	0.694425			6
rs1441264	13	MIR548A2	G	A	0.6133	326858	-0.0172	0.0031	2.959e-08		6933	-0.003	0.017	0.859924		7215	-0.007	0.017	0.680512		6222	0.01	0.019	0.598669		6083	-0.001	0.019	0.958025		6051	0.03	0.02	0.133614		6051	-0.047	0.02	0.0187734			13
rs1460676	2	FIGN	C	T	0.1786	339157	0.0209	0.0038	4.978e-08		6933	-0.012	0.021	0.567709		7215	0.02	0.021	0.340904		6222	-0.033	0.024	0.169131		6218	0.038	0.024	0.113346		6051	-0.032	0.024	0.182422		6051	0.014	0.024	0.559669			2
rs1516725	3	ETV5	C	T	0.8691	337708	0.0448	0.0044	1.394e-24		6933	-0.022	0.026	0.397467		7215	-0.069	0.026	0.00795801		6222	-0.028	0.03	0.350648		6216	-0.05	0.03	0.0955807		6051	-0.039	0.031	0.208368		6051	0.042	0.031	0.175469			3
rs1528435	2	UBE2E3	C	T	0.6311	338993	-0.0175	0.003	4.774e-09		6933	0.012	0.017	0.480261		7215	-0.013	0.017	0.444447		6222	0.028	0.02	0.161513		6197	-0.05	0.019	0.00849891		6051	0.004	0.02	0.841481		6051	-0.035	0.02	0.0801183			2
rs1558902	16	FTO	T	A	0.4091	336974	-0.0809	0.003	1.13e-156		6933	0.01	0.017	0.556374		7215	0.023	0.016	0.150576		6222	-0.017	0.019	0.370928		6219	0.011	0.019	0.562625		6051	0.103	0.019	5.92491e-08		6051	-0.089	0.02	8.58703e-06			16
rs16851483	3	RASA2	G	T	0.0657	236091	-0.0478	0.0075	1.85e-10		6933	-0.079	0.035	0.0239991		7215	-0.058	0.034	0.08803		6222	-0.008	0.04	0.841481		3600	0.046	0.047	0.327717		6051	0.091	0.042	0.0302603		6051	-0.045	0.043	0.295325			3
rs16907751	8	ZBTB10	C	T	0.9115	321757	0.0326	0.0063	2.134e-07		6933	-0.05	0.04	0.2113		7215	0.017	0.039	0.662911		6222	-0.049	0.046	0.286778		3754	0.086	0.054	0.111252		6051	0.035	0.043	0.415672		6051	-0.004	0.044	0.927565			8
rs16951275	15	MAP2K5	C	T	0.7711	339168	-0.0304	0.0035	2.037e-18		6933	0.021	0.02	0.293718		7215	0.018	0.02	0.36812		6222	-0.002	0.024	0.933586		6218	0.005	0.023	0.827903		6051	0.031	0.024	0.196473		6051	-0.018	0.025	0.471525			15
rs17001654	4	SCARB2	C	G	0.1538	235884	-0.0304	0.0052	5.031e-09		6933	0.01	0.024	0.676922		7215	0.003	0.024	0.900524		6222	-0.026	0.028	0.353111		6219	-0.003	0.027	0.911528		6051	0.036	0.029	0.214466		6051	-0.074	0.029	0.0107191			4
rs17024393	1	GNAT2	C	T	0.0432	312594	0.0611	0.0083	1.635e-13		6933	-0.038	0.038	0.317311		7215	0.023	0.038	0.545004		6222	-0.008	0.044	0.855725		3754	0.109	0.051	0.0325773		6051	-0.09	0.043	0.0363471		6051	0.053	0.044	0.228379			1
rs17094222	10	HIF1AN	C	T	0.2089	338823	0.0249	0.0037	2.186e-11		6933	0.014	0.022	0.524539		7215	0.012	0.021	0.567709		6222	-0.018	0.048	0.70766		6128	0.006	0.024	0.802587		6051	-0.017	0.025	0.496504		6051	0.044	0.025	0.0784078			10
rs17203016	2	CREB1	G	A	0.1949	333383	0.0211	0.0038	3.406e-08		6933	0.024	0.021	0.253098		7215	-0.031	0.021	0.139893		6222	-0.003	0.024	0.900524		6171	-0.037	0.024	0.123155		6051	-0.038	0.024	0.113346		6051	-0.01	0.025	0.689157			2
rs17405819	8	HNF4G	C	T	0.7019	339155	-0.0221	0.0033	1.167e-11		6933	0.033	0.018	0.066753		7215	0.004	0.018	0.824141		6222	-0.052	0.02	0.00932238		6216	-0.03	0.02	0.133614		6051	0.005	0.021	0.811807		6051	-0.037	0.021	0.0780854			8
rs17724992	19	PGPEP1	G	A	0.7434	334494	-0.0196	0.0034	7.787e-09		6933	-0.006	0.019	0.752162		7215	-0.013	0.019	0.493842		6222	-0.016	0.022	0.467059		6209	-0.01	0.022	0.649436		6051	0.013	0.023	0.571926		6051	-0.009	0.023	0.695572			19
rs1808579	18	C18orf8	C	T	0.534	339092	0.016	0.0029	4.25e-08		6933	0.016	0.016	0.317311		7215	0.012	0.016	0.453255		6222	-0.025	0.018	0.164867		6174	0.006	0.018	0.738883		6051	-0.029	0.019	0.126931		6051	0.022	0.019	0.246907			18
rs1928295	9	TLR4	C	T	0.5495	337265	-0.0182	0.0029	4.318e-10		6933	-0.033	0.016	0.0391602		7215	-0.031	0.016	0.0526843		6222	0.004	0.018	0.824141		6210	-0.022	0.018	0.221624		6051	0.001	0.019	0.958025		6051	-0.031	0.019	0.102768			9
rs2033529	6	TDRG1	G	A	0.2886	338988	0.0183	0.0032	1.449e-08		6933	0.015	0.017	0.377586		7215	0.033	0.017	0.0522369		6222	0.012	0.02	0.548506		6160	0.032	0.02	0.109599		6051	-0.024	0.02	0.230139		6051	0.031	0.02	0.121142			6
rs2033732	8	RALYL	C	T	0.7491	338471	0.0176	0.0034	2.256e-07		6933	0.015	0.019	0.429835		7215	0.029	0.018	0.107156		6222	0.008	0.021	0.703239		6196	-0.011	0.021	0.600411		6051	0.006	0.022	0.785063		6051	0.008	0.022	0.71613			8
rs205262	6	C6orf106	G	A	0.2849	331710	0.021	0.0033	2.704e-10		6933	-0.009	0.018	0.617075		7215	-0.027	0.018	0.133614		6222	0.002	0.021	0.924126		6216	-0.044	0.02	0.0278069		6051	0.016	0.021	0.446117		6051	-0.026	0.057	0.648289			6
rs2075650	19	TOMM40	G	A	0.8497	323315	-0.0256	0.0043	3.209e-09		6543	-0.011	0.022	0.617075		6825	-0.018	0.022	0.413253		5842	-0.037	0.026	0.154714		5840	0.008	0.025	0.748968		6051	0.067	0.025	0.00736222		6051	-0.028	0.025	0.262714			19
rs2080454	16	CBLN1	C	A	0.4132	339166	0.0171	0.003	8.604e-09		6933	0.023	0.016	0.150576		7215	0.027	0.016	0.0915072		6222	-0.014	0.019	0.461218		6177	0.029	0.018	0.107156		6051	-0.017	0.019	0.370928		6051	0.054	0.019	0.00448167			16
rs2112347	5	HMGCR/COL4A3BP$	G	T	0.6211	339082	-0.0254	0.003	1.96e-17		6933	0.012	0.016	0.453255		7215	0.006	0.016	0.70766		6222	-0.014	0.019	0.461218		6218	-0.008	0.018	0.656721		6051	-0.005	0.019	0.792429		6051	-0.001	0.019	0.958025			5
rs2121279	2	LRP1B	C	T	0.1503	337314	-0.0242	0.0043	1.92e-08		6933	0.002	0.021	0.924126		7215	-0.01	0.02	0.617075		6222	0.012	0.024	0.617075		6177	-0.03	0.023	0.192115		6051	0.036	0.023	0.117532		6051	-0.055	0.023	0.0167886			2
rs2176040	2	LOC646736	G	A	0.3619	339042	-0.0147	0.003	1.326e-06		6933	0.025	0.017	0.141403		7215	-0.017	0.016	0.288009		6222	-0.009	0.019	0.635725		6219	-0.039	0.019	0.0401083		6051	0.038	0.019	0.0455003		6051	-0.051	0.02	0.0107723			2
rs2176598	11	HSD17B12	C	T	0.2559	333918	-0.0185	0.0033	3.469e-08		6933	-0.014	0.018	0.4367		7215	0.006	0.018	0.738883		6222	0.002	0.021	0.924126		6219	0.028	0.02	0.161513		6051	0.014	0.021	0.504985		6051	0.002	0.021	0.924126			11
rs2207139	6	TFAP2B	G	A	0.1764	339089	0.0448	0.0039	8.059e-31		6933	0.023	0.021	0.273412		7215	0.037	0.021	0.0780854		6222	0.044	0.024	0.066753		6219	0.037	0.023	0.107683		6051	-0.086	0.023	0.000184658		6051	0.076	0.024	0.00154197			6
rs2245368	7	PMS2L11	C	T	0.1899	221693	0.0288	0.0053	7.008e-08		6933	0.006	0.026	0.817494		7215	0.014	0.026	0.590258		6222	0.062	0.03	0.0387656		5842	0.006	0.03	0.841481		6051	-0.02	0.03	0.504985		6051	0.052	0.031	0.0934605			7
rs2365389	3	FHIT	C	T	0.5718	331668	0.0195	0.003	1.346e-10		6933	-0.041	0.016	0.0103922		7215	0.004	0.016	0.802587		6222	0.003	0.019	0.87454		6211	0.019	0.018	0.291171		6051	-0.027	0.019	0.155301		6051	0.034	0.019	0.0735386			3
rs2650492	16	SBK1	G	A	0.3001	336524	-0.0205	0.0034	1.288e-09		6933	0.005	0.018	0.781183		7215	0.029	0.018	0.107156		6222	-0.006	0.021	0.775097		5975	0.05	0.02	0.0124193		6051	0.027	0.021	0.198543		6051	-0.007	0.021	0.738883			16
rs2820292	1	NAV1	C	A	0.5473	338768	0.0181	0.0029	5.452e-10		6933	-0.014	0.016	0.381574		7215	-0.028	0.016	0.0801183		6222	-0.053	0.018	0.00323535		6210	-0.027	0.018	0.133614		6051	-0.026	0.019	0.17118		6051	-0.017	0.019	0.370928			1
rs2836754	21	ETS2	C	T	0.5994	337300	0.0169	0.003	1.605e-08		6933	-0.013	0.017	0.444447		7215	0.007	0.017	0.680512		6222	0.011	0.019	0.562625		6215	0.005	0.019	0.792429		6051	0.01	0.019	0.598669		6051	-0.024	0.02	0.230139			21
rs29941	19	KCTD15	G	A	0.6696	338116	0.0177	0.0032	2.196e-08		6933	0.018	0.017	0.28968		7215	0.022	0.016	0.169131		6222	0.01	0.019	0.598669		6214	0.051	0.019	0.00727013		6051	-0.009	0.019	0.635725		6051	0.018	0.019	0.343451			19
rs3101336	1	NEGR1	C	T	0.6109	333942	0.0319	0.003	6.485e-26		6933	0.005	0.017	0.768668		7215	0.021	0.016	0.189351		6222	0.006	0.019	0.752162		6171	0.022	0.019	0.246907		6051	-0.057	0.019	0.0026998		6051	0.038	0.02	0.0574331			1
rs3736485	15	DMXL2	G	A	0.4607	338449	-0.016	0.0029	4.524e-08		6933	0.01	0.016	0.531971		7215	0.009	0.016	0.573775		6222	-0.004	0.019	0.833257		6210	0.011	0.018	0.541126		6051	0.009	0.019	0.635725		6051	-0.016	0.019	0.399729			15
rs3810291	19	ZC3H4	G	A	0.6535	306870	-0.0285	0.0035	6.354e-16		6933	-0.003	0.018	0.867632		7215	0.011	0.018	0.541126		6222	-0.028	0.044	0.524539		6117	0.004	0.02	0.841481		6051	0.011	0.021	0.600411		6051	-0.029	0.021	0.167294			19
rs3817334	11	MTCH2/C1QTNF4/SPI1^	C	T	0.4008	339006	-0.0256	0.003	1.168e-17		6933	0.016	0.016	0.317311		7215	0.008	0.016	0.617075		6222	-0.001	0.019	0.958025		6219	0.027	0.018	0.133614		6051	0.018	0.019	0.343451		6051	-0.009	0.019	0.635725			11
rs3849570	3	GBE1	C	A	0.3624	294030	-0.0183	0.0033	1.933e-08		6933	0.014	0.016	0.381574		7215	0.025	0.016	0.11817		6222	-0.016	0.019	0.399729		6219	0.034	0.018	0.0589067		6051	0.013	0.019	0.493842		6051	-0.008	0.019	0.673717			3
rs3888190	16	ATXN2L/SBK1/SULT1A2/TUFM^	C	A	0.3968	338077	-0.0311	0.003	3.454e-25		6933	0.007	0.016	0.661749		7215	0.003	0.016	0.851269		6222	0.007	0.019	0.712559		6212	-0.011	0.018	0.541126		6051	0.036	0.019	0.0581273		6051	-0.045	0.019	0.0178642			16
rs4256980	11	TRIM66	C	G	0.6379	337058	-0.0205	0.003	8.351e-12		6933	0.015	0.017	0.377586		7215	0.022	0.016	0.169131		6222	-0.03	0.019	0.114348		6218	0.03	0.019	0.114348		6051	0.036	0.02	0.0718606		6051	-0.007	0.02	0.726339			11
rs4740619	9	C9orf93	C	T	0.5402	338930	-0.017	0.0029	6.356e-09		6933	0.001	0.016	0.950165		7215	0.025	0.016	0.11817		6222	-0.006	0.018	0.738883		6215	-0.004	0.018	0.824141		6051	0.02	0.019	0.29251		6051	-0.035	0.019	0.0654598			9
rs4787491	16	INO80E	G	A	0.5086	284547	0.0151	0.0032	2.336e-06		3956	-0.03	0.021	0.153127		4066	-0.013	0.021	0.535885		3637	0.018	0.024	0.453255		3493	-0.016	0.023	0.486647		6051	-0.039	0.019	0.0401083		6051	0.024	0.019	0.206532			16
rs492400	2	USP37	C	T	0.4259	338096	0.015	0.003	4.868e-07		6933	-0.029	0.017	0.08803		7215	-0.032	0.016	0.0455003		6222	-0.027	0.019	0.155301		6218	-0.002	0.018	0.911528		6051	-0.004	0.019	0.833257		6051	0.01	0.019	0.598669			2
rs543874	1	SEC16B	G	A	0.1947	339078	0.0497	0.0037	2.287e-40		6933	0.026	0.021	0.215681		7215	0.025	0.02	0.2113		6222	0.04	0.024	0.0955807		6216	0.026	0.023	0.258293		6051	-0.091	0.024	0.00014964		6051	0.104	0.024	1.46868e-05			1
rs6091540	20	ZFP64	C	T	0.7247	339045	0.0185	0.0033	2.138e-08		6933	0.008	0.019	0.673717		7215	0.037	0.019	0.0514906		6222	-0.011	0.022	0.617075		6216	0.02	0.021	0.340904		6051	-0.015	0.022	0.495354		6051	0.03	0.05	0.548506			20
rs6465468	7	ASB4	G	T	0.3003	321655	-0.016	0.0034	2.441e-06		6933	0.029	0.019	0.126931		7215	0.037	0.018	0.0398254		6222	-0.011	0.021	0.600411		6108	0.022	0.021	0.294814		6051	0.004	0.022	0.855725		6051	0.022	0.022	0.317311			7
rs6477694	9	EPB41L4B	C	T	0.3706	339115	0.0169	0.003	1.705e-08		6933	0.002	0.016	0.900524		7215	-0.008	0.016	0.617075		6222	0.04	0.019	0.0352684		6215	-0.014	0.018	0.4367		6051	-0.027	0.019	0.155301		6051	0.023	0.019	0.226077			9
rs6567160	18	MC4R	C	T	0.2361	339006	0.0562	0.0035	6.684e-59		6933	-0.008	0.02	0.689157		7215	-0.006	0.02	0.764177		6222	0.027	0.023	0.24043		6218	-0.011	0.022	0.617075		6051	-0.085	0.024	0.000397608		6051	0.054	0.024	0.0244489			18
rs657452	1	AGBL4	G	A	0.3967	318585	-0.0227	0.0031	2.123e-13		6933	-0.003	0.016	0.851269		7215	-0.017	0.016	0.288009		6222	0.008	0.019	0.673717		6158	-0.015	0.018	0.404657		6051	0.012	0.019	0.527662		6051	0.023	0.019	0.226077			1
rs6804842	3	RARB	G	A	0.5685	338525	0.0183	0.003	8.016e-10		6933	0.023	0.016	0.150576		7215	0.036	0.016	0.0244489		6222	-0.015	0.019	0.429835		6205	0.024	0.018	0.182422		6051	-0.043	0.019	0.023626		6051	0.029	0.019	0.126931			3
rs7138803	12	BCDIN3D	G	A	0.379	339162	-0.032	0.003	5.115e-26		6933	-0.02	0.017	0.239407		7215	-0.052	0.042	0.215681		6222	-0.022	0.019	0.246907		6212	-0.012	0.019	0.527662		6051	0.081	0.019	2.01558e-05		6051	-0.068	0.019	0.000344981			12
rs7141420	14	NRXN3	C	T	0.5293	339040	-0.0227	0.0029	8.664e-15		6933	-0.021	0.016	0.189351		7215	-0.023	0.016	0.150576		6222	0.014	0.019	0.461218		6213	-0.023	0.018	0.201328		6051	0.028	0.019	0.140567		6051	-0.039	0.019	0.0401083			14
rs7164727	15	LOC100287559	C	T	0.6714	338384	-0.0189	0.0032	3.915e-09		6933	-0.014	0.017	0.410207		7215	-0.022	0.017	0.195625		6222	0.008	0.02	0.689157		6205	-0.042	0.02	0.0357288		6051	0.023	0.02	0.250144		6051	-0.039	0.02	0.0511761			15
rs7239883	18	LOC284260	G	A	0.394	338942	0.0152	0.003	3.142e-07		6933	0.024	0.016	0.133614		7215	0.021	0.016	0.189351		6222	-0.009	0.019	0.635725		6208	0.02	0.018	0.266521		6051	-0.027	0.019	0.155301		6051	0.033	0.019	0.082415			18
rs7243357	18	GRP	G	T	0.813	339171	-0.0219	0.0038	9.135e-09		6933	0.015	0.02	0.453255		7215	0.012	0.019	0.527662		6222	0.013	0.022	0.554581		6207	0.006	0.022	0.785063		6051	0.047	0.022	0.0326498		6051	-0.03	0.022	0.172682			18
rs758747	16	NLRC3	C	T	0.2798	324826	-0.0225	0.0035	1.506e-10		6933	-0.004	0.019	0.833257		7215	-0.012	0.019	0.527662		6222	-0.012	0.022	0.585441		6052	0.008	0.022	0.71613		6051	0.017	0.022	0.439684		6051	-0.014	0.049	0.775097			16
rs7599312	2	ERBB4	G	A	0.7211	338186	0.0214	0.0033	4.73e-11		6933	-0.019	0.018	0.291171		7215	-0.007	0.017	0.680512		6222	0.017	0.02	0.395325		6212	0.015	0.02	0.453255		6051	0.028	0.02	0.161513		6051	-0.018	0.021	0.391366			2
rs7715256	5	GALNT10	G	T	0.4221	339153	0.0168	0.0029	8.851e-09		6933	-0.006	0.016	0.70766		7215	-0.004	0.016	0.802587		6222	0.025	0.019	0.188245		6179	-0.002	0.018	0.911528		6051	-0.042	0.019	0.0270687		6051	0.025	0.019	0.188245			5
rs7899106	10	GRID1	G	A	0.0569	338835	0.0379	0.0067	1.269e-08		6933	-0.004	0.037	0.91391		7215	0.062	0.085	0.46575		6222	-0.021	0.042	0.617075		3257	0.016	0.053	0.762738		6051	-0.053	0.044	0.228379		6051	0.022	0.045	0.62492			10
rs7903146	10	TCF7L2	C	T	0.7125	339198	0.0235	0.0033	1.103e-12		6933	0.008	0.019	0.673717		7215	-0.037	0.019	0.0514906		6222	0.017	0.022	0.439684		6205	-0.049	0.021	0.0196307		6051	-0.029	0.023	0.207356		6051	0.009	0.023	0.695572			10
rs9374842	6	LOC285762	C	T	0.7481	339068	-0.0196	0.0034	7.198e-09		6933	-0.037	0.037	0.317311		7215	-0.026	0.018	0.148614		6222	-0.017	0.049	0.728637		6215	-0.018	0.021	0.391366		6051	0.03	0.021	0.153127		6051	-0.015	0.021	0.475051			6
rs9400239	6	FOXO3	C	T	0.6726	339057	0.0173	0.0032	6.767e-08		6933	-0.016	0.017	0.346614		7215	0.021	0.017	0.216721		6222	0.012	0.02	0.548506		6190	0.046	0.019	0.0154756		6051	0.019	0.02	0.342112		6051	0.007	0.02	0.726339			6
rs9540493	13	MIR548X2	G	A	0.4641	336023	-0.0182	0.0031	3.952e-09		6933	-0.011	0.017	0.517594		7215	-0.01	0.017	0.556374		6222	-0.03	0.02	0.133614		6215	0.011	0.019	0.562625		6051	0.051	0.02	0.0107723		6051	-0.027	0.02	0.177016			13
rs9641123	7	CALCR	C	G	0.4273	235677	0.0193	0.0037	1.826e-07		6933	0.012	0.017	0.480261		7215	0.008	0.017	0.637935		6222	-0.014	0.02	0.483927		6144	0.018	0.019	0.343451		6051	-0.025	0.02	0.2113		6051	0.03	0.02	0.133614			7
rs977747	1	TAL1	G	T	0.403	339152	-0.0168	0.003	2.182e-08		6933	-0.028	0.017	0.099546		7215	-0.013	0.017	0.444447		6222	-0.018	0.019	0.343451		6216	-0.016	0.019	0.399729		6051	-0.009	0.019	0.635725		6051	-0.038	0.02	0.0574331			1
rs9914578	17	SMG6	C	G	0.229	338177	-0.0201	0.0036	2.072e-08		6933	-0.033	0.038	0.385164		7215	-0.038	0.018	0.0347628		6222	0.013	0.021	0.535885		6219	-0.052	0.021	0.0132793		6051	-0.018	0.021	0.391366		6051	-0.012	0.022	0.585441			17
rs9925964	16	KAT8	G	A	0.6231	333292	-0.0198	0.0031	9.352e-11		6933	0.026	0.016	0.104163		7215	-0.01	0.016	0.531971		6222	-0.014	0.019	0.461218		6211	-0.001	0.018	0.955696		6051	-0.008	0.019	0.673717		6051	0.005	0.019	0.792429			16
rs2287019	19	QPCTL	C	T	0.8057	315798	0.0354	0.004	1.683e-18		6543	0.008	0.02	0.689157		7215	0.002	0.02	0.920344		5842	-0.014	0.023	0.542726		5840	0.015	0.023	0.514289		6051	-0.028	0.023	0.223455		6051	0.003	0.023	0.896222			19
Adult BMI results are from 2015 GIANT consortium's publically released BMI GWAS summary statistics of all individuals
Early growth trait results are from discovery stage GWAS meta-analysis data
$Genes from biological relevance to obesity is given for this SNP
^Gene from expression quantitative locus is given for this SNP

## Sheet: H2
Trait	Estimated Heritability	SE	95% CI		Mean chi square	P
BMI-AP	0.2925	0.0836	0.128647	0.456353	1.03	0.00046735
BMI-AR	0.3756	0.0801	0.218607	0.532593	1.013	2.74358e-06
Age-AP	-0.0254	0.0774	-0.177101	0.126301	1.001	0.742787
Age-AR	0.3569	0.0812	0.197751	0.516049	1.007	1.1061e-05
phv1	0.108	0.0713	-0.0317454	0.247745	1.006	0.129842
pwv1	0.3151	0.0669	0.183978	0.446222	1.011	2.47699e-06

## Sheet: ST_15_GRS
Supplementary Table S15. The genetic risk score of adult BMI using SNP weights from the GIANT consortium applied to the early growth traits summary statistics from the stage 1 GWAS meta-analyses.
Trait	#SNP	N (average)	Effect size	SE	h2grs(%)	X2	P	Qhet	Phet	Pmr-presso
BMI-AR	97	6051	1.14994	0.0852184	0.0296441	182.089	1.6958e-41	112.39	0.121202	0.149
Age-AR	97	6051	-1.21986	0.0835219	0.0346385	213.313	2.60018e-48	102.15	0.314701	0.402
BMI-AP	97	5930.45	0.321225	0.0814416	0.0028357	15.557	8.00545e-05	155.81	0.000109761	0.0002
BMI-AP (heter. corrected)	89	5908.42	0.190655	0.0858254	0.000909777	4.93473	0.0263222	107.855	0.0740453	0.0769
Age-AP	97	6183.6	0.237572	0.0834062	0.00131527	8.11323	0.00439433	85.531	0.769227	0.773
PHV	97	6890.25	-0.0250924	0.0731055	1.71558e-05	0.117811	0.731421	104.233	0.265724	0.262
PWV	97	7178.52	0.220662	0.071328	0.00133694	9.57049	0.0019773	152.89	0.000199303	0.0002
PWV (heter. corrected)	92	7176.53	0.151559	0.0741811	0.00058361	4.17425	0.0410428	114.161	0.0507057	0.0446

## Sheet: ST_18_SumHer_H2
Supplementary Table S18 [separately in Excel format]. SNP-heritability of the early growth traits estimated with SumHer and LD-Score
	SumHer SNP-Heritability				LD-Score Regression SNP-Heritability
Trait	h2	SE	Weighted mean chi-squared	P	h2	SE	Mean chi-squared	P
Age-AP	0.084815	0.186218	0.9897	0.648778	-0.03	0.08	1.001	0.74
Age-AR	0.824447	0.191424	0.9914	1.65547e-05	0.36	0.08	1.007	1.1e-05
BMI-AP	0.654571	0.182948	1.0143	0.000346356	0.29	0.08	1.03	0.00047
BMI-AR	0.899551	0.191424	1.0046	2.61107e-06	0.38	0.08	1.013	2.7e-06
PHV1	0.439504	0.165204	0.9961	0.00780545	0.11	0.07	1.006	0.13
PWV1	0.843487	0.159484	1.0015	1.23088e-07	0.32	0.07	1.011	2.5e-06
Both SumHer and LD-Score included an intercept term in the LD regression model.

## Sheet: ST_19_Authors
Supplementary Table S19. Individual contributions of authors
Cohort	First name	Surname	Author contributions
			Project design, review and overseeing	Genotyping	Sample collection and phenotyping	Data analysis and writing
NFBC1966	N. Maneka	De Silva				x
NFBC1966	Sylvain	Sebert				x
NFBC1986	Alexessander	Couto Alves	x	x		x
NFBC1966	Ulla	Sovio			x	x
NFBC1986	Shikta	Das			x	x
GENR	Rob	Taal			x	x
Raine Study	Nicole M.	Warrington				x
NFBC 1986	Alexandra M.	Lewin				x
NFBC1966	Marika	Kaakinen			x	x
HBCS	Diana L.	Cousminer				x
LISA[D]	Elisabeth	Thiering			x	x
ALSPAC	Nicholas J.	Timpson				x
NFB1966	Ville	Karhunen				x
NFBC1986	Tom	Bond				x
INMA	Xavier	Estivill	x	x
PANIC	Virpi	Lindi			x	x
CHOP	Jonathan P.	Bradfield				x
DNBC	Frank	Geller			x	x
NFBC1986	Lachlan J.M	Coin	x
NFBC1986	Marie	Loh				x
SWS	Sheila J.	Barton				x
Raine Study	Lawrence J	Beilin		x	x
COPSAC	Hans	Bisgaard	x		x
COPSAC	Klaus	Bønnelykke			x
EDEN	Rohia	Alili		x
Kaplan	Ida J	Hatoum		x
KORA	Katharina	Schramm	x
NFBC1986	Rufus	Cartwright				x
EDEN	Marie-Aline	Charles	x		x
NFBC1986	Vincenzo	Salerno				x
EDEN	Karine	Clément		x
GENR	Cornelia M.	van Duijn	x	x
HBCS	Elena	Moltchanova				x
HBCS	Johan	Eriksson	x	x	x
CBGS	Cathy	Elks				x
DNBC	Bjarke	Feenstra			x	x
LISA[D]	Claudia	Flexeder			x
NFBC1986	Steve	Franks		x
EFSOCH	Timothy M.	Frayling	x	x
EFSOCH	Rachel M.	Freathy		x		x
NFBC1986	Paul	Elliott				x
HBCS	Elisabeth	Widén	x	x
CHOP	Hakon	Hakonarson		x	x	x
EFSOCH	Andrew T.	Hattersley	x		x
NFBC1986	Alina	Rodriguez			x
NFBC1986	Marco	Banterle				x
LISA[D]	Joachim	Heinrich	x	x
EDEN	Barbara	Heude	x		x	x
SWS	John W.	Holloway	x	x
GENR	Albert	Hofman	x	x
NFBC1966	Elina	Hyppönen	x
SWS	Hazel	Inskip	x
Kaplan	Lee M	Kaplan		x
MuTHER	Åsa K.	Hedman			x
NFBC1966	Esa	Läärä				x
KORA	Holger	Prokisch	x	x
KORA	Harald	Grallert	x
PANIC	Timo A.	Lakka	x		x
ALSPAC	Debbie A.	Lawlor	x
DNBC	Mads	Melbye	x
COPSAC	Tarun	Ahluwalia			x	x
INMA	Marcella	Marinelli				x
NFBC1986	Iona	J. Millwood	x
Raine Study	Lyle J	Palmer		x
Raine Study	Craig E.	Pennell	x	x
UK Biobank	John R.	Perry		x		x
ALSPAC	Susan M.	Ring		x
NFBC1966	Markku	Savolainen	x		x
deCODE	Kari	Stefansson	x	x
deCODE	Gudmar	Thorleifsson	x	x
GENR	Fernando	Rivadeneira		x
LISA [R]	Marie	Standl			x
INMA	Jordi	Sunyer	x		x
LISA[D]	Carla M.T.	Tiesler		x
GENR	Andre G.	Uitterlinden	x	x
NFBC1966	Inga	Prokopenko	x	x
NFBC1966	Karl-Heinz	Herzig	x		x
ALSPAC	George	Davey Smith	x	x	x
NFBC1986	Paul	O'Reilly	x			x
Generation R	Janine F.	Felix		x	x
NFBC1986	Jessica L.	Buxton		x		x
NFBC1986	Alexandra I.F	Blakemore		x		x
CBGS	Ken K.	Ong	x	x	x
CHOP	Struan F.A.	Grant	x	x	x	x
GENR	Vincent W.V.	Jaddoe	x		x
EGG Consortium	Mark I.	McCarthy	x			x
NFBC1966	Marjo-Riitta	Jarvelin	x	x	x	x
