# Supplementary material for: GWAS on longitudinal growth traits reveals different genetic factors influencing infant, child, and adult BMI
Source: Sci Adv. 2019 Sep 4;5(9):eaaw3095. doi: 10.1126/sciadv.aaw3095 (PMC6904961; doi:10.1126/sciadv.aaw3095)
Supplement: Table S4 [file aaw3095_Table_S4.xlsx]

## Sheet: rs9436303_PhenoScanner_GWS
Supplementary Table S4. The association of the four genome-wide significant SNPs or proxies in high LD (R2>0.8) with other phenotypes in published genome-wide association studies retrieved from PhenoScanner database.
SNP	rsID	Pos (hg19)	Alleles	Proxy rsID	Proxy Pos (hg19)	Proxy Alleles	r2	Dprime	Proxy Indicator	Trait	Study	PMID	Year of Publication	Ancestry	Source	Effect Allele	Association Alleles	EAF	MAF	Beta	SE	P	Direction	P Het	N	N Cases	N Controls	N Studies	Unit
rs9436303	rs9436303	chr1:65896674	A/G	rs9436303	chr1:65896674	A/G	1	1	0	Plasma soluble leptin receptor sOB R levels	Sun Q	20167575	2010	European	NHLBI GRASP Catalog (version 2)	NA	NA	NA	NA	NA	NA	1.19e-09	NA	NA	2379	NA	NA	NA	NA
rs9436303	rs9436303	chr1:65896674	A/G	rs9436301	chr1:65895927	T/C	0.989	1	1	Plasma soluble leptin receptor sOB R levels	Sun Q	20167575	2010	European	NHLBI GRASP Catalog (version 2)	NA	NA	NA	NA	NA	NA	3e-08	NA	NA	2379	NA	NA	NA	NA
rs9436303	rs9436303	chr1:65896674	A/G	rs7602	chr1:65897951	G/A	0.798	0.993	1	Plasma soluble leptin receptor sOB R levels	Sun Q	20167575	2010	European	NHLBI GRASP Catalog (version 2)	NA	NA	NA	NA	NA	NA	6.04e-10	NA	NA	2379	NA	NA	NA	NA
rs9436303	rs9436303	chr1:65896674	A/G	rs9436302	chr1:65896561	G/A	0.793	1	1	Plasma soluble leptin receptor sOB R levels	Sun Q	20167575	2010	European	NHLBI GRASP Catalog (version 2)	NA	NA	NA	NA	NA	NA	4.4e-10	NA	NA	2379	NA	NA	NA	NA
PMID=PubMed ID
EAF=Effect Allele Frequency
MAF=Minor Allele Frequency
SE=Standard Error
P Het= Heterogeneity P value
NA =Not Available
Look up of the SNP rs9436303 at LEPR/LEPROT associated with BMI at AP in other GWAS data sets

## Sheet: rs1421085_PhenoScanner_GWS
Supplementary Table S4. The association of the four genome-wide significant SNPs or proxies in high LD (R2>0.8) with other phenotypes in published genome-wide association studies retrieved from PhenoScanner database.
SNP	rsID	Pos (hg19)	Alleles	Proxy rsID	Proxy Pos (hg19)	Proxy Alleles	r2	Dprime	Proxy Indicator	Trait	Study	PMID	Year of Publication	Ancestry	Source	Effect Allele	Association Alleles	EAF	MAF	Beta	SE	P	Direction	P Het	N	N Cases	N Controls	N Studies	Unit	SNP	rsID	Pos (hg19)	Alleles	Proxy rsID	Proxy Pos (hg19)	Proxy Alleles	r2	Dprime	Proxy Indicator	Trait	Study	PMID	Year of Publication	Ancestry	Source	Effect Allele	Association Alleles	EAF	MAF
rs1421085	rs1421085	chr16:53800954	C/T	rs1421085	chr16:53800954	C/T	1	1	0	BMI	GIANT	25673413	2015	Mixed	GIANT	C	C/T	0.45	0.45	0.0803	0.003	2.17e-158	+	NA	333087	0	333087	125	IVNT	rs1421085	rs1421085	chr16:53800954	C/T	rs1421085	chr16:53800954	C/T	1	1	0	BMI	GIANT	25673413	2015	Mixed	GIANT	C	C/T	0.45	0.45
rs1421085	rs1421085	chr16:53800954	C/T	rs1558902	chr16:53803574	A/T	1	1	1	Body mass index	GIANT	25673413	2015	Mixed	NHGRI-EBI GWAS Catalog	A	A/T	0.409	0.409	0.081	0.003037	1e-156	+	NA	NA	NA	NA	NA	kg/m2 increase	rs1421085	rs1421085	chr16:53800954	C/T	rs1558902	chr16:53803574	A/T	1	1	1	Body mass index	GIANT	25673413	2015	Mixed	NHGRI-EBI GWAS Catalog	A	A/T	0.409	0.409
rs1421085	rs1421085	chr16:53800954	C/T	rs1558902	chr16:53803574	A/T	1	1	1	BMI	GIANT	25673413	2015	Mixed	GIANT	A	A/T	0.45	0.45	0.0809	0.003	1.13e-156	+	NA	336974	0	336974	125	IVNT	rs1421085	rs1421085	chr16:53800954	C/T	rs1558902	chr16:53803574	A/T	1	1	1	BMI	GIANT	25673413	2015	Mixed	GIANT	A	A/T	0.45	0.45
rs1421085	rs1421085	chr16:53800954	C/T	rs1558902	chr16:53803574	A/T	1	1	1	BMI	GIANT	25673413	2015	European	GIANT	A	A/T	0.45	0.45	0.0818	0.0031	7.51e-153	+	NA	320073	0	320073	114	IVNT	rs1421085	rs1421085	chr16:53800954	C/T	rs1558902	chr16:53803574	A/T	1	1	1	BMI	GIANT	25673413	2015	European	GIANT	A	A/T	0.45	0.45
rs1421085	rs1421085	chr16:53800954	C/T	rs1558902	chr16:53803574	A/T	1	1	1	Body mass index	GIANT	25673413	2015	Mixed	NHGRI-EBI GWAS Catalog	A	A/T	0.415	0.415	0.082	0.003114	8e-153	+	NA	NA	NA	NA	NA	kg/m2 increase	rs1421085	rs1421085	chr16:53800954	C/T	rs1558902	chr16:53803574	A/T	1	1	1	Body mass index	GIANT	25673413	2015	Mixed	NHGRI-EBI GWAS Catalog	A	A/T	0.415	0.415
rs1421085	rs1421085	chr16:53800954	C/T	rs1421085	chr16:53800954	C/T	1	1	0	BMI	GIANT	25673413	2015	European	GIANT	C	C/T	0.45	0.45	0.0813	0.0031	8.83e-151	+	NA	318182	0	318182	114	IVNT	rs1421085	rs1421085	chr16:53800954	C/T	rs1421085	chr16:53800954	C/T	1	1	0	BMI	GIANT	25673413	2015	European	GIANT	C	C/T	0.45	0.45
rs1421085	rs1421085	chr16:53800954	C/T	rs1558902	chr16:53803574	A/T	1	1	1	Body mass index BMI	Speliotes EK	20935630	2010	European	NHLBI GRASP Catalog (version 2)	NA	NA	NA	NA	NA	NA	4.75e-120	NA	NA	249796	NA	NA	NA	NA	rs1421085	rs1421085	chr16:53800954	C/T	rs1558902	chr16:53803574	A/T	1	1	1	Body mass index BMI	Speliotes EK	20935630	2010	European	NHLBI GRASP Catalog (version 2)	NA	NA	NA	NA
rs1421085	rs1421085	chr16:53800954	C/T	rs1558902	chr16:53803574	A/T	1	1	1	Body mass index BMI	Guo	23001569	2012	Mixed	NHLBI GRASP Catalog (version 2)	NA	NA	NA	NA	NA	NA	4.8e-120	NA	NA	108912	NA	NA	NA	NA	rs1421085	rs1421085	chr16:53800954	C/T	rs1558902	chr16:53803574	A/T	1	1	1	Body mass index BMI	Guo	23001569	2012	Mixed	NHLBI GRASP Catalog (version 2)	NA	NA	NA	NA
rs1421085	rs1421085	chr16:53800954	C/T	rs1558902	chr16:53803574	A/T	1	1	1	Extreme obesity with early age of onset	Wheeler E	23563609	2013	European	NHLBI GRASP Catalog (version 2)	NA	NA	NA	NA	NA	NA	4.8e-120	NA	NA	9850	NA	NA	NA	NA	rs1421085	rs1421085	chr16:53800954	C/T	rs1558902	chr16:53803574	A/T	1	1	1	Extreme obesity with early age of onset	Wheeler E	23563609	2013	European	NHLBI GRASP Catalog (version 2)	NA	NA	NA	NA
rs1421085	rs1421085	chr16:53800954	C/T	rs1558902	chr16:53803574	A/T	1	1	1	Body mass index	Speliotes EK	20935630	2010	European	NHGRI-EBI GWAS Catalog	A	A/T	0.42	0.42	0.39	0.01674	5e-120	+	NA	NA	NA	NA	NA	kg/m2 increase	rs1421085	rs1421085	chr16:53800954	C/T	rs1558902	chr16:53803574	A/T	1	1	1	Body mass index	Speliotes EK	20935630	2010	European	NHGRI-EBI GWAS Catalog	A	A/T	0.42	0.42
rs1421085	rs1421085	chr16:53800954	C/T	rs1558902	chr16:53803574	A/T	1	1	1	Body Mass Index	Speliotes EK	20935630	2010	European	NHGRI-EBI GWAS Catalog	NA	NA	NA	NA	NA	NA	5e-120	NA	NA	NA	NA	NA	NA	NA	rs1421085	rs1421085	chr16:53800954	C/T	rs1558902	chr16:53803574	A/T	1	1	1	Body Mass Index	Speliotes EK	20935630	2010	European	NHGRI-EBI GWAS Catalog	NA	NA	NA	NA
rs1421085	rs1421085	chr16:53800954	C/T	rs1558902	chr16:53803574	A/T	1	1	1	Body mass index BMI 30 kgm2	GIANT	23563607	2013	European	NHLBI GRASP Catalog (version 2)	NA	NA	NA	NA	NA	NA	1.85e-114	NA	NA	25859	NA	NA	NA	NA	rs1421085	rs1421085	chr16:53800954	C/T	rs1558902	chr16:53803574	A/T	1	1	1	Body mass index BMI 30 kgm2	GIANT	23563607	2013	European	NHLBI GRASP Catalog (version 2)	NA	NA	NA	NA
rs1421085	rs1421085	chr16:53800954	C/T	rs1421085	chr16:53800954	C/T	1	1	0	Body mass index BMI 30 kgm2	GIANT	23563607	2013	European	NHLBI GRASP Catalog (version 2)	NA	NA	NA	NA	NA	NA	6.65e-113	NA	NA	25859	NA	NA	NA	NA	rs1421085	rs1421085	chr16:53800954	C/T	rs1421085	chr16:53800954	C/T	1	1	0	Body mass index BMI 30 kgm2	GIANT	23563607	2013	European	NHLBI GRASP Catalog (version 2)	NA	NA	NA	NA
rs1421085	rs1421085	chr16:53800954	C/T	rs1421085	chr16:53800954	C/T	1	1	0	Waist circumference	GIANT	25673412	2015	Mixed	GIANT	C	C/T	0.45	0.45	0.072	0.0034	1.3e-102	+	NA	242142	0	242142	101	IVNT	rs1421085	rs1421085	chr16:53800954	C/T	rs1421085	chr16:53800954	C/T	1	1	0	Waist circumference	GIANT	25673412	2015	Mixed	GIANT	C	C/T	0.45	0.45
rs1421085	rs1421085	chr16:53800954	C/T	rs1558902	chr16:53803574	A/T	1	1	1	Waist circumference	GIANT	25673412	2015	Mixed	GIANT	A	A/T	0.45	0.45	0.072	0.0034	9.7e-102	+	NA	242361	0	242361	101	IVNT	rs1421085	rs1421085	chr16:53800954	C/T	rs1558902	chr16:53803574	A/T	1	1	1	Waist circumference	GIANT	25673412	2015	Mixed	GIANT	A	A/T	0.45	0.45
rs1421085	rs1421085	chr16:53800954	C/T	rs1558902	chr16:53803574	A/T	1	1	1	Waist circumference	GIANT	25673412	2015	European	GIANT	A	A/T	0.45	0.45	0.074	0.0035	3.7e-101	+	NA	230183	0	230183	101	IVNT	rs1421085	rs1421085	chr16:53800954	C/T	rs1558902	chr16:53803574	A/T	1	1	1	Waist circumference	GIANT	25673412	2015	European	GIANT	A	A/T	0.45	0.45
rs1421085	rs1421085	chr16:53800954	C/T	rs1421085	chr16:53800954	C/T	1	1	0	Waist circumference	GIANT	25673412	2015	European	GIANT	C	C/T	0.45	0.45	0.074	0.0035	6.1e-101	+	NA	229803	0	229803	101	IVNT	rs1421085	rs1421085	chr16:53800954	C/T	rs1421085	chr16:53800954	C/T	1	1	0	Waist circumference	GIANT	25673412	2015	European	GIANT	C	C/T	0.45	0.45
rs1421085	rs1421085	chr16:53800954	C/T	rs1421085	chr16:53800954	C/T	1	1	0	BMI in males	GIANT	25673413	2015	Mixed	GIANT	C	C/T	0.45	0.45	0.084	0.0041	4.11e-94	+	NA	152278	0	152278	106	IVNT	rs1421085	rs1421085	chr16:53800954	C/T	rs1421085	chr16:53800954	C/T	1	1	0	BMI in males	GIANT	25673413	2015	Mixed	GIANT	C	C/T	0.45	0.45
rs1421085	rs1421085	chr16:53800954	C/T	rs1558902	chr16:53803574	A/T	1	1	1	Body mass index	GIANT	25673413	2015	Mixed	NHGRI-EBI GWAS Catalog	A	A/T	0.418	0.418	0.084	0.00409	1e-93	+	NA	NA	NA	NA	NA	kg/m2 increase	rs1421085	rs1421085	chr16:53800954	C/T	rs1558902	chr16:53803574	A/T	1	1	1	Body mass index	GIANT	25673413	2015	Mixed	NHGRI-EBI GWAS Catalog	A	A/T	0.418	0.418
rs1421085	rs1421085	chr16:53800954	C/T	rs1558902	chr16:53803574	A/T	1	1	1	BMI in males	GIANT	25673413	2015	Mixed	GIANT	A	A/T	0.45	0.45	0.0842	0.0041	1.04e-93	+	NA	151737	0	151737	106	IVNT	rs1421085	rs1421085	chr16:53800954	C/T	rs1558902	chr16:53803574	A/T	1	1	1	BMI in males	GIANT	25673413	2015	Mixed	GIANT	A	A/T	0.45	0.45
rs1421085	rs1421085	chr16:53800954	C/T	rs1558902	chr16:53803574	A/T	1	1	1	Hip circumference	GIANT	25673412	2015	European	GIANT	A	A/T	0.45	0.45	0.07	0.0036	3.5e-85	+	NA	211201	0	211201	101	IVNT	rs1421085	rs1421085	chr16:53800954	C/T	rs1558902	chr16:53803574	A/T	1	1	1	Hip circumference	GIANT	25673412	2015	European	GIANT	A	A/T	0.45	0.45
rs1421085	rs1421085	chr16:53800954	C/T	rs1558902	chr16:53803574	A/T	1	1	1	Body mass index	GIANT	25673413	2015	Mixed	NHGRI-EBI GWAS Catalog	A	A/T	0.413	0.413	0.079	0.004065	4e-84	+	NA	NA	NA	NA	NA	kg/m2 increase	rs1421085	rs1421085	chr16:53800954	C/T	rs1558902	chr16:53803574	A/T	1	1	1	Body mass index	GIANT	25673413	2015	Mixed	NHGRI-EBI GWAS Catalog	A	A/T	0.413	0.413
rs1421085	rs1421085	chr16:53800954	C/T	rs1558902	chr16:53803574	A/T	1	1	1	BMI in females	GIANT	25673413	2015	Mixed	GIANT	A	A/T	0.45	0.45	0.0791	0.0041	4.032e-84	+	NA	171047	0	171047	107	IVNT	rs1421085	rs1421085	chr16:53800954	C/T	rs1558902	chr16:53803574	A/T	1	1	1	BMI in females	GIANT	25673413	2015	Mixed	GIANT	A	A/T	0.45	0.45
rs1421085	rs1421085	chr16:53800954	C/T	rs1421085	chr16:53800954	C/T	1	1	0	Body mass index BMI 35 kgm2	GIANT	23563607	2013	European	NHLBI GRASP Catalog (version 2)	NA	NA	NA	NA	NA	NA	2.06e-83	NA	NA	25859	NA	NA	NA	NA	rs1421085	rs1421085	chr16:53800954	C/T	rs1421085	chr16:53800954	C/T	1	1	0	Body mass index BMI 35 kgm2	GIANT	23563607	2013	European	NHLBI GRASP Catalog (version 2)	NA	NA	NA	NA
rs1421085	rs1421085	chr16:53800954	C/T	rs1558902	chr16:53803574	A/T	1	1	1	Body mass index BMI 35 kgm2	GIANT	23563607	2013	European	NHLBI GRASP Catalog (version 2)	NA	NA	NA	NA	NA	NA	3.99e-83	NA	NA	25859	NA	NA	NA	NA	rs1421085	rs1421085	chr16:53800954	C/T	rs1558902	chr16:53803574	A/T	1	1	1	Body mass index BMI 35 kgm2	GIANT	23563607	2013	European	NHLBI GRASP Catalog (version 2)	NA	NA	NA	NA
rs1421085	rs1421085	chr16:53800954	C/T	rs1421085	chr16:53800954	C/T	1	1	0	Hip circumference	GIANT	25673412	2015	European	GIANT	C	C/T	0.45	0.45	0.07	0.0037	6.1e-83	+	NA	210752	0	210752	101	IVNT	rs1421085	rs1421085	chr16:53800954	C/T	rs1421085	chr16:53800954	C/T	1	1	0	Hip circumference	GIANT	25673412	2015	European	GIANT	C	C/T	0.45	0.45
rs1421085	rs1421085	chr16:53800954	C/T	rs1421085	chr16:53800954	C/T	1	1	0	BMI in females	GIANT	25673413	2015	Mixed	GIANT	C	C/T	0.45	0.45	0.0783	0.0041	1.476e-82	+	NA	168615	0	168615	107	IVNT	rs1421085	rs1421085	chr16:53800954	C/T	rs1421085	chr16:53800954	C/T	1	1	0	BMI in females	GIANT	25673413	2015	Mixed	GIANT	C	C/T	0.45	0.45
rs1421085	rs1421085	chr16:53800954	C/T	rs1558902	chr16:53803574	A/T	1	1	1	Hip circumference	GIANT	25673412	2015	Mixed	GIANT	A	A/T	0.45	0.45	0.069	0.0036	1.5e-82	+	NA	225423	0	225423	101	IVNT	rs1421085	rs1421085	chr16:53800954	C/T	rs1558902	chr16:53803574	A/T	1	1	1	Hip circumference	GIANT	25673412	2015	Mixed	GIANT	A	A/T	0.45	0.45
rs1421085	rs1421085	chr16:53800954	C/T	rs1421085	chr16:53800954	C/T	1	1	0	Body mass index BMI 25 kgm2	GIANT	23563607	2013	European	NHLBI GRASP Catalog (version 2)	NA	NA	NA	NA	NA	NA	5.5e-82	NA	NA	25859	NA	NA	NA	NA	rs1421085	rs1421085	chr16:53800954	C/T	rs1421085	chr16:53800954	C/T	1	1	0	Body mass index BMI 25 kgm2	GIANT	23563607	2013	European	NHLBI GRASP Catalog (version 2)	NA	NA	NA	NA
rs1421085	rs1421085	chr16:53800954	C/T	rs1558902	chr16:53803574	A/T	1	1	1	Body mass index BMI 25 kgm2	GIANT	23563607	2013	European	NHLBI GRASP Catalog (version 2)	NA	NA	NA	NA	NA	NA	1.84e-81	NA	NA	25859	NA	NA	NA	NA	rs1421085	rs1421085	chr16:53800954	C/T	rs1558902	chr16:53803574	A/T	1	1	1	Body mass index BMI 25 kgm2	GIANT	23563607	2013	European	NHLBI GRASP Catalog (version 2)	NA	NA	NA	NA
rs1421085	rs1421085	chr16:53800954	C/T	rs1558902	chr16:53803574	A/T	1	1	1	Obesity	GIANT	23563607	2013	European	NHGRI-EBI GWAS Catalog	NA	NA	NA	0.41	NA	NA	2e-81	NA	NA	NA	NA	NA	NA	NA	rs1421085	rs1421085	chr16:53800954	C/T	rs1558902	chr16:53803574	A/T	1	1	1	Obesity	GIANT	23563607	2013	European	NHGRI-EBI GWAS Catalog	NA	NA	NA	0.41
rs1421085	rs1421085	chr16:53800954	C/T	rs1421085	chr16:53800954	C/T	1	1	0	Hip circumference	GIANT	25673412	2015	Mixed	GIANT	C	C/T	0.45	0.45	0.069	0.0036	2.6e-81	+	NA	225139	0	225139	101	IVNT	rs1421085	rs1421085	chr16:53800954	C/T	rs1421085	chr16:53800954	C/T	1	1	0	Hip circumference	GIANT	25673412	2015	Mixed	GIANT	C	C/T	0.45	0.45
rs1421085	rs1421085	chr16:53800954	C/T	rs1421085	chr16:53800954	C/T	1	1	0	Body mass index BMI	Guo	23001569	2012	Mixed	NHLBI GRASP Catalog (version 2)	NA	NA	NA	NA	NA	NA	1.26e-73	NA	NA	108912	NA	NA	NA	NA	rs1421085	rs1421085	chr16:53800954	C/T	rs1421085	chr16:53800954	C/T	1	1	0	Body mass index BMI	Guo	23001569	2012	Mixed	NHLBI GRASP Catalog (version 2)	NA	NA	NA	NA
rs1421085	rs1421085	chr16:53800954	C/T	rs1421085	chr16:53800954	C/T	1	1	0	BMI	GIANT	23754948	2013	European	GIANT	C	C/T	0.45	0.45	0.08084	0.004524	1.996e-71	+	NA	126528	0	126528	46	IVNT	rs1421085	rs1421085	chr16:53800954	C/T	rs1421085	chr16:53800954	C/T	1	1	0	BMI	GIANT	23754948	2013	European	GIANT	C	C/T	0.45	0.45
rs1421085	rs1421085	chr16:53800954	C/T	rs1558902	chr16:53803574	A/T	1	1	1	BMI	GIANT	23754948	2013	European	GIANT	A	A/T	0.45	0.45	0.08084	0.004524	1.996e-71	+	NA	126556	0	126556	46	IVNT	rs1421085	rs1421085	chr16:53800954	C/T	rs1558902	chr16:53803574	A/T	1	1	1	BMI	GIANT	23754948	2013	European	GIANT	A	A/T	0.45	0.45
rs1421085	rs1421085	chr16:53800954	C/T	rs1558902	chr16:53803574	A/T	1	1	1	Obesity class 1	GIANT	23563607	2013	European	GIANT	A	A/T	0.45	0.45	0.22	0.013	1.5e-65	+	NA	98581	32812	65768	51	log(OR)	rs1421085	rs1421085	chr16:53800954	C/T	rs1558902	chr16:53803574	A/T	1	1	1	Obesity class 1	GIANT	23563607	2013	European	GIANT	A	A/T	0.45	0.45
rs1421085	rs1421085	chr16:53800954	C/T	rs1421085	chr16:53800954	C/T	1	1	0	Obesity class 1	GIANT	23563607	2013	European	GIANT	C	C/T	0.448	0.448	0.22	0.013	7.9e-65	+	NA	98555	32800	65754	51	log(OR)	rs1421085	rs1421085	chr16:53800954	C/T	rs1421085	chr16:53800954	C/T	1	1	0	Obesity class 1	GIANT	23563607	2013	European	GIANT	C	C/T	0.448	0.448
rs1421085	rs1421085	chr16:53800954	C/T	rs1421085	chr16:53800954	C/T	1	1	0	Body mass index BMI	Speliotes EK	20935630	2010	European	NHLBI GRASP Catalog (version 2)	NA	NA	NA	NA	NA	NA	3.06e-62	NA	NA	249796	NA	NA	NA	NA	rs1421085	rs1421085	chr16:53800954	C/T	rs1421085	chr16:53800954	C/T	1	1	0	Body mass index BMI	Speliotes EK	20935630	2010	European	NHLBI GRASP Catalog (version 2)	NA	NA	NA	NA
rs1421085	rs1421085	chr16:53800954	C/T	rs1421085	chr16:53800954	C/T	1	1	0	Body mass index BMI	Wheeler E	23563609	2013	European	NHLBI GRASP Catalog (version 2)	NA	NA	NA	NA	NA	NA	3.06e-62	NA	NA	9850	NA	NA	NA	NA	rs1421085	rs1421085	chr16:53800954	C/T	rs1421085	chr16:53800954	C/T	1	1	0	Body mass index BMI	Wheeler E	23563609	2013	European	NHLBI GRASP Catalog (version 2)	NA	NA	NA	NA
rs1421085	rs1421085	chr16:53800954	C/T	rs1558902	chr16:53803574	A/T	1	1	1	Waist circumference in females	GIANT	25673412	2015	Mixed	GIANT	A	A/T	0.45	0.45	0.071	0.0044	2e-59	+	NA	133660	0	133660	101	IVNT	rs1421085	rs1421085	chr16:53800954	C/T	rs1558902	chr16:53803574	A/T	1	1	1	Waist circumference in females	GIANT	25673412	2015	Mixed	GIANT	A	A/T	0.45	0.45
rs1421085	rs1421085	chr16:53800954	C/T	rs1558902	chr16:53803574	A/T	1	1	1	BMI in females greater than 50 years of age	GIANT	26426971	2015	European	GIANT	A	A/T	0.45	0.45	0.078	0.0048	6.7e-59	+	NA	104905	0	104905	114	IVNT	rs1421085	rs1421085	chr16:53800954	C/T	rs1558902	chr16:53803574	A/T	1	1	1	BMI in females greater than 50 years of age	GIANT	26426971	2015	European	GIANT	A	A/T	0.45	0.45
rs1421085	rs1421085	chr16:53800954	C/T	rs1421085	chr16:53800954	C/T	1	1	0	Waist circumference in females	GIANT	25673412	2015	Mixed	GIANT	C	C/T	0.45	0.45	0.071	0.0044	1.5e-57	+	NA	132341	0	132341	101	IVNT	rs1421085	rs1421085	chr16:53800954	C/T	rs1421085	chr16:53800954	C/T	1	1	0	Waist circumference in females	GIANT	25673412	2015	Mixed	GIANT	C	C/T	0.45	0.45
rs1421085	rs1421085	chr16:53800954	C/T	rs1421085	chr16:53800954	C/T	1	1	0	Waist circumference in males	GIANT	25673412	2015	Mixed	GIANT	C	C/T	0.45	0.45	0.074	0.0047	2.1e-56	+	NA	109952	0	109952	101	IVNT	rs1421085	rs1421085	chr16:53800954	C/T	rs1421085	chr16:53800954	C/T	1	1	0	Waist circumference in males	GIANT	25673412	2015	Mixed	GIANT	C	C/T	0.45	0.45
rs1421085	rs1421085	chr16:53800954	C/T	rs1421085	chr16:53800954	C/T	1	1	0	BMI in females greater than 50 years of age	GIANT	26426971	2015	European	GIANT	C	C/T	0.45	0.45	0.077	0.0049	3.2e-56	+	NA	103046	0	103046	114	IVNT	rs1421085	rs1421085	chr16:53800954	C/T	rs1421085	chr16:53800954	C/T	1	1	0	BMI in females greater than 50 years of age	GIANT	26426971	2015	European	GIANT	C	C/T	0.45	0.45
rs1421085	rs1421085	chr16:53800954	C/T	rs1558902	chr16:53803574	A/T	1	1	1	Waist circumference in males	GIANT	25673412	2015	Mixed	GIANT	A	A/T	0.45	0.45	0.074	0.0047	4.1e-56	+	NA	108872	0	108872	101	IVNT	rs1421085	rs1421085	chr16:53800954	C/T	rs1558902	chr16:53803574	A/T	1	1	1	Waist circumference in males	GIANT	25673412	2015	Mixed	GIANT	A	A/T	0.45	0.45
rs1421085	rs1421085	chr16:53800954	C/T	rs1421085	chr16:53800954	C/T	1	1	0	Weight	GIANT	23754948	2013	European	GIANT	C	C/T	0.45	0.45	0.07094	0.004524	2.044e-55	+	NA	125868	0	125868	46	IVNT	rs1421085	rs1421085	chr16:53800954	C/T	rs1421085	chr16:53800954	C/T	1	1	0	Weight	GIANT	23754948	2013	European	GIANT	C	C/T	0.45	0.45
rs1421085	rs1421085	chr16:53800954	C/T	rs1558902	chr16:53803574	A/T	1	1	1	Weight	GIANT	23754948	2013	European	GIANT	A	A/T	0.45	0.45	0.07094	0.004524	2.044e-55	+	NA	125897	0	125897	46	IVNT	rs1421085	rs1421085	chr16:53800954	C/T	rs1558902	chr16:53803574	A/T	1	1	1	Weight	GIANT	23754948	2013	European	GIANT	A	A/T	0.45	0.45
rs1421085	rs1421085	chr16:53800954	C/T	rs1421085	chr16:53800954	C/T	1	1	0	BMI in males less than or equal to 50 years of age	GIANT	26426971	2015	European	GIANT	C	C/T	0.45	0.45	0.1	0.0067	6.6e-53	+	NA	50039	0	50039	114	IVNT	rs1421085	rs1421085	chr16:53800954	C/T	rs1421085	chr16:53800954	C/T	1	1	0	BMI in males less than or equal to 50 years of age	GIANT	26426971	2015	European	GIANT	C	C/T	0.45	0.45
rs1421085	rs1421085	chr16:53800954	C/T	rs1558902	chr16:53803574	A/T	1	1	1	BMI in males less than or equal to 50 years of age	GIANT	26426971	2015	European	GIANT	A	A/T	0.45	0.45	0.1	0.0067	1.6e-52	+	NA	49920	0	49920	114	IVNT	rs1421085	rs1421085	chr16:53800954	C/T	rs1558902	chr16:53803574	A/T	1	1	1	BMI in males less than or equal to 50 years of age	GIANT	26426971	2015	European	GIANT	A	A/T	0.45	0.45
rs1421085	rs1421085	chr16:53800954	C/T	rs1421085	chr16:53800954	C/T	1	1	0	BMI tails upper and lower 5th percentiles	GIANT	23563607	2013	European	NHLBI GRASP Catalog (version 2)	NA	NA	NA	NA	NA	NA	6.48e-52	NA	NA	25859	NA	NA	NA	NA	rs1421085	rs1421085	chr16:53800954	C/T	rs1421085	chr16:53800954	C/T	1	1	0	BMI tails upper and lower 5th percentiles	GIANT	23563607	2013	European	NHLBI GRASP Catalog (version 2)	NA	NA	NA	NA
rs1421085	rs1421085	chr16:53800954	C/T	rs1558902	chr16:53803574	A/T	1	1	1	BMI tails upper and lower 5th percentiles	GIANT	23563607	2013	European	NHLBI GRASP Catalog (version 2)	NA	NA	NA	NA	NA	NA	1.95e-51	NA	NA	25859	NA	NA	NA	NA	rs1421085	rs1421085	chr16:53800954	C/T	rs1558902	chr16:53803574	A/T	1	1	1	BMI tails upper and lower 5th percentiles	GIANT	23563607	2013	European	NHLBI GRASP Catalog (version 2)	NA	NA	NA	NA
rs1421085	rs1421085	chr16:53800954	C/T	rs1558902	chr16:53803574	A/T	1	1	1	Hip circumference in females	GIANT	25673412	2015	Mixed	GIANT	A	A/T	0.45	0.45	0.07	0.0046	1e-50	+	NA	124219	0	124219	101	IVNT	rs1421085	rs1421085	chr16:53800954	C/T	rs1558902	chr16:53803574	A/T	1	1	1	Hip circumference in females	GIANT	25673412	2015	Mixed	GIANT	A	A/T	0.45	0.45
rs1421085	rs1421085	chr16:53800954	C/T	rs1421085	chr16:53800954	C/T	1	1	0	Hip circumference in females	GIANT	25673412	2015	Mixed	GIANT	C	C/T	0.45	0.45	0.07	0.0047	5.8e-50	+	NA	122863	0	122863	101	IVNT	rs1421085	rs1421085	chr16:53800954	C/T	rs1421085	chr16:53800954	C/T	1	1	0	Hip circumference in females	GIANT	25673412	2015	Mixed	GIANT	C	C/T	0.45	0.45
rs1421085	rs1421085	chr16:53800954	C/T	rs1421085	chr16:53800954	C/T	1	1	0	Overweight	GIANT	23563607	2013	European	GIANT	C	C/T	0.448	0.448	0.14	0.0092	5.8e-50	+	NA	158640	92886	65754	51	log(OR)	rs1421085	rs1421085	chr16:53800954	C/T	rs1421085	chr16:53800954	C/T	1	1	0	Overweight	GIANT	23563607	2013	European	GIANT	C	C/T	0.448	0.448
rs1421085	rs1421085	chr16:53800954	C/T	rs1558902	chr16:53803574	A/T	1	1	1	Obesity class 2	GIANT	23563607	2013	European	GIANT	A	A/T	0.45	0.45	0.29	0.019	9.2e-50	+	NA	71909	9832	62076	51	log(OR)	rs1421085	rs1421085	chr16:53800954	C/T	rs1558902	chr16:53803574	A/T	1	1	1	Obesity class 2	GIANT	23563607	2013	European	GIANT	A	A/T	0.45	0.45
rs1421085	rs1421085	chr16:53800954	C/T	rs1421085	chr16:53800954	C/T	1	1	0	Obesity class 2	GIANT	23563607	2013	European	GIANT	C	C/T	0.448	0.448	0.29	0.02	1.2e-49	+	NA	71893	9829	62064	51	log(OR)	rs1421085	rs1421085	chr16:53800954	C/T	rs1421085	chr16:53800954	C/T	1	1	0	Obesity class 2	GIANT	23563607	2013	European	GIANT	C	C/T	0.448	0.448
rs1421085	rs1421085	chr16:53800954	C/T	rs1558902	chr16:53803574	A/T	1	1	1	Overweight	GIANT	23563607	2013	European	GIANT	A	A/T	0.45	0.45	0.14	0.0092	1.5e-49	+	NA	158679	92910	65769	51	log(OR)	rs1421085	rs1421085	chr16:53800954	C/T	rs1558902	chr16:53803574	A/T	1	1	1	Overweight	GIANT	23563607	2013	European	GIANT	A	A/T	0.45	0.45
rs1421085	rs1421085	chr16:53800954	C/T	rs1558902	chr16:53803574	A/T	1	1	1	BMI in males greater than 50 years of age	GIANT	26426971	2015	European	GIANT	A	A/T	0.45	0.45	0.073	0.005	9.5e-49	+	NA	91912	0	91912	114	IVNT	rs1421085	rs1421085	chr16:53800954	C/T	rs1558902	chr16:53803574	A/T	1	1	1	BMI in males greater than 50 years of age	GIANT	26426971	2015	European	GIANT	A	A/T	0.45	0.45
rs1421085	rs1421085	chr16:53800954	C/T	rs1421085	chr16:53800954	C/T	1	1	0	BMI in males greater than 50 years of age	GIANT	26426971	2015	European	GIANT	C	C/T	0.45	0.45	0.072	0.005	3.1e-48	+	NA	92033	0	92033	114	IVNT	rs1421085	rs1421085	chr16:53800954	C/T	rs1421085	chr16:53800954	C/T	1	1	0	BMI in males greater than 50 years of age	GIANT	26426971	2015	European	GIANT	C	C/T	0.45	0.45
rs1421085	rs1421085	chr16:53800954	C/T	rs1558902	chr16:53803574	A/T	1	1	1	BMI in females less than or equal to 50 years of age	GIANT	26426971	2015	European	GIANT	A	A/T	0.45	0.45	0.086	0.006	1.9e-47	+	NA	65102	0	65102	114	IVNT	rs1421085	rs1421085	chr16:53800954	C/T	rs1558902	chr16:53803574	A/T	1	1	1	BMI in females less than or equal to 50 years of age	GIANT	26426971	2015	European	GIANT	A	A/T	0.45	0.45
rs1421085	rs1421085	chr16:53800954	C/T	rs1421085	chr16:53800954	C/T	1	1	0	Waist circumference	GIANT	23754948	2013	European	GIANT	C	C/T	0.45	0.45	0.0752	0.005227	6.174e-47	+	NA	85600	0	85600	46	IVNT	rs1421085	rs1421085	chr16:53800954	C/T	rs1421085	chr16:53800954	C/T	1	1	0	Waist circumference	GIANT	23754948	2013	European	GIANT	C	C/T	0.45	0.45
rs1421085	rs1421085	chr16:53800954	C/T	rs1558902	chr16:53803574	A/T	1	1	1	Waist circumference	GIANT	23754948	2013	European	GIANT	A	A/T	0.45	0.45	0.07473	0.005227	2.275e-46	+	NA	85609	0	85609	46	IVNT	rs1421085	rs1421085	chr16:53800954	C/T	rs1558902	chr16:53803574	A/T	1	1	1	Waist circumference	GIANT	23754948	2013	European	GIANT	A	A/T	0.45	0.45
rs1421085	rs1421085	chr16:53800954	C/T	rs1421085	chr16:53800954	C/T	1	1	0	BMI in females less than or equal to 50 years of age	GIANT	26426971	2015	European	GIANT	C	C/T	0.45	0.45	0.085	0.0061	2.8e-44	+	NA	64362	0	64362	114	IVNT	rs1421085	rs1421085	chr16:53800954	C/T	rs1421085	chr16:53800954	C/T	1	1	0	BMI in females less than or equal to 50 years of age	GIANT	26426971	2015	European	GIANT	C	C/T	0.45	0.45
rs1421085	rs1421085	chr16:53800954	C/T	rs1558902	chr16:53803574	A/T	1	1	1	Hip circumference in males	GIANT	25673412	2015	Mixed	GIANT	A	A/T	0.45	0.45	0.067	0.0049	4.1e-43	+	NA	99295	0	99295	101	IVNT	rs1421085	rs1421085	chr16:53800954	C/T	rs1558902	chr16:53803574	A/T	1	1	1	Hip circumference in males	GIANT	25673412	2015	Mixed	GIANT	A	A/T	0.45	0.45
rs1421085	rs1421085	chr16:53800954	C/T	rs1421085	chr16:53800954	C/T	1	1	0	Hip circumference in males	GIANT	25673412	2015	Mixed	GIANT	C	C/T	0.45	0.45	0.067	0.0049	7.6e-43	+	NA	100342	0	100342	101	IVNT	rs1421085	rs1421085	chr16:53800954	C/T	rs1421085	chr16:53800954	C/T	1	1	0	Hip circumference in males	GIANT	25673412	2015	Mixed	GIANT	C	C/T	0.45	0.45
rs1421085	rs1421085	chr16:53800954	C/T	rs1558902	chr16:53803574	A/T	1	1	1	Weight	Speliotes EK	20935630	2010	European	NHLBI GRASP Catalog (version 2)	NA	NA	NA	NA	NA	NA	2.06e-41	NA	NA	249796	NA	NA	NA	NA	rs1421085	rs1421085	chr16:53800954	C/T	rs1558902	chr16:53803574	A/T	1	1	1	Weight	Speliotes EK	20935630	2010	European	NHLBI GRASP Catalog (version 2)	NA	NA	NA	NA
rs1421085	rs1421085	chr16:53800954	C/T	rs1421085	chr16:53800954	C/T	1	1	0	BMI in males	GIANT	23754948	2013	European	GIANT	C	C/T	0.45	0.45	0.086	0.0065	1.53e-40	+	NA	58589	0	58589	46	IVNT	rs1421085	rs1421085	chr16:53800954	C/T	rs1421085	chr16:53800954	C/T	1	1	0	BMI in males	GIANT	23754948	2013	European	GIANT	C	C/T	0.45	0.45
rs1421085	rs1421085	chr16:53800954	C/T	rs1558902	chr16:53803574	A/T	1	1	1	BMI in males	GIANT	23754948	2013	European	GIANT	A	A/T	0.45	0.45	0.086	0.0065	2.31e-40	+	NA	58610	0	58610	46	IVNT	rs1421085	rs1421085	chr16:53800954	C/T	rs1558902	chr16:53803574	A/T	1	1	1	BMI in males	GIANT	23754948	2013	European	GIANT	A	A/T	0.45	0.45
rs1421085	rs1421085	chr16:53800954	C/T	rs1558902	chr16:53803574	A/T	1	1	1	Body mass index BMI 40 kgm2	GIANT	23563607	2013	European	NHLBI GRASP Catalog (version 2)	NA	NA	NA	NA	NA	NA	5.86e-39	NA	NA	25859	NA	NA	NA	NA	rs1421085	rs1421085	chr16:53800954	C/T	rs1558902	chr16:53803574	A/T	1	1	1	Body mass index BMI 40 kgm2	GIANT	23563607	2013	European	NHLBI GRASP Catalog (version 2)	NA	NA	NA	NA
rs1421085	rs1421085	chr16:53800954	C/T	rs1421085	chr16:53800954	C/T	1	1	0	Obesity	GIANT	23563607	2013	European	NHGRI-EBI GWAS Catalog	NA	NA	NA	0.41	NA	NA	6e-39	NA	NA	NA	NA	NA	NA	NA	rs1421085	rs1421085	chr16:53800954	C/T	rs1421085	chr16:53800954	C/T	1	1	0	Obesity	GIANT	23563607	2013	European	NHGRI-EBI GWAS Catalog	NA	NA	NA	0.41
rs1421085	rs1421085	chr16:53800954	C/T	rs1421085	chr16:53800954	C/T	1	1	0	Body mass index BMI 40 kgm2	GIANT	23563607	2013	European	NHLBI GRASP Catalog (version 2)	NA	NA	NA	NA	NA	NA	6.25e-39	NA	NA	25859	NA	NA	NA	NA	rs1421085	rs1421085	chr16:53800954	C/T	rs1421085	chr16:53800954	C/T	1	1	0	Body mass index BMI 40 kgm2	GIANT	23563607	2013	European	NHLBI GRASP Catalog (version 2)	NA	NA	NA	NA
rs1421085	rs1421085	chr16:53800954	C/T	rs1421085	chr16:53800954	C/T	1	1	0	Waist hip ratio	GIANT	25673412	2015	European	GIANT	C	C/T	0.45	0.45	0.044	0.0034	2e-38	+	NA	209914	0	209914	101	IVNT	rs1421085	rs1421085	chr16:53800954	C/T	rs1421085	chr16:53800954	C/T	1	1	0	Waist hip ratio	GIANT	25673412	2015	European	GIANT	C	C/T	0.45	0.45
rs1421085	rs1421085	chr16:53800954	C/T	rs1421085	chr16:53800954	C/T	1	1	0	Waist hip ratio	GIANT	25673412	2015	Mixed	GIANT	C	C/T	0.45	0.45	0.043	0.0033	4.3e-38	+	NA	224309	0	224309	101	IVNT	rs1421085	rs1421085	chr16:53800954	C/T	rs1421085	chr16:53800954	C/T	1	1	0	Waist hip ratio	GIANT	25673412	2015	Mixed	GIANT	C	C/T	0.45	0.45
rs1421085	rs1421085	chr16:53800954	C/T	rs1558902	chr16:53803574	A/T	1	1	1	Obesity body mass index BMI 30 kgm2	Speliotes EK	20935630	2010	European	NHLBI GRASP Catalog (version 2)	NA	NA	NA	NA	NA	NA	4.71e-38	NA	NA	249796	NA	NA	NA	NA	rs1421085	rs1421085	chr16:53800954	C/T	rs1558902	chr16:53803574	A/T	1	1	1	Obesity body mass index BMI 30 kgm2	Speliotes EK	20935630	2010	European	NHLBI GRASP Catalog (version 2)	NA	NA	NA	NA
rs1421085	rs1421085	chr16:53800954	C/T	rs1558902	chr16:53803574	A/T	1	1	1	Waist hip ratio	GIANT	25673412	2015	European	GIANT	A	A/T	0.45	0.45	0.044	0.0034	9.4e-38	+	NA	210365	0	210365	101	IVNT	rs1421085	rs1421085	chr16:53800954	C/T	rs1558902	chr16:53803574	A/T	1	1	1	Waist hip ratio	GIANT	25673412	2015	European	GIANT	A	A/T	0.45	0.45
rs1421085	rs1421085	chr16:53800954	C/T	rs1558902	chr16:53803574	A/T	1	1	1	Waist hip ratio	GIANT	25673412	2015	Mixed	GIANT	A	A/T	0.45	0.45	0.043	0.0034	9.6e-38	+	NA	224595	0	224595	101	IVNT	rs1421085	rs1421085	chr16:53800954	C/T	rs1558902	chr16:53803574	A/T	1	1	1	Waist hip ratio	GIANT	25673412	2015	Mixed	GIANT	A	A/T	0.45	0.45
rs1421085	rs1421085	chr16:53800954	C/T	rs1421085	chr16:53800954	C/T	1	1	0	BMI in females	GIANT	23754948	2013	European	GIANT	C	C/T	0.45	0.45	0.076	0.0063	6e-34	+	NA	67939	0	67939	46	IVNT	rs1421085	rs1421085	chr16:53800954	C/T	rs1421085	chr16:53800954	C/T	1	1	0	BMI in females	GIANT	23754948	2013	European	GIANT	C	C/T	0.45	0.45
rs1421085	rs1421085	chr16:53800954	C/T	rs1558902	chr16:53803574	A/T	1	1	1	BMI in females	GIANT	23754948	2013	European	GIANT	A	A/T	0.45	0.45	0.076	0.0063	8.86e-34	+	NA	67946	0	67946	46	IVNT	rs1421085	rs1421085	chr16:53800954	C/T	rs1558902	chr16:53803574	A/T	1	1	1	BMI in females	GIANT	23754948	2013	European	GIANT	A	A/T	0.45	0.45
rs1421085	rs1421085	chr16:53800954	C/T	rs1421085	chr16:53800954	C/T	1	1	0	BMI tails	GIANT	23563607	2013	European	GIANT	C	C/T	0.448	0.448	0.31	0.026	1.2e-32	+	NA	15775	7813	7961	51	log(OR)	rs1421085	rs1421085	chr16:53800954	C/T	rs1421085	chr16:53800954	C/T	1	1	0	BMI tails	GIANT	23563607	2013	European	GIANT	C	C/T	0.448	0.448
rs1421085	rs1421085	chr16:53800954	C/T	rs1558902	chr16:53803574	A/T	1	1	1	BMI tails	GIANT	23563607	2013	European	GIANT	A	A/T	0.45	0.45	0.31	0.026	1.8e-32	+	NA	15779	7815	7964	51	log(OR)	rs1421085	rs1421085	chr16:53800954	C/T	rs1558902	chr16:53803574	A/T	1	1	1	BMI tails	GIANT	23563607	2013	European	GIANT	A	A/T	0.45	0.45
rs1421085	rs1421085	chr16:53800954	C/T	rs1558902	chr16:53803574	A/T	1	1	1	Overweight body mass index BMI 25 kgm2	Speliotes EK	20935630	2010	European	NHLBI GRASP Catalog (version 2)	NA	NA	NA	NA	NA	NA	3.43e-31	NA	NA	249796	NA	NA	NA	NA	rs1421085	rs1421085	chr16:53800954	C/T	rs1558902	chr16:53803574	A/T	1	1	1	Overweight body mass index BMI 25 kgm2	Speliotes EK	20935630	2010	European	NHLBI GRASP Catalog (version 2)	NA	NA	NA	NA
rs1421085	rs1421085	chr16:53800954	C/T	rs1421085	chr16:53800954	C/T	1	1	0	Weight in males	GIANT	23754948	2013	European	GIANT	C	C/T	0.45	0.45	0.073	0.0065	2.72e-29	+	NA	58294	0	58294	46	IVNT	rs1421085	rs1421085	chr16:53800954	C/T	rs1421085	chr16:53800954	C/T	1	1	0	Weight in males	GIANT	23754948	2013	European	GIANT	C	C/T	0.45	0.45
rs1421085	rs1421085	chr16:53800954	C/T	rs1558902	chr16:53803574	A/T	1	1	1	Weight in males	GIANT	23754948	2013	European	GIANT	A	A/T	0.45	0.45	0.073	0.0065	2.72e-29	+	NA	58315	0	58315	46	IVNT	rs1421085	rs1421085	chr16:53800954	C/T	rs1558902	chr16:53803574	A/T	1	1	1	Weight in males	GIANT	23754948	2013	European	GIANT	A	A/T	0.45	0.45
rs1421085	rs1421085	chr16:53800954	C/T	rs1421085	chr16:53800954	C/T	1	1	0	Obesity	Meyre D	19151714	2009	European	NHGRI-EBI GWAS Catalog	NA	NA	NA	NA	NA	NA	1e-28	NA	NA	NA	NA	NA	NA	NA	rs1421085	rs1421085	chr16:53800954	C/T	rs1421085	chr16:53800954	C/T	1	1	0	Obesity	Meyre D	19151714	2009	European	NHGRI-EBI GWAS Catalog	NA	NA	NA	NA
rs1421085	rs1421085	chr16:53800954	C/T	rs1421085	chr16:53800954	C/T	1	1	0	Obesity	Meyre D	19151714	2009	European	NHGRI-EBI GWAS Catalog	NA	NA	NA	0.4	NA	NA	1e-28	NA	NA	NA	NA	NA	NA	NA	rs1421085	rs1421085	chr16:53800954	C/T	rs1421085	chr16:53800954	C/T	1	1	0	Obesity	Meyre D	19151714	2009	European	NHGRI-EBI GWAS Catalog	NA	NA	NA	0.4
rs1421085	rs1421085	chr16:53800954	C/T	rs1421085	chr16:53800954	C/T	1	1	0	Obesity body mass index BMI	Meyre D	19151714	2009	European	NHLBI GRASP Catalog (version 2)	NA	NA	NA	NA	NA	NA	1.2e-28	NA	NA	16982	NA	NA	NA	NA	rs1421085	rs1421085	chr16:53800954	C/T	rs1421085	chr16:53800954	C/T	1	1	0	Obesity body mass index BMI	Meyre D	19151714	2009	European	NHLBI GRASP Catalog (version 2)	NA	NA	NA	NA
rs1421085	rs1421085	chr16:53800954	C/T	rs1421085	chr16:53800954	C/T	1	1	0	Obesity early onset extreme	Wheeler E	23563609	2013	European	NHGRI-EBI GWAS Catalog	NA	NA	NA	0.41	NA	NA	3e-28	NA	NA	NA	NA	NA	NA	NA	rs1421085	rs1421085	chr16:53800954	C/T	rs1421085	chr16:53800954	C/T	1	1	0	Obesity early onset extreme	Wheeler E	23563609	2013	European	NHGRI-EBI GWAS Catalog	NA	NA	NA	0.41
rs1421085	rs1421085	chr16:53800954	C/T	rs1421085	chr16:53800954	C/T	1	1	0	Extreme obesity with early age of onset	Wheeler E	23563609	2013	European	NHLBI GRASP Catalog (version 2)	NA	NA	NA	NA	NA	NA	3.07e-28	NA	NA	9850	NA	NA	NA	NA	rs1421085	rs1421085	chr16:53800954	C/T	rs1421085	chr16:53800954	C/T	1	1	0	Extreme obesity with early age of onset	Wheeler E	23563609	2013	European	NHLBI GRASP Catalog (version 2)	NA	NA	NA	NA
rs1421085	rs1421085	chr16:53800954	C/T	rs1421085	chr16:53800954	C/T	1	1	0	Weight in females	GIANT	23754948	2013	European	GIANT	C	C/T	0.45	0.45	0.069	0.0063	5.35e-28	+	NA	67574	0	67574	46	IVNT	rs1421085	rs1421085	chr16:53800954	C/T	rs1421085	chr16:53800954	C/T	1	1	0	Weight in females	GIANT	23754948	2013	European	GIANT	C	C/T	0.45	0.45
rs1421085	rs1421085	chr16:53800954	C/T	rs1558902	chr16:53803574	A/T	1	1	1	Weight in females	GIANT	23754948	2013	European	GIANT	A	A/T	0.45	0.45	0.069	0.0063	9.05e-28	+	NA	67582	0	67582	46	IVNT	rs1421085	rs1421085	chr16:53800954	C/T	rs1558902	chr16:53803574	A/T	1	1	1	Weight in females	GIANT	23754948	2013	European	GIANT	A	A/T	0.45	0.45
rs1421085	rs1421085	chr16:53800954	C/T	rs1558902	chr16:53803574	A/T	1	1	1	Body fat percentage	Lu Y	26833246	2016	Mixed	Lu Y	A	A/T	0.4041	0.4041	0.051	0.0047	3.794e-27	+	0.3377	99328	0	99328	56	IVNT	rs1421085	rs1421085	chr16:53800954	C/T	rs1558902	chr16:53803574	A/T	1	1	1	Body fat percentage	Lu Y	26833246	2016	Mixed	Lu Y	A	A/T	0.4041	0.4041
rs1421085	rs1421085	chr16:53800954	C/T	rs1558902	chr16:53803574	A/T	1	1	1	Body mass index	Wen W	24861553	2014	Asian	NHGRI-EBI GWAS Catalog	A	A/T	0.15	0.15	0.0756	0.007043	7e-27	+	NA	NA	NA	NA	NA	unit increase	rs1421085	rs1421085	chr16:53800954	C/T	rs1558902	chr16:53803574	A/T	1	1	1	Body mass index	Wen W	24861553	2014	Asian	NHGRI-EBI GWAS Catalog	A	A/T	0.15	0.15
rs1421085	rs1421085	chr16:53800954	C/T	rs1558902	chr16:53803574	A/T	1	1	1	Body mass index	Warrington NM	25953783	2015	Unspecified	NHGRI-EBI GWAS Catalog	NA	NA	NA	0.402	NA	NA	1e-26	NA	NA	NA	NA	NA	NA	NA	rs1421085	rs1421085	chr16:53800954	C/T	rs1558902	chr16:53803574	A/T	1	1	1	Body mass index	Warrington NM	25953783	2015	Unspecified	NHGRI-EBI GWAS Catalog	NA	NA	NA	0.402
rs1421085	rs1421085	chr16:53800954	C/T	rs1558902	chr16:53803574	A/T	1	1	1	Body mass index age interaction	Warrington NM	25953783	2015	Unspecified	NHGRI-EBI GWAS Catalog	NA	NA	NA	0.402	NA	NA	1e-26	NA	NA	NA	NA	NA	NA	NA	rs1421085	rs1421085	chr16:53800954	C/T	rs1558902	chr16:53803574	A/T	1	1	1	Body mass index age interaction	Warrington NM	25953783	2015	Unspecified	NHGRI-EBI GWAS Catalog	NA	NA	NA	0.402
rs1421085	rs1421085	chr16:53800954	C/T	rs1421085	chr16:53800954	C/T	1	1	0	Body mass index BMI males	Guo	23001569	2012	Mixed	NHLBI GRASP Catalog (version 2)	NA	NA	NA	NA	NA	NA	1.46e-26	NA	NA	108912	NA	NA	NA	NA	rs1421085	rs1421085	chr16:53800954	C/T	rs1421085	chr16:53800954	C/T	1	1	0	Body mass index BMI males	Guo	23001569	2012	Mixed	NHLBI GRASP Catalog (version 2)	NA	NA	NA	NA
rs1421085	rs1421085	chr16:53800954	C/T	rs1421085	chr16:53800954	C/T	1	1	0	Waist circumference in males	GIANT	23754948	2013	European	GIANT	C	C/T	0.45	0.45	0.081	0.0076	3.1e-26	+	NA	38293	0	38293	46	IVNT	rs1421085	rs1421085	chr16:53800954	C/T	rs1421085	chr16:53800954	C/T	1	1	0	Waist circumference in males	GIANT	23754948	2013	European	GIANT	C	C/T	0.45	0.45
rs1421085	rs1421085	chr16:53800954	C/T	rs1421085	chr16:53800954	C/T	1	1	0	Obesity class 3	GIANT	23563607	2013	European	GIANT	C	C/T	0.448	0.448	0.37	0.035	3.9e-26	+	NA	47528	2824	44703	51	log(OR)	rs1421085	rs1421085	chr16:53800954	C/T	rs1421085	chr16:53800954	C/T	1	1	0	Obesity class 3	GIANT	23563607	2013	European	GIANT	C	C/T	0.448	0.448
rs1421085	rs1421085	chr16:53800954	C/T	rs1558902	chr16:53803574	A/T	1	1	1	Obesity class 3	GIANT	23563607	2013	European	GIANT	A	A/T	0.45	0.45	0.37	0.035	5.7e-26	+	NA	46779	2804	43976	51	log(OR)	rs1421085	rs1421085	chr16:53800954	C/T	rs1558902	chr16:53803574	A/T	1	1	1	Obesity class 3	GIANT	23563607	2013	European	GIANT	A	A/T	0.45	0.45
rs1421085	rs1421085	chr16:53800954	C/T	rs1558902	chr16:53803574	A/T	1	1	1	Waist circumference in males	GIANT	23754948	2013	European	GIANT	A	A/T	0.45	0.45	0.08	0.0076	6.23e-26	+	NA	38298	0	38298	46	IVNT	rs1421085	rs1421085	chr16:53800954	C/T	rs1558902	chr16:53803574	A/T	1	1	1	Waist circumference in males	GIANT	23754948	2013	European	GIANT	A	A/T	0.45	0.45
rs1421085	rs1421085	chr16:53800954	C/T	rs1421085	chr16:53800954	C/T	1	1	0	Type II diabetes	DIAGRAM	26551672	2015	European	DIAGRAM	C	C/T	0.414	0.414	0.1302	0.01276	1.8e-24	+	NA	84780	27206	57574	23	log(OR)	rs1421085	rs1421085	chr16:53800954	C/T	rs1421085	chr16:53800954	C/T	1	1	0	Type II diabetes	DIAGRAM	26551672	2015	European	DIAGRAM	C	C/T	0.414	0.414
rs1421085	rs1421085	chr16:53800954	C/T	rs1558902	chr16:53803574	A/T	1	1	1	Type II diabetes	DIAGRAM	26551672	2015	European	DIAGRAM	A	A/T	0.414	0.414	0.1302	0.01276	1.9e-24	+	NA	84780	27206	57574	23	log(OR)	rs1421085	rs1421085	chr16:53800954	C/T	rs1558902	chr16:53803574	A/T	1	1	1	Type II diabetes	DIAGRAM	26551672	2015	European	DIAGRAM	A	A/T	0.414	0.414
rs1421085	rs1421085	chr16:53800954	C/T	rs62048402	chr16:53803223	A/G	1	1	1	Type II diabetes	DIAGRAM	26551672	2015	European	DIAGRAM	A	A/G	0.414	0.414	0.1302	0.01276	2e-24	+	NA	84780	27206	57574	23	log(OR)	rs1421085	rs1421085	chr16:53800954	C/T	rs62048402	chr16:53803223	A/G	1	1	1	Type II diabetes	DIAGRAM	26551672	2015	European	DIAGRAM	A	A/G	0.414	0.414
rs1421085	rs1421085	chr16:53800954	C/T	rs11642015	chr16:53802494	T/C	1	1	1	Type II diabetes	DIAGRAM	26551672	2015	European	DIAGRAM	T	T/C	0.414	0.414	0.1302	0.01276	2.1e-24	+	NA	84780	27206	57574	23	log(OR)	rs1421085	rs1421085	chr16:53800954	C/T	rs11642015	chr16:53802494	T/C	1	1	1	Type II diabetes	DIAGRAM	26551672	2015	European	DIAGRAM	T	T/C	0.414	0.414
rs1421085	rs1421085	chr16:53800954	C/T	rs55872725	chr16:53809123	T/C	1	1	1	Type II diabetes	DIAGRAM	26551672	2015	European	DIAGRAM	T	T/C	0.414	0.414	0.1302	0.01276	2.1e-24	+	NA	84780	27206	57574	23	log(OR)	rs1421085	rs1421085	chr16:53800954	C/T	rs55872725	chr16:53809123	T/C	1	1	1	Type II diabetes	DIAGRAM	26551672	2015	European	DIAGRAM	T	T/C	0.414	0.414
rs1421085	rs1421085	chr16:53800954	C/T	rs1421085	chr16:53800954	C/T	1	1	0	Body mass index BMI females	Guo	23001569	2012	Mixed	NHLBI GRASP Catalog (version 2)	NA	NA	NA	NA	NA	NA	2.6e-24	NA	NA	108912	NA	NA	NA	NA	rs1421085	rs1421085	chr16:53800954	C/T	rs1421085	chr16:53800954	C/T	1	1	0	Body mass index BMI females	Guo	23001569	2012	Mixed	NHLBI GRASP Catalog (version 2)	NA	NA	NA	NA
rs1421085	rs1421085	chr16:53800954	C/T	rs1558902	chr16:53803574	A/T	1	1	1	Body mass index BMI	Heard Costa NL	19557197	2009	European	NHLBI GRASP Catalog (version 2)	NA	NA	NA	NA	NA	NA	3.7e-24	NA	NA	70014	NA	NA	NA	NA	rs1421085	rs1421085	chr16:53800954	C/T	rs1558902	chr16:53803574	A/T	1	1	1	Body mass index BMI	Heard Costa NL	19557197	2009	European	NHLBI GRASP Catalog (version 2)	NA	NA	NA	NA
rs1421085	rs1421085	chr16:53800954	C/T	rs1558902	chr16:53803574	A/T	1	1	1	Waist hip ratio in males	GIANT	25673412	2015	Mixed	GIANT	A	A/T	0.45	0.45	0.048	0.0048	3.3e-23	+	NA	98897	0	98897	101	IVNT	rs1421085	rs1421085	chr16:53800954	C/T	rs1558902	chr16:53803574	A/T	1	1	1	Waist hip ratio in males	GIANT	25673412	2015	Mixed	GIANT	A	A/T	0.45	0.45
rs1421085	rs1421085	chr16:53800954	C/T	rs1421085	chr16:53800954	C/T	1	1	0	Waist hip ratio in males	GIANT	25673412	2015	Mixed	GIANT	C	C/T	0.45	0.45	0.048	0.0048	3.8e-23	+	NA	99942	0	99942	101	IVNT	rs1421085	rs1421085	chr16:53800954	C/T	rs1421085	chr16:53800954	C/T	1	1	0	Waist hip ratio in males	GIANT	25673412	2015	Mixed	GIANT	C	C/T	0.45	0.45
rs1421085	rs1421085	chr16:53800954	C/T	rs1421085	chr16:53800954	C/T	1	1	0	Body fat percentage	Lu Y	26833246	2016	Mixed	Lu Y	C	C/T	0.4142	0.4142	0.0507	0.0051	4.655e-23	+	0.346	79698	0	79698	56	IVNT	rs1421085	rs1421085	chr16:53800954	C/T	rs1421085	chr16:53800954	C/T	1	1	0	Body fat percentage	Lu Y	26833246	2016	Mixed	Lu Y	C	C/T	0.4142	0.4142
rs1421085	rs1421085	chr16:53800954	C/T	rs1558902	chr16:53803574	A/T	1	1	1	BMI in adolescenceyoung adulthood	Graff M	23669352	2013	European	NHLBI GRASP Catalog (version 2)	NA	NA	NA	NA	NA	NA	1.69e-22	NA	NA	29880	NA	NA	NA	NA	rs1421085	rs1421085	chr16:53800954	C/T	rs1558902	chr16:53803574	A/T	1	1	1	BMI in adolescenceyoung adulthood	Graff M	23669352	2013	European	NHLBI GRASP Catalog (version 2)	NA	NA	NA	NA
rs1421085	rs1421085	chr16:53800954	C/T	rs1421085	chr16:53800954	C/T	1	1	0	BMI in adolescenceyoung adulthood	Graff M	23669352	2013	European	NHLBI GRASP Catalog (version 2)	NA	NA	NA	NA	NA	NA	3.06e-22	NA	NA	29880	NA	NA	NA	NA	rs1421085	rs1421085	chr16:53800954	C/T	rs1421085	chr16:53800954	C/T	1	1	0	BMI in adolescenceyoung adulthood	Graff M	23669352	2013	European	NHLBI GRASP Catalog (version 2)	NA	NA	NA	NA
rs1421085	rs1421085	chr16:53800954	C/T	rs1421085	chr16:53800954	C/T	1	1	0	Waist circumference in females	GIANT	23754948	2013	European	GIANT	C	C/T	0.45	0.45	0.07	0.0072	3.75e-22	+	NA	47306	0	47306	46	IVNT	rs1421085	rs1421085	chr16:53800954	C/T	rs1421085	chr16:53800954	C/T	1	1	0	Waist circumference in females	GIANT	23754948	2013	European	GIANT	C	C/T	0.45	0.45
rs1421085	rs1421085	chr16:53800954	C/T	rs1558902	chr16:53803574	A/T	1	1	1	Waist circumference in females	GIANT	23754948	2013	European	GIANT	A	A/T	0.45	0.45	0.07	0.0072	3.75e-22	+	NA	47311	0	47311	46	IVNT	rs1421085	rs1421085	chr16:53800954	C/T	rs1558902	chr16:53803574	A/T	1	1	1	Waist circumference in females	GIANT	23754948	2013	European	GIANT	A	A/T	0.45	0.45
rs1421085	rs1421085	chr16:53800954	C/T	rs1421085	chr16:53800954	C/T	1	1	0	Waist circumference	Lindgren CM	19557161	2009	European	NHLBI GRASP Catalog (version 2)	NA	NA	NA	NA	NA	NA	3.7e-20	NA	NA	140644	NA	NA	NA	NA	rs1421085	rs1421085	chr16:53800954	C/T	rs1421085	chr16:53800954	C/T	1	1	0	Waist circumference	Lindgren CM	19557161	2009	European	NHLBI GRASP Catalog (version 2)	NA	NA	NA	NA
rs1421085	rs1421085	chr16:53800954	C/T	rs1421085	chr16:53800954	C/T	1	1	0	Body mass index BMI	Willer CJ	19079261	2008	European	NHLBI GRASP Catalog (version 2)	NA	NA	NA	NA	NA	NA	2.6e-19	NA	NA	91469	NA	NA	NA	NA	rs1421085	rs1421085	chr16:53800954	C/T	rs1421085	chr16:53800954	C/T	1	1	0	Body mass index BMI	Willer CJ	19079261	2008	European	NHLBI GRASP Catalog (version 2)	NA	NA	NA	NA
rs1421085	rs1421085	chr16:53800954	C/T	rs1421085	chr16:53800954	C/T	1	1	0	Childhood BMI	EGGC	26604143	2016	European	EGGC	C	C/T	NA	NA	0.0734	0.0082	3.201e-19	+	NA	33427	0	33427	20	SDS	rs1421085	rs1421085	chr16:53800954	C/T	rs1421085	chr16:53800954	C/T	1	1	0	Childhood BMI	EGGC	26604143	2016	European	EGGC	C	C/T	NA	NA
rs1421085	rs1421085	chr16:53800954	C/T	rs1558902	chr16:53803574	A/T	1	1	1	Waist hip ratio	GIANT	23754948	2013	European	GIANT	A	A/T	0.45	0.45	0.04747	0.005298	3.246e-19	+	NA	77297	0	77297	46	IVNT	rs1421085	rs1421085	chr16:53800954	C/T	rs1558902	chr16:53803574	A/T	1	1	1	Waist hip ratio	GIANT	23754948	2013	European	GIANT	A	A/T	0.45	0.45
rs1421085	rs1421085	chr16:53800954	C/T	rs1558902	chr16:53803574	A/T	1	1	1	Waist circumference	Heard Costa NL	19557197	2009	European	NHLBI GRASP Catalog (version 2)	NA	NA	NA	NA	NA	NA	4.6e-19	NA	NA	70014	NA	NA	NA	NA	rs1421085	rs1421085	chr16:53800954	C/T	rs1558902	chr16:53803574	A/T	1	1	1	Waist circumference	Heard Costa NL	19557197	2009	European	NHLBI GRASP Catalog (version 2)	NA	NA	NA	NA
rs1421085	rs1421085	chr16:53800954	C/T	rs1558902	chr16:53803574	A/T	1	1	1	Waist circumference	Heard Costa NL	19557197	2009	European	NHGRI-EBI GWAS Catalog	NA	NA	NA	NA	NA	NA	5e-19	NA	NA	NA	NA	NA	NA	NA	rs1421085	rs1421085	chr16:53800954	C/T	rs1558902	chr16:53803574	A/T	1	1	1	Waist circumference	Heard Costa NL	19557197	2009	European	NHGRI-EBI GWAS Catalog	NA	NA	NA	NA
rs1421085	rs1421085	chr16:53800954	C/T	rs1558902	chr16:53803574	A/T	1	1	1	Waist Circumference	Heard Costa NL	19557197	2009	European	NHGRI-EBI GWAS Catalog	NA	NA	NA	NA	NA	NA	5e-19	NA	NA	NA	NA	NA	NA	NA	rs1421085	rs1421085	chr16:53800954	C/T	rs1558902	chr16:53803574	A/T	1	1	1	Obesity early onset extreme	Scherag A	20421936	2010	European	NHGRI-EBI GWAS Catalog	NA	NA	NA	NA
rs1421085	rs1421085	chr16:53800954	C/T	rs1558902	chr16:53803574	A/T	1	1	1	Obesity early onset extreme	Scherag A	20421936	2010	European	NHGRI-EBI GWAS Catalog	NA	NA	NA	NA	NA	NA	5e-19	NA	NA	NA	NA	NA	NA	NA	rs1421085	rs1421085	chr16:53800954	C/T	rs1558902	chr16:53803574	A/T	1	1	1	Obesity in children and adolescents with early age of onset	Scherag A	20421936	2010	European	NHLBI GRASP Catalog (version 2)	NA	NA	NA	NA
rs1421085	rs1421085	chr16:53800954	C/T	rs1558902	chr16:53803574	A/T	1	1	1	Obesity in children and adolescents with early age of onset	Scherag A	20421936	2010	European	NHLBI GRASP Catalog (version 2)	NA	NA	NA	NA	NA	NA	5.01e-19	NA	NA	10856	NA	NA	NA	NA	rs1421085	rs1421085	chr16:53800954	C/T	rs8050136	chr16:53816275	A/C	0.918	0.996	1	Waist circumference	Lindgren CM	19557161	2009	European	NHLBI GRASP Catalog (version 2)	NA	NA	NA	NA
rs1421085	rs1421085	chr16:53800954	C/T	rs1421085	chr16:53800954	C/T	1	1	0	Waist hip ratio	GIANT	23754948	2013	European	GIANT	C	C/T	0.45	0.45	0.04734	0.00533	6.584e-19	+	NA	77287	0	77287	46	IVNT	rs1421085	rs1421085	chr16:53800954	C/T	rs7206790	chr16:53797908	G/C	0.659	0.94	1	BMI tails	GIANT	23563607	2013	European	GIANT	G	G/C	0.509	0.491
rs1421085	rs1421085	chr16:53800954	C/T	rs1558902	chr16:53803574	A/T	1	1	1	Waist hip ratio in females	GIANT	25673412	2015	Mixed	GIANT	A	A/T	0.45	0.45	0.039	0.0045	2.9e-18	+	NA	123697	0	123697	101	IVNT	rs1421085	rs1421085	chr16:53800954	C/T	rs3751812	chr16:53818460	T/G	0.91	0.992	1	Childhood BMI	EGGC	26604143	2016	European	EGGC	T	T/G	NA	NA
rs1421085	rs1421085	chr16:53800954	C/T	rs1421085	chr16:53800954	C/T	1	1	0	Childhood obesity body mass index BMI	Meyre D	19151714	2009	European	NHLBI GRASP Catalog (version 2)	NA	NA	NA	NA	NA	NA	6.7e-18	NA	NA	16982	NA	NA	NA	NA	rs1421085	rs1421085	chr16:53800954	C/T	rs9936385	chr16:53819169	C/T	0.918	0.996	1	Waist circumference	Heard Costa NL	19557197	2009	European	NHLBI GRASP Catalog (version 2)	NA	NA	NA	NA
rs1421085	rs1421085	chr16:53800954	C/T	rs1421085	chr16:53800954	C/T	1	1	0	Waist hip ratio in females	GIANT	25673412	2015	Mixed	GIANT	C	C/T	0.45	0.45	0.039	0.0045	1e-17	+	NA	122341	0	122341	101	IVNT	rs1421085	rs1421085	chr16:53800954	C/T	rs17817449	chr16:53813367	G/T	0.921	0.996	1	Waist circumference	Heard Costa NL	19557197	2009	European	NHLBI GRASP Catalog (version 2)	NA	NA	NA	NA
rs1421085	rs1421085	chr16:53800954	C/T	rs1558902	chr16:53803574	A/T	1	1	1	Age at menarche	ReproGen	25231870	2014	European	ReproGen	A	A/T	0.45	0.45	-0.043	0.005066	2.1e-17	-	NA	182416	0	182416	58	years	rs1421085	rs1421085	chr16:53800954	C/T	rs7201850	chr16:53821862	T/C	0.878	0.955	1	Waist hip ratio	GIANT	23754948	2013	European	GIANT	T	T/C	0.4667	0.4667
rs1421085	rs1421085	chr16:53800954	C/T	rs1558902	chr16:53803574	A/T	1	1	1	Body mass index	Warrington NM	25953783	2015	Unspecified	NHGRI-EBI GWAS Catalog	NA	NA	NA	0.402	NA	NA	2e-16	NA	NA	NA	NA	NA	NA	NA	rs1421085	rs1421085	chr16:53800954	C/T	rs10852521	chr16:53804965	C/T	0.652	1	1	Obesity class 3	GIANT	23563607	2013	European	GIANT	C	C/T	0.583	0.417
rs1421085	rs1421085	chr16:53800954	C/T	rs1421085	chr16:53800954	C/T	1	1	0	Age at menarche	ReproGen	25231870	2014	European	ReproGen	C	C/T	0.45	0.45	-0.041	0.005084	7.4e-16	-	NA	182416	0	182416	58	years	rs1421085	rs1421085	chr16:53800954	C/T	rs17817964	chr16:53828066	T/C	0.918	1	1	Age at menarche	ReproGen	25231870	2014	European	ReproGen	T	T/C	0.44	0.44
rs1421085	rs1421085	chr16:53800954	C/T	rs1558902	chr16:53803574	A/T	1	1	1	Body mass index BMI adults	Scherag A	20421936	2010	European	NHLBI GRASP Catalog (version 2)	NA	NA	NA	NA	NA	NA	9.99e-16	NA	NA	10856	NA	NA	NA	NA	rs1421085	rs1421085	chr16:53800954	C/T	rs7206790	chr16:53797908	G/C	0.659	0.94	1	Waist circumference in males	GIANT	23754948	2013	European	GIANT	G	G/C	0.5083	0.4917
rs1421085	rs1421085	chr16:53800954	C/T	rs1558902	chr16:53803574	A/T	1	1	1	Type II diabetes	DIAGRAM	24509480	2014	Mixed	DIAGRAM	A	A/T	NA	NA	0.1133	0.01367	1.4e-15	+	NA	110452	26488	83964	4	log(OR)	rs1421085	rs1421085	chr16:53800954	C/T	rs10852521	chr16:53804965	C/T	0.652	1	1	Waist hip ratio in males	GIANT	25673412	2015	Mixed	GIANT	C	C/T	0.5833	0.4167
rs1421085	rs1421085	chr16:53800954	C/T	rs1421085	chr16:53800954	C/T	1	1	0	log(Fasting insulin)	MAGIC	22885924	2012	European	MAGIC	C	C/T	NA	0.46	0.02	0.0025	1.87e-15	+	NA	108557	0	108557	56	pmol/l	rs1421085	rs1421085	chr16:53800954	C/T	rs1421085	chr16:53800954	C/T	1	1	0	Fasting insulin	MAGIC	22885924	2012	European	NHLBI GRASP Catalog (version 2)	NA	NA	NA	NA
rs1421085	rs1421085	chr16:53800954	C/T	rs1421085	chr16:53800954	C/T	1	1	0	Fasting insulin	MAGIC	22885924	2012	European	NHLBI GRASP Catalog (version 2)	NA	NA	NA	NA	NA	NA	1.87e-15	NA	NA	133010	NA	NA	NA	NA	rs1421085	rs1421085	chr16:53800954	C/T	rs9939973	chr16:53800568	A/G	0.957	1	1	Age at menarche	ReproGen	25231870	2014	European	ReproGen	A	A/G	0.47	0.47
rs1421085	rs1421085	chr16:53800954	C/T	rs1421085	chr16:53800954	C/T	1	1	0	Body mass index BMI	Heard Costa NL	19557197	2009	European	NHLBI GRASP Catalog (version 2)	NA	NA	NA	NA	NA	NA	2.2e-15	NA	NA	70014	NA	NA	NA	NA	rs1421085	rs1421085	chr16:53800954	C/T	rs11642841	chr16:53845487	A/C	0.639	0.841	1	Childhood BMI	EGGC	26604143	2016	European	EGGC	A	A/C	NA	NA
rs1421085	rs1421085	chr16:53800954	C/T	rs1558902	chr16:53803574	A/T	1	1	1	Body mass index BMI	Paternoster L	21935397	2011	European	NHLBI GRASP Catalog (version 2)	NA	NA	NA	NA	NA	NA	3.9e-15	NA	NA	34554	NA	NA	NA	NA	rs1421085	rs1421085	chr16:53800954	C/T	rs8050136	chr16:53816275	A/C	0.918	0.996	1	Waist hip ratio in females	GIANT	25673412	2015	Mixed	GIANT	A	A/C	0.45	0.45
rs1421085	rs1421085	chr16:53800954	C/T	rs1421085	chr16:53800954	C/T	1	1	0	Body mass index BMI	Paternoster L	21935397	2011	European	NHLBI GRASP Catalog (version 2)	NA	NA	NA	NA	NA	NA	4e-15	NA	NA	34554	NA	NA	NA	NA	rs1421085	rs1421085	chr16:53800954	C/T	rs12149832	chr16:53842908	A/G	0.837	0.941	1	Waist hip ratio in females	GIANT	25673412	2015	Mixed	GIANT	A	A/G	0.45	0.45
rs1421085	rs1421085	chr16:53800954	C/T	rs1558902	chr16:53803574	A/T	1	1	1	Extreme obesity body mass index BMI	Speliotes EK	20935630	2010	European	NHLBI GRASP Catalog (version 2)	NA	NA	NA	NA	NA	NA	8.42e-15	NA	NA	249796	NA	NA	NA	NA	rs1421085	rs1421085	chr16:53800954	C/T	rs9940646	chr16:53800629	G/C	0.957	1	1	Age at menarche	ReproGen	25231870	2014	European	ReproGen	G	G/C	0.48	0.48
rs1421085	rs1421085	chr16:53800954	C/T	rs1558902	chr16:53803574	A/T	1	1	1	Childhood BMI	EGGC	26604143	2016	European	EGGC	A	A/T	NA	NA	0.063	0.0083	3.882e-14	+	NA	31099	0	31099	20	SDS	rs1421085	rs1421085	chr16:53800954	C/T	rs9941349	chr16:53825488	T/C	0.878	0.955	1	log(Fasting insulin)	MAGIC	22885924	2012	European	MAGIC	T	T/C	NA	0.473
rs1421085	rs1421085	chr16:53800954	C/T	rs1558902	chr16:53803574	A/T	1	1	1	Waist hip ratio in males	GIANT	23754948	2013	European	GIANT	A	A/T	0.45	0.45	0.058	0.0077	4.38e-14	+	NA	34574	0	34574	46	IVNT	rs1421085	rs1421085	chr16:53800954	C/T	rs11646715	chr16:53824007	A/G	0.633	0.995	1	Type II diabetes	DIAGRAM	26551672	2015	European	DIAGRAM	A	A/G	0.527	0.473
rs1421085	rs1421085	chr16:53800954	C/T	rs1558902	chr16:53803574	A/T	1	1	1	Obesity body mass index BMI	Paternoster L	21935397	2011	European	NHLBI GRASP Catalog (version 2)	NA	NA	NA	NA	NA	NA	4.86e-14	NA	NA	34554	NA	NA	NA	NA	rs1421085	rs1421085	chr16:53800954	C/T	rs9922619	chr16:53831771	T/G	0.826	0.918	1	Childhood BMI	EGGC	26604143	2016	European	EGGC	T	T/G	NA	NA
rs1421085	rs1421085	chr16:53800954	C/T	rs1421085	chr16:53800954	C/T	1	1	0	Obesity body mass index BMI	Paternoster L	21935397	2011	European	NHLBI GRASP Catalog (version 2)	NA	NA	NA	NA	NA	NA	5e-14	NA	NA	34554	NA	NA	NA	NA	rs1421085	rs1421085	chr16:53800954	C/T	rs1861866	chr16:53804340	T/C	0.657	1	1	Waist circumference in females	GIANT	23754948	2013	European	GIANT	T	T/C	0.575	0.425
rs1421085	rs1421085	chr16:53800954	C/T	rs1421085	chr16:53800954	C/T	1	1	0	Waist hip ratio in males	GIANT	23754948	2013	European	GIANT	C	C/T	0.45	0.45	0.058	0.0078	8.48e-14	+	NA	34570	0	34570	46	IVNT	rs1421085	rs1421085	chr16:53800954	C/T	rs11075989	chr16:53819877	T/C	0.918	0.996	1	log(Fasting insulin)	MAGIC	22885924	2012	European	MAGIC	T	T/C	NA	0.407
rs1421085	rs1421085	chr16:53800954	C/T	rs1558902	chr16:53803574	A/T	1	1	1	Adult obesity body mass index BMI	Scherag A	20421936	2010	European	NHLBI GRASP Catalog (version 2)	NA	NA	NA	NA	NA	NA	2.13e-13	NA	NA	10856	NA	NA	NA	NA	rs1421085	rs1421085	chr16:53800954	C/T	rs9940646	chr16:53800629	G/C	0.957	1	1	Waist hip ratio in males	GIANT	23754948	2013	European	GIANT	G	G/C	0.4833	0.4833
rs1421085	rs1421085	chr16:53800954	C/T	rs1421085	chr16:53800954	C/T	1	1	0	Adult obesity body mass index BMI	Meyre D	19151714	2009	European	NHLBI GRASP Catalog (version 2)	NA	NA	NA	NA	NA	NA	5.1e-13	NA	NA	16982	NA	NA	NA	NA	rs1421085	rs1421085	chr16:53800954	C/T	rs8050136	chr16:53816275	A/C	0.918	0.996	1	Childhood obesity	EGGC	22484627	2012	European	EGGC	A	A/C	NA	NA
rs1421085	rs1421085	chr16:53800954	C/T	rs1558902	chr16:53803574	A/T	1	1	1	Obesity	Scherag A	20421936	2010	European	NHGRI-EBI GWAS Catalog	NA	NA	NA	NA	NA	NA	7e-13	NA	NA	NA	NA	NA	NA	NA	rs1421085	rs1421085	chr16:53800954	C/T	rs9928094	chr16:53799905	G/A	0.953	1	1	Childhood obesity	EGGC	22484627	2012	European	EGGC	G	G/A	NA	NA
rs1421085	rs1421085	chr16:53800954	C/T	rs1558902	chr16:53803574	A/T	1	1	1	Childhood obesity	EGGC	22484627	2012	European	EGGC	A	A/T	NA	NA	0.1905	0.0269	1.315e-12	+	NA	13848	5530	8318	14	log(OR)	rs1421085	rs1421085	chr16:53800954	C/T	rs1558902	chr16:53803574	A/T	1	1	1	Obesity with early age of onset age 2	EGGC	22484627	2012	European	NHLBI GRASP Catalog (version 2)	NA	NA	NA	NA
rs1421085	rs1421085	chr16:53800954	C/T	rs1558902	chr16:53803574	A/T	1	1	1	Obesity with early age of onset age 2	EGGC	22484627	2012	European	NHLBI GRASP Catalog (version 2)	NA	NA	NA	NA	NA	NA	1.315e-12	NA	NA	18736	NA	NA	NA	NA	rs1421085	rs1421085	chr16:53800954	C/T	rs1421085	chr16:53800954	C/T	1	1	0	Childhood obesity	EGGC	22484627	2012	European	EGGC	C	C/T	NA	NA
rs1421085	rs1421085	chr16:53800954	C/T	rs1421085	chr16:53800954	C/T	1	1	0	Childhood obesity	EGGC	22484627	2012	European	EGGC	C	C/T	NA	NA	0.191	0.027	1.398e-12	+	NA	13848	5530	8318	14	log(OR)	rs1421085	rs1421085	chr16:53800954	C/T	rs1421085	chr16:53800954	C/T	1	1	0	Obesity with early age of onset age 2	EGGC	22484627	2012	European	NHLBI GRASP Catalog (version 2)	NA	NA	NA	NA
rs1421085	rs1421085	chr16:53800954	C/T	rs1421085	chr16:53800954	C/T	1	1	0	Obesity with early age of onset age 2	EGGC	22484627	2012	European	NHLBI GRASP Catalog (version 2)	NA	NA	NA	NA	NA	NA	1.398e-12	NA	NA	18736	NA	NA	NA	NA	rs1421085	rs1421085	chr16:53800954	C/T	rs9930501	chr16:53830452	G/A	0.823	0.918	1	Childhood obesity	EGGC	22484627	2012	European	EGGC	G	G/A	NA	NA
rs1421085	rs1421085	chr16:53800954	C/T	rs1421085	chr16:53800954	C/T	1	1	0	Body mass index BMI	Haiman	23555315	2013	Mixed	NHLBI GRASP Catalog (version 2)	NA	NA	NA	NA	NA	NA	3.67e-12	NA	NA	14905	NA	NA	NA	NA	rs1421085	rs1421085	chr16:53800954	C/T	rs12149832	chr16:53842908	A/G	0.837	0.941	1	Obesity body mass index BMI	Paternoster L	21935397	2011	European	NHLBI GRASP Catalog (version 2)	NA	NA	NA	NA
rs1421085	rs1421085	chr16:53800954	C/T	rs1558902	chr16:53803574	A/T	1	1	1	Body mass index BMI	Haiman	23555315	2013	Mixed	NHLBI GRASP Catalog (version 2)	NA	NA	NA	NA	NA	NA	4.96e-12	NA	NA	14905	NA	NA	NA	NA	rs1421085	rs1421085	chr16:53800954	C/T	rs9923544	chr16:53801985	T/C	0.957	1	1	Type II diabetes	DIAGRAM	24509480	2014	Mixed	DIAGRAM	T	T/C	NA	NA
rs1421085	rs1421085	chr16:53800954	C/T	rs1421085	chr16:53800954	C/T	1	1	0	Type II diabetes	DIAGRAM	24509480	2014	Mixed	DIAGRAM	C	C/T	NA	NA	0.1044	0.01379	4.4e-11	+	NA	110452	26488	83964	4	log(OR)	rs1421085	rs1421085	chr16:53800954	C/T	rs9936385	chr16:53819169	C/T	0.918	0.996	1	Childhood obesity	EGGC	22484627	2012	European	EGGC	C	C/T	NA	NA
rs1421085	rs1421085	chr16:53800954	C/T	rs1558902	chr16:53803574	A/T	1	1	1	Percent body fat	Speliotes EK	20935630	2010	European	NHLBI GRASP Catalog (version 2)	NA	NA	NA	NA	NA	NA	8.79e-11	NA	NA	249796	NA	NA	NA	NA	rs1421085	rs1421085	chr16:53800954	C/T	rs17817964	chr16:53828066	T/C	0.918	1	1	Body mass index	Monda KL	23583978	2013	Mixed	NHGRI-EBI GWAS Catalog	T	T/C	0.12	0.12
rs1421085	rs1421085	chr16:53800954	C/T	rs1421085	chr16:53800954	C/T	1	1	0	Waist circumference	Heard Costa NL	19557197	2009	European	NHLBI GRASP Catalog (version 2)	NA	NA	NA	NA	NA	NA	1.6e-10	NA	NA	70014	NA	NA	NA	NA	rs1421085	rs1421085	chr16:53800954	C/T	rs8057044	chr16:53812614	A/G	0.657	0.914	1	Waist hip ratio in females	GIANT	25673412	2015	Mixed	GIANT	A	A/G	0.55	0.45
rs1421085	rs1421085	chr16:53800954	C/T	rs1558902	chr16:53803574	A/T	1	1	1	Height adjusted BMI	Stergiakouli E	25044758	2014	European	NHGRI-EBI GWAS Catalog	NA	NA	NA	0.4	NA	NA	9e-10	NA	NA	NA	NA	NA	NA	NA	rs1421085	rs1421085	chr16:53800954	C/T	rs1421085	chr16:53800954	C/T	1	1	0	Macronutrient intake protein	Tanaka T	23636237	2013	European	NHLBI GRASP Catalog (version 2)	NA	NA	NA	NA
rs1421085	rs1421085	chr16:53800954	C/T	rs1421085	chr16:53800954	C/T	1	1	0	Macronutrient intake protein	Tanaka T	23636237	2013	European	NHLBI GRASP Catalog (version 2)	NA	NA	NA	NA	NA	NA	9.96e-10	NA	NA	71070	NA	NA	NA	NA	rs1421085	rs1421085	chr16:53800954	C/T	rs1421085	chr16:53800954	C/T	1	1	0	Dietary macronutrient intake	Tanaka T	23636237	2013	European	NHGRI-EBI GWAS Catalog	C	C/T	0.42	0.42
rs1421085	rs1421085	chr16:53800954	C/T	rs1421085	chr16:53800954	C/T	1	1	0	Dietary macronutrient intake	Tanaka T	23636237	2013	European	NHGRI-EBI GWAS Catalog	C	C/T	0.42	0.42	0.1	0.01637	1e-09	+	NA	NA	NA	NA	NA	% increase	rs1421085	rs1421085	chr16:53800954	C/T	rs9923233	chr16:53819198	C/G	0.918	0.996	1	Type II diabetes	DIAGRAM	24509480	2014	Mixed	DIAGRAM	C	C/G	NA	NA
rs1421085	rs1421085	chr16:53800954	C/T	rs1421085	chr16:53800954	C/T	1	1	0	HDL cholesterol	Asselbergs	23063622	2012	European	NHLBI GRASP Catalog (version 2)	NA	NA	NA	NA	NA	NA	2.33e-08	NA	NA	91522	NA	NA	NA	NA	rs1421085	rs1421085	chr16:53800954	C/T	rs8047395	chr16:53798523	A/G	0.65	0.99	1	Childhood BMI	EGGC	26604143	2016	European	EGGC	A	A/G	NA	NA
rs1421085	rs1421085	chr16:53800954	C/T	rs1421085	chr16:53800954	C/T	1	1	0	Obesity in children and adolescents with early age of onset	Scherag A	20421936	2010	European	NHLBI GRASP Catalog (version 2)	NA	NA	NA	NA	NA	NA	2.98e-08	NA	NA	10856	NA	NA	NA	NA	rs1421085	rs1421085	chr16:53800954	C/T	rs1121980	chr16:53809247	A/G	0.957	1	1	Triglycerides	GLGC	24097068	2013	European	NHGRI-EBI GWAS Catalog	A	A/G	0.43	0.43
rs1421085	rs1421085	chr16:53800954	C/T	rs56094641	chr16:53806453	G/A	0.984	0.996	1	Type II diabetes	DIAGRAM	26551672	2015	European	DIAGRAM	G	G/A	0.414	0.414	0.1293	0.01277	3.9e-24	+	NA	84780	27206	57574	23	log(OR)	rs1421085	rs1421085	chr16:53800954	C/T	rs56094641	chr16:53806453	G/A	0.984	0.996	1	Type II diabetes	DIAGRAM	26551672	2015	European	DIAGRAM	G	G/A	0.414	0.414
rs1421085	rs1421085	chr16:53800954	C/T	rs9939973	chr16:53800568	A/G	0.957	1	1	BMI	GIANT	25673413	2015	Mixed	GIANT	A	A/G	0.475	0.475	0.0761	0.003	2.62e-144	+	NA	336475	0	336475	125	IVNT	rs1421085	rs1421085	chr16:53800954	C/T	rs9939973	chr16:53800568	A/G	0.957	1	1	BMI	GIANT	25673413	2015	Mixed	GIANT	A	A/G	0.475	0.475
rs1421085	rs1421085	chr16:53800954	C/T	rs9940128	chr16:53800754	A/G	0.957	1	1	BMI	GIANT	25673413	2015	Mixed	GIANT	A	A/G	0.475	0.475	0.076	0.003	6.54e-144	+	NA	338049	0	338049	125	IVNT	rs1421085	rs1421085	chr16:53800954	C/T	rs9940128	chr16:53800754	A/G	0.957	1	1	BMI	GIANT	25673413	2015	Mixed	GIANT	A	A/G	0.475	0.475
rs1421085	rs1421085	chr16:53800954	C/T	rs9939973	chr16:53800568	A/G	0.957	1	1	BMI	GIANT	25673413	2015	European	GIANT	A	A/G	0.475	0.475	0.0792	0.0031	1.99e-143	+	NA	321184	0	321184	114	IVNT	rs1421085	rs1421085	chr16:53800954	C/T	rs9939973	chr16:53800568	A/G	0.957	1	1	BMI	GIANT	25673413	2015	European	GIANT	A	A/G	0.475	0.475
rs1421085	rs1421085	chr16:53800954	C/T	rs9923147	chr16:53801549	T/C	0.957	1	1	BMI	GIANT	25673413	2015	Mixed	GIANT	T	T/C	0.475	0.475	0.0758	0.003	3.28e-143	+	NA	338212	0	338212	125	IVNT	rs1421085	rs1421085	chr16:53800954	C/T	rs9923147	chr16:53801549	T/C	0.957	1	1	BMI	GIANT	25673413	2015	Mixed	GIANT	T	T/C	0.475	0.475
rs1421085	rs1421085	chr16:53800954	C/T	rs9940128	chr16:53800754	A/G	0.957	1	1	BMI	GIANT	25673413	2015	European	GIANT	A	A/G	0.475	0.475	0.0792	0.0031	3.45e-143	+	NA	320981	0	320981	114	IVNT	rs1421085	rs1421085	chr16:53800954	C/T	rs9940128	chr16:53800754	A/G	0.957	1	1	BMI	GIANT	25673413	2015	European	GIANT	A	A/G	0.475	0.475
rs1421085	rs1421085	chr16:53800954	C/T	rs9923544	chr16:53801985	T/C	0.957	1	1	BMI	GIANT	25673413	2015	Mixed	GIANT	T	T/C	0.475	0.475	0.0757	0.003	8.15e-143	+	NA	338183	0	338183	125	IVNT	rs1421085	rs1421085	chr16:53800954	C/T	rs9923544	chr16:53801985	T/C	0.957	1	1	BMI	GIANT	25673413	2015	Mixed	GIANT	T	T/C	0.475	0.475
rs1421085	rs1421085	chr16:53800954	C/T	rs9923147	chr16:53801549	T/C	0.957	1	1	BMI	GIANT	25673413	2015	European	GIANT	T	T/C	0.475	0.475	0.079	0.0031	1.36e-142	+	NA	321145	0	321145	114	IVNT	rs1421085	rs1421085	chr16:53800954	C/T	rs9923147	chr16:53801549	T/C	0.957	1	1	BMI	GIANT	25673413	2015	European	GIANT	T	T/C	0.475	0.475
rs1421085	rs1421085	chr16:53800954	C/T	rs1121980	chr16:53809247	A/G	0.957	1	1	BMI	GIANT	25673413	2015	Mixed	GIANT	A	A/G	0.475	0.475	0.0756	0.003	1.49e-142	+	NA	338325	0	338325	125	IVNT	rs1421085	rs1421085	chr16:53800954	C/T	rs1121980	chr16:53809247	A/G	0.957	1	1	BMI	GIANT	25673413	2015	Mixed	GIANT	A	A/G	0.475	0.475
rs1421085	rs1421085	chr16:53800954	C/T	rs9923544	chr16:53801985	T/C	0.957	1	1	BMI	GIANT	25673413	2015	European	GIANT	T	T/C	0.475	0.475	0.079	0.0031	1.79e-142	+	NA	321112	0	321112	114	IVNT	rs1421085	rs1421085	chr16:53800954	C/T	rs9923544	chr16:53801985	T/C	0.957	1	1	BMI	GIANT	25673413	2015	European	GIANT	T	T/C	0.475	0.475
rs1421085	rs1421085	chr16:53800954	C/T	rs1121980	chr16:53809247	A/G	0.957	1	1	BMI	GIANT	25673413	2015	European	GIANT	A	A/G	0.475	0.475	0.079	0.0031	1.8e-142	+	NA	321255	0	321255	114	IVNT	rs1421085	rs1421085	chr16:53800954	C/T	rs1121980	chr16:53809247	A/G	0.957	1	1	BMI	GIANT	25673413	2015	European	GIANT	A	A/G	0.475	0.475
rs1421085	rs1421085	chr16:53800954	C/T	rs9940646	chr16:53800629	G/C	0.957	1	1	BMI	GIANT	25673413	2015	European	GIANT	G	G/C	0.4833	0.4833	0.0793	0.0032	2.85e-134	+	NA	320888	0	320888	114	IVNT	rs1421085	rs1421085	chr16:53800954	C/T	rs9940646	chr16:53800629	G/C	0.957	1	1	BMI	GIANT	25673413	2015	European	GIANT	G	G/C	0.4833	0.4833
rs1421085	rs1421085	chr16:53800954	C/T	rs9940646	chr16:53800629	G/C	0.957	1	1	BMI	GIANT	25673413	2015	Mixed	GIANT	G	G/C	0.4833	0.4833	0.0758	0.0031	3.88e-134	+	NA	337957	0	337957	125	IVNT	rs1421085	rs1421085	chr16:53800954	C/T	rs9940646	chr16:53800629	G/C	0.957	1	1	BMI	GIANT	25673413	2015	Mixed	GIANT	G	G/C	0.4833	0.4833
rs1421085	rs1421085	chr16:53800954	C/T	rs9939973	chr16:53800568	A/G	0.957	1	1	Waist circumference	GIANT	25673412	2015	European	GIANT	A	A/G	0.475	0.475	0.073	0.0034	1.6e-99	+	NA	231833	0	231833	101	IVNT	rs1421085	rs1421085	chr16:53800954	C/T	rs9939973	chr16:53800568	A/G	0.957	1	1	Waist circumference	GIANT	25673412	2015	European	GIANT	A	A/G	0.475	0.475
rs1421085	rs1421085	chr16:53800954	C/T	rs9940128	chr16:53800754	A/G	0.957	1	1	Waist circumference	GIANT	25673412	2015	European	GIANT	A	A/G	0.475	0.475	0.073	0.0034	3.3e-99	+	NA	231637	0	231637	101	IVNT	rs1421085	rs1421085	chr16:53800954	C/T	rs9940128	chr16:53800754	A/G	0.957	1	1	Waist circumference	GIANT	25673412	2015	European	GIANT	A	A/G	0.475	0.475
rs1421085	rs1421085	chr16:53800954	C/T	rs9940646	chr16:53800629	G/C	0.957	1	1	Waist circumference	GIANT	25673412	2015	European	GIANT	G	G/C	0.4833	0.4833	0.073	0.0035	7.8e-99	+	NA	231680	0	231680	101	IVNT	rs1421085	rs1421085	chr16:53800954	C/T	rs9940646	chr16:53800629	G/C	0.957	1	1	Waist circumference	GIANT	25673412	2015	European	GIANT	G	G/C	0.4833	0.4833
rs1421085	rs1421085	chr16:53800954	C/T	rs1121980	chr16:53809247	A/G	0.957	1	1	Waist circumference	GIANT	25673412	2015	European	GIANT	A	A/G	0.475	0.475	0.072	0.0034	3.2e-98	+	NA	231856	0	231856	101	IVNT	rs1421085	rs1421085	chr16:53800954	C/T	rs1121980	chr16:53809247	A/G	0.957	1	1	Waist circumference	GIANT	25673412	2015	European	GIANT	A	A/G	0.475	0.475
rs1421085	rs1421085	chr16:53800954	C/T	rs9923544	chr16:53801985	T/C	0.957	1	1	Waist circumference	GIANT	25673412	2015	European	GIANT	T	T/C	0.475	0.475	0.073	0.0035	1.4e-97	+	NA	231760	0	231760	101	IVNT	rs1421085	rs1421085	chr16:53800954	C/T	rs9923544	chr16:53801985	T/C	0.957	1	1	Waist circumference	GIANT	25673412	2015	European	GIANT	T	T/C	0.475	0.475
rs1421085	rs1421085	chr16:53800954	C/T	rs9923147	chr16:53801549	T/C	0.957	1	1	Waist circumference	GIANT	25673412	2015	European	GIANT	T	T/C	0.475	0.475	0.073	0.0035	1.8e-97	+	NA	231790	0	231790	101	IVNT	rs1421085	rs1421085	chr16:53800954	C/T	rs9923147	chr16:53801549	T/C	0.957	1	1	Waist circumference	GIANT	25673412	2015	European	GIANT	T	T/C	0.475	0.475
rs1421085	rs1421085	chr16:53800954	C/T	rs9940128	chr16:53800754	A/G	0.957	1	1	Waist circumference	GIANT	25673412	2015	Mixed	GIANT	A	A/G	0.475	0.475	0.069	0.0033	1.2e-94	+	NA	243979	0	243979	101	IVNT	rs1421085	rs1421085	chr16:53800954	C/T	rs9940128	chr16:53800754	A/G	0.957	1	1	Waist circumference	GIANT	25673412	2015	Mixed	GIANT	A	A/G	0.475	0.475
rs1421085	rs1421085	chr16:53800954	C/T	rs9939973	chr16:53800568	A/G	0.957	1	1	Waist circumference	GIANT	25673412	2015	Mixed	GIANT	A	A/G	0.475	0.475	0.069	0.0033	1.2e-94	+	NA	242413	0	242413	101	IVNT	rs1421085	rs1421085	chr16:53800954	C/T	rs9939973	chr16:53800568	A/G	0.957	1	1	Waist circumference	GIANT	25673412	2015	Mixed	GIANT	A	A/G	0.475	0.475
rs1421085	rs1421085	chr16:53800954	C/T	rs9940646	chr16:53800629	G/C	0.957	1	1	Waist circumference	GIANT	25673412	2015	Mixed	GIANT	G	G/C	0.4833	0.4833	0.069	0.0034	4.2e-94	+	NA	244021	0	244021	101	IVNT	rs1421085	rs1421085	chr16:53800954	C/T	rs9940646	chr16:53800629	G/C	0.957	1	1	Waist circumference	GIANT	25673412	2015	Mixed	GIANT	G	G/C	0.4833	0.4833
rs1421085	rs1421085	chr16:53800954	C/T	rs9923147	chr16:53801549	T/C	0.957	1	1	Waist circumference	GIANT	25673412	2015	Mixed	GIANT	T	T/C	0.475	0.475	0.069	0.0034	8.5e-93	+	NA	244129	0	244129	101	IVNT	rs1421085	rs1421085	chr16:53800954	C/T	rs9923147	chr16:53801549	T/C	0.957	1	1	Waist circumference	GIANT	25673412	2015	Mixed	GIANT	T	T/C	0.475	0.475
rs1421085	rs1421085	chr16:53800954	C/T	rs9923544	chr16:53801985	T/C	0.957	1	1	Waist circumference	GIANT	25673412	2015	Mixed	GIANT	T	T/C	0.475	0.475	0.069	0.0034	8.5e-93	+	NA	244103	0	244103	101	IVNT	rs1421085	rs1421085	chr16:53800954	C/T	rs9923544	chr16:53801985	T/C	0.957	1	1	Waist circumference	GIANT	25673412	2015	Mixed	GIANT	T	T/C	0.475	0.475
rs1421085	rs1421085	chr16:53800954	C/T	rs1121980	chr16:53809247	A/G	0.957	1	1	Waist circumference	GIANT	25673412	2015	Mixed	GIANT	A	A/G	0.475	0.475	0.068	0.0033	1e-92	+	NA	244198	0	244198	101	IVNT	rs1421085	rs1421085	chr16:53800954	C/T	rs1121980	chr16:53809247	A/G	0.957	1	1	Waist circumference	GIANT	25673412	2015	Mixed	GIANT	A	A/G	0.475	0.475
rs1421085	rs1421085	chr16:53800954	C/T	rs9939973	chr16:53800568	A/G	0.957	1	1	BMI in males	GIANT	25673413	2015	Mixed	GIANT	A	A/G	0.475	0.475	0.0807	0.0041	4.064e-87	+	NA	152400	0	152400	106	IVNT	rs1421085	rs1421085	chr16:53800954	C/T	rs9939973	chr16:53800568	A/G	0.957	1	1	BMI in males	GIANT	25673413	2015	Mixed	GIANT	A	A/G	0.475	0.475
rs1421085	rs1421085	chr16:53800954	C/T	rs9940128	chr16:53800754	A/G	0.957	1	1	BMI in males	GIANT	25673413	2015	Mixed	GIANT	A	A/G	0.475	0.475	0.0806	0.0041	7.568e-87	+	NA	152313	0	152313	106	IVNT	rs1421085	rs1421085	chr16:53800954	C/T	rs9940128	chr16:53800754	A/G	0.957	1	1	BMI in males	GIANT	25673413	2015	Mixed	GIANT	A	A/G	0.475	0.475
rs1421085	rs1421085	chr16:53800954	C/T	rs1121980	chr16:53809247	A/G	0.957	1	1	BMI in males	GIANT	25673413	2015	Mixed	GIANT	A	A/G	0.475	0.475	0.0804	0.0041	2.198e-86	+	NA	152442	0	152442	106	IVNT	rs1421085	rs1421085	chr16:53800954	C/T	rs1121980	chr16:53809247	A/G	0.957	1	1	BMI in males	GIANT	25673413	2015	Mixed	GIANT	A	A/G	0.475	0.475
rs1421085	rs1421085	chr16:53800954	C/T	rs9939973	chr16:53800568	A/G	0.957	1	1	Hip circumference	GIANT	25673412	2015	European	GIANT	A	A/G	0.475	0.475	0.07	0.0036	2.3e-86	+	NA	212772	0	212772	101	IVNT	rs1421085	rs1421085	chr16:53800954	C/T	rs9939973	chr16:53800568	A/G	0.957	1	1	Hip circumference	GIANT	25673412	2015	European	GIANT	A	A/G	0.475	0.475
rs1421085	rs1421085	chr16:53800954	C/T	rs1121980	chr16:53809247	A/G	0.957	1	1	BMI in females	GIANT	25673413	2015	Mixed	GIANT	A	A/G	0.475	0.475	0.0774	0.0039	4.866e-86	+	NA	171524	0	171524	107	IVNT	rs1421085	rs1421085	chr16:53800954	C/T	rs1121980	chr16:53809247	A/G	0.957	1	1	BMI in females	GIANT	25673413	2015	Mixed	GIANT	A	A/G	0.475	0.475
rs1421085	rs1421085	chr16:53800954	C/T	rs9940128	chr16:53800754	A/G	0.957	1	1	Hip circumference	GIANT	25673412	2015	European	GIANT	A	A/G	0.475	0.475	0.07	0.0036	6.1e-86	+	NA	212583	0	212583	101	IVNT	rs1421085	rs1421085	chr16:53800954	C/T	rs9940128	chr16:53800754	A/G	0.957	1	1	Hip circumference	GIANT	25673412	2015	European	GIANT	A	A/G	0.475	0.475
rs1421085	rs1421085	chr16:53800954	C/T	rs1121980	chr16:53809247	A/G	0.957	1	1	Hip circumference	GIANT	25673412	2015	European	GIANT	A	A/G	0.475	0.475	0.07	0.0036	1.6e-85	+	NA	212808	0	212808	101	IVNT	rs1421085	rs1421085	chr16:53800954	C/T	rs1121980	chr16:53809247	A/G	0.957	1	1	Hip circumference	GIANT	25673412	2015	European	GIANT	A	A/G	0.475	0.475
rs1421085	rs1421085	chr16:53800954	C/T	rs9940646	chr16:53800629	G/C	0.957	1	1	BMI in males	GIANT	25673413	2015	Mixed	GIANT	G	G/C	0.4833	0.4833	0.0808	0.0041	3.265e-85	+	NA	152267	0	152267	106	IVNT	rs1421085	rs1421085	chr16:53800954	C/T	rs9940646	chr16:53800629	G/C	0.957	1	1	BMI in males	GIANT	25673413	2015	Mixed	GIANT	G	G/C	0.4833	0.4833
rs1421085	rs1421085	chr16:53800954	C/T	rs9923544	chr16:53801985	T/C	0.957	1	1	BMI in males	GIANT	25673413	2015	Mixed	GIANT	T	T/C	0.475	0.475	0.0805	0.0041	1.532e-84	+	NA	152375	0	152375	106	IVNT	rs1421085	rs1421085	chr16:53800954	C/T	rs9923544	chr16:53801985	T/C	0.957	1	1	BMI in males	GIANT	25673413	2015	Mixed	GIANT	T	T/C	0.475	0.475
rs1421085	rs1421085	chr16:53800954	C/T	rs9923147	chr16:53801549	T/C	0.957	1	1	BMI in males	GIANT	25673413	2015	Mixed	GIANT	T	T/C	0.475	0.475	0.0804	0.0041	1.823e-84	+	NA	152393	0	152393	106	IVNT	rs1421085	rs1421085	chr16:53800954	C/T	rs9923147	chr16:53801549	T/C	0.957	1	1	BMI in males	GIANT	25673413	2015	Mixed	GIANT	T	T/C	0.475	0.475
rs1421085	rs1421085	chr16:53800954	C/T	rs9923147	chr16:53801549	T/C	0.957	1	1	Hip circumference	GIANT	25673412	2015	European	GIANT	T	T/C	0.475	0.475	0.07	0.0036	2.7e-84	+	NA	212733	0	212733	101	IVNT	rs1421085	rs1421085	chr16:53800954	C/T	rs9923147	chr16:53801549	T/C	0.957	1	1	Hip circumference	GIANT	25673412	2015	European	GIANT	T	T/C	0.475	0.475
rs1421085	rs1421085	chr16:53800954	C/T	rs9923544	chr16:53801985	T/C	0.957	1	1	Hip circumference	GIANT	25673412	2015	European	GIANT	T	T/C	0.475	0.475	0.07	0.0036	3.3e-84	+	NA	212707	0	212707	101	IVNT	rs1421085	rs1421085	chr16:53800954	C/T	rs9923544	chr16:53801985	T/C	0.957	1	1	Hip circumference	GIANT	25673412	2015	European	GIANT	T	T/C	0.475	0.475
rs1421085	rs1421085	chr16:53800954	C/T	rs9940646	chr16:53800629	G/C	0.957	1	1	Hip circumference	GIANT	25673412	2015	European	GIANT	G	G/C	0.4833	0.4833	0.071	0.0037	1.6e-83	+	NA	212626	0	212626	101	IVNT	rs1421085	rs1421085	chr16:53800954	C/T	rs9940646	chr16:53800629	G/C	0.957	1	1	Hip circumference	GIANT	25673412	2015	European	GIANT	G	G/C	0.4833	0.4833
rs1421085	rs1421085	chr16:53800954	C/T	rs9940128	chr16:53800754	A/G	0.957	1	1	BMI in females	GIANT	25673413	2015	Mixed	GIANT	A	A/G	0.475	0.475	0.0775	0.0041	1.198e-81	+	NA	171379	0	171379	107	IVNT	rs1421085	rs1421085	chr16:53800954	C/T	rs9940128	chr16:53800754	A/G	0.957	1	1	BMI in females	GIANT	25673413	2015	Mixed	GIANT	A	A/G	0.475	0.475
rs1421085	rs1421085	chr16:53800954	C/T	rs9939973	chr16:53800568	A/G	0.957	1	1	BMI in females	GIANT	25673413	2015	Mixed	GIANT	A	A/G	0.475	0.475	0.0775	0.0041	1.227e-81	+	NA	171495	0	171495	107	IVNT	rs1421085	rs1421085	chr16:53800954	C/T	rs9939973	chr16:53800568	A/G	0.957	1	1	BMI in females	GIANT	25673413	2015	Mixed	GIANT	A	A/G	0.475	0.475
rs1421085	rs1421085	chr16:53800954	C/T	rs9923147	chr16:53801549	T/C	0.957	1	1	BMI in females	GIANT	25673413	2015	Mixed	GIANT	T	T/C	0.475	0.475	0.0773	0.0041	3.851e-81	+	NA	171463	0	171463	107	IVNT	rs1421085	rs1421085	chr16:53800954	C/T	rs9923147	chr16:53801549	T/C	0.957	1	1	BMI in females	GIANT	25673413	2015	Mixed	GIANT	T	T/C	0.475	0.475
rs1421085	rs1421085	chr16:53800954	C/T	rs9923544	chr16:53801985	T/C	0.957	1	1	BMI in females	GIANT	25673413	2015	Mixed	GIANT	T	T/C	0.475	0.475	0.0772	0.0041	6.028e-81	+	NA	171448	0	171448	107	IVNT	rs1421085	rs1421085	chr16:53800954	C/T	rs9923544	chr16:53801985	T/C	0.957	1	1	BMI in females	GIANT	25673413	2015	Mixed	GIANT	T	T/C	0.475	0.475
rs1421085	rs1421085	chr16:53800954	C/T	rs9940646	chr16:53800629	G/C	0.957	1	1	BMI in females	GIANT	25673413	2015	Mixed	GIANT	G	G/C	0.4833	0.4833	0.0775	0.0041	1.633e-79	+	NA	171331	0	171331	107	IVNT	rs1421085	rs1421085	chr16:53800954	C/T	rs9940646	chr16:53800629	G/C	0.957	1	1	BMI in females	GIANT	25673413	2015	Mixed	GIANT	G	G/C	0.4833	0.4833
rs1421085	rs1421085	chr16:53800954	C/T	rs9939973	chr16:53800568	A/G	0.957	1	1	Hip circumference	GIANT	25673412	2015	Mixed	GIANT	A	A/G	0.475	0.475	0.066	0.0035	7.6e-79	+	NA	225412	0	225412	101	IVNT	rs1421085	rs1421085	chr16:53800954	C/T	rs9939973	chr16:53800568	A/G	0.957	1	1	Hip circumference	GIANT	25673412	2015	Mixed	GIANT	A	A/G	0.475	0.475
rs1421085	rs1421085	chr16:53800954	C/T	rs9940128	chr16:53800754	A/G	0.957	1	1	Hip circumference	GIANT	25673412	2015	Mixed	GIANT	A	A/G	0.475	0.475	0.066	0.0035	3e-78	+	NA	226971	0	226971	101	IVNT	rs1421085	rs1421085	chr16:53800954	C/T	rs9940128	chr16:53800754	A/G	0.957	1	1	Hip circumference	GIANT	25673412	2015	Mixed	GIANT	A	A/G	0.475	0.475
rs1421085	rs1421085	chr16:53800954	C/T	rs1121980	chr16:53809247	A/G	0.957	1	1	Hip circumference	GIANT	25673412	2015	Mixed	GIANT	A	A/G	0.475	0.475	0.065	0.0035	3.1e-77	+	NA	227198	0	227198	101	IVNT	rs1421085	rs1421085	chr16:53800954	C/T	rs1121980	chr16:53809247	A/G	0.957	1	1	Hip circumference	GIANT	25673412	2015	Mixed	GIANT	A	A/G	0.475	0.475
rs1421085	rs1421085	chr16:53800954	C/T	rs9923147	chr16:53801549	T/C	0.957	1	1	Hip circumference	GIANT	25673412	2015	Mixed	GIANT	T	T/C	0.475	0.475	0.066	0.0036	1.6e-76	+	NA	227120	0	227120	101	IVNT	rs1421085	rs1421085	chr16:53800954	C/T	rs9923147	chr16:53801549	T/C	0.957	1	1	Hip circumference	GIANT	25673412	2015	Mixed	GIANT	T	T/C	0.475	0.475
rs1421085	rs1421085	chr16:53800954	C/T	rs9923544	chr16:53801985	T/C	0.957	1	1	Hip circumference	GIANT	25673412	2015	Mixed	GIANT	T	T/C	0.475	0.475	0.066	0.0036	2.5e-76	+	NA	227098	0	227098	101	IVNT	rs1421085	rs1421085	chr16:53800954	C/T	rs9923544	chr16:53801985	T/C	0.957	1	1	Hip circumference	GIANT	25673412	2015	Mixed	GIANT	T	T/C	0.475	0.475
rs1421085	rs1421085	chr16:53800954	C/T	rs9940646	chr16:53800629	G/C	0.957	1	1	Hip circumference	GIANT	25673412	2015	Mixed	GIANT	G	G/C	0.4833	0.4833	0.066	0.0036	1.2e-75	+	NA	227015	0	227015	101	IVNT	rs1421085	rs1421085	chr16:53800954	C/T	rs9940646	chr16:53800629	G/C	0.957	1	1	Hip circumference	GIANT	25673412	2015	Mixed	GIANT	G	G/C	0.4833	0.4833
rs1421085	rs1421085	chr16:53800954	C/T	rs9940128	chr16:53800754	A/G	0.957	1	1	BMI	GIANT	23754948	2013	European	GIANT	A	A/G	0.475	0.475	0.07839	0.004524	2.872e-67	+	NA	126443	0	126443	46	IVNT	rs1421085	rs1421085	chr16:53800954	C/T	rs9940128	chr16:53800754	A/G	0.957	1	1	BMI	GIANT	23754948	2013	European	GIANT	A	A/G	0.475	0.475
rs1421085	rs1421085	chr16:53800954	C/T	rs9939973	chr16:53800568	A/G	0.957	1	1	BMI	GIANT	23754948	2013	European	GIANT	A	A/G	0.475	0.475	0.07839	0.004524	2.872e-67	+	NA	126542	0	126542	46	IVNT	rs1421085	rs1421085	chr16:53800954	C/T	rs9939973	chr16:53800568	A/G	0.957	1	1	BMI	GIANT	23754948	2013	European	GIANT	A	A/G	0.475	0.475
rs1421085	rs1421085	chr16:53800954	C/T	rs9923147	chr16:53801549	T/C	0.957	1	1	BMI	GIANT	23754948	2013	European	GIANT	T	T/C	0.475	0.475	0.07839	0.004524	2.872e-67	+	NA	126556	0	126556	46	IVNT	rs1421085	rs1421085	chr16:53800954	C/T	rs9923147	chr16:53801549	T/C	0.957	1	1	BMI	GIANT	23754948	2013	European	GIANT	T	T/C	0.475	0.475
rs1421085	rs1421085	chr16:53800954	C/T	rs9923544	chr16:53801985	T/C	0.957	1	1	BMI	GIANT	23754948	2013	European	GIANT	T	T/C	0.475	0.475	0.07839	0.004524	2.872e-67	+	NA	126556	0	126556	46	IVNT	rs1421085	rs1421085	chr16:53800954	C/T	rs9923544	chr16:53801985	T/C	0.957	1	1	BMI	GIANT	23754948	2013	European	GIANT	T	T/C	0.475	0.475
rs1421085	rs1421085	chr16:53800954	C/T	rs1121980	chr16:53809247	A/G	0.957	1	1	BMI	GIANT	23754948	2013	European	GIANT	A	A/G	0.475	0.475	0.07744	0.00449	1.13e-66	+	NA	126556	0	126556	46	IVNT	rs1421085	rs1421085	chr16:53800954	C/T	rs1121980	chr16:53809247	A/G	0.957	1	1	BMI	GIANT	23754948	2013	European	GIANT	A	A/G	0.475	0.475
rs1421085	rs1421085	chr16:53800954	C/T	rs9940646	chr16:53800629	G/C	0.957	1	1	BMI	GIANT	23754948	2013	European	GIANT	G	G/C	0.4833	0.4833	0.07788	0.004595	1.931e-64	+	NA	126555	0	126555	46	IVNT	rs1421085	rs1421085	chr16:53800954	C/T	rs9940646	chr16:53800629	G/C	0.957	1	1	BMI	GIANT	23754948	2013	European	GIANT	G	G/C	0.4833	0.4833
rs1421085	rs1421085	chr16:53800954	C/T	rs9923147	chr16:53801549	T/C	0.957	1	1	Obesity class 1	GIANT	23563607	2013	European	GIANT	T	T/C	0.475	0.475	0.22	0.013	3.9e-64	+	NA	98373	32765	65608	51	log(OR)	rs1421085	rs1421085	chr16:53800954	C/T	rs9923147	chr16:53801549	T/C	0.957	1	1	Obesity class 1	GIANT	23563607	2013	European	GIANT	T	T/C	0.475	0.475
rs1421085	rs1421085	chr16:53800954	C/T	rs9923544	chr16:53801985	T/C	0.957	1	1	Obesity class 1	GIANT	23563607	2013	European	GIANT	T	T/C	0.475	0.475	0.22	0.013	5.1e-64	+	NA	98373	32765	65608	51	log(OR)	rs1421085	rs1421085	chr16:53800954	C/T	rs9923544	chr16:53801985	T/C	0.957	1	1	Obesity class 1	GIANT	23563607	2013	European	GIANT	T	T/C	0.475	0.475
rs1421085	rs1421085	chr16:53800954	C/T	rs9940646	chr16:53800629	G/C	0.957	1	1	Obesity class 1	GIANT	23563607	2013	European	GIANT	G	G/C	0.483	0.483	0.22	0.013	1.5e-62	+	NA	98321	32753	65568	51	log(OR)	rs1421085	rs1421085	chr16:53800954	C/T	rs9940646	chr16:53800629	G/C	0.957	1	1	Obesity class 1	GIANT	23563607	2013	European	GIANT	G	G/C	0.483	0.483
rs1421085	rs1421085	chr16:53800954	C/T	rs1121980	chr16:53809247	A/G	0.957	1	1	Obesity class 1	GIANT	23563607	2013	European	GIANT	A	A/G	0.475	0.475	0.21	0.013	2.6e-61	+	NA	98387	32764	65622	51	log(OR)	rs1421085	rs1421085	chr16:53800954	C/T	rs1121980	chr16:53809247	A/G	0.957	1	1	Obesity class 1	GIANT	23563607	2013	European	GIANT	A	A/G	0.475	0.475
rs1421085	rs1421085	chr16:53800954	C/T	rs9939973	chr16:53800568	A/G	0.957	1	1	Obesity class 1	GIANT	23563607	2013	European	GIANT	A	A/G	0.475	0.475	0.21	0.013	4.1e-61	+	NA	98366	32763	65603	51	log(OR)	rs1421085	rs1421085	chr16:53800954	C/T	rs9939973	chr16:53800568	A/G	0.957	1	1	Obesity class 1	GIANT	23563607	2013	European	GIANT	A	A/G	0.475	0.475
rs1421085	rs1421085	chr16:53800954	C/T	rs9940128	chr16:53800754	A/G	0.957	1	1	Obesity class 1	GIANT	23563607	2013	European	GIANT	A	A/G	0.475	0.475	0.21	0.013	4.7e-61	+	NA	98312	32740	65572	51	log(OR)	rs1421085	rs1421085	chr16:53800954	C/T	rs9940128	chr16:53800754	A/G	0.957	1	1	Obesity class 1	GIANT	23563607	2013	European	GIANT	A	A/G	0.475	0.475
rs1421085	rs1421085	chr16:53800954	C/T	rs9923147	chr16:53801549	T/C	0.957	1	1	BMI in females greater than 50 years of age	GIANT	26426971	2015	European	GIANT	T	T/C	0.48	0.48	0.077	0.0048	2.6e-58	+	NA	104852	0	104852	114	IVNT	rs1421085	rs1421085	chr16:53800954	C/T	rs9923147	chr16:53801549	T/C	0.957	1	1	BMI in females greater than 50 years of age	GIANT	26426971	2015	European	GIANT	T	T/C	0.48	0.48
rs1421085	rs1421085	chr16:53800954	C/T	rs9923544	chr16:53801985	T/C	0.957	1	1	BMI in females greater than 50 years of age	GIANT	26426971	2015	European	GIANT	T	T/C	0.48	0.48	0.077	0.0048	3.6e-58	+	NA	104849	0	104849	114	IVNT	rs1421085	rs1421085	chr16:53800954	C/T	rs9923544	chr16:53801985	T/C	0.957	1	1	BMI in females greater than 50 years of age	GIANT	26426971	2015	European	GIANT	T	T/C	0.48	0.48
rs1421085	rs1421085	chr16:53800954	C/T	rs9939973	chr16:53800568	A/G	0.957	1	1	Body mass index BMI	Speliotes EK	20935630	2010	European	NHLBI GRASP Catalog (version 2)	NA	NA	NA	NA	NA	NA	9.68e-58	NA	NA	249796	NA	NA	NA	NA	rs1421085	rs1421085	chr16:53800954	C/T	rs9939973	chr16:53800568	A/G	0.957	1	1	Body mass index BMI	Speliotes EK	20935630	2010	European	NHLBI GRASP Catalog (version 2)	NA	NA	NA	NA
rs1421085	rs1421085	chr16:53800954	C/T	rs9923147	chr16:53801549	T/C	0.957	1	1	Body mass index BMI	Speliotes EK	20935630	2010	European	NHLBI GRASP Catalog (version 2)	NA	NA	NA	NA	NA	NA	1.02e-57	NA	NA	249796	NA	NA	NA	NA	rs1421085	rs1421085	chr16:53800954	C/T	rs9923147	chr16:53801549	T/C	0.957	1	1	Body mass index BMI	Speliotes EK	20935630	2010	European	NHLBI GRASP Catalog (version 2)	NA	NA	NA	NA
rs1421085	rs1421085	chr16:53800954	C/T	rs9923544	chr16:53801985	T/C	0.957	1	1	Body mass index BMI	Speliotes EK	20935630	2010	European	NHLBI GRASP Catalog (version 2)	NA	NA	NA	NA	NA	NA	1.08e-57	NA	NA	249796	NA	NA	NA	NA	rs1421085	rs1421085	chr16:53800954	C/T	rs9923544	chr16:53801985	T/C	0.957	1	1	Body mass index BMI	Speliotes EK	20935630	2010	European	NHLBI GRASP Catalog (version 2)	NA	NA	NA	NA
rs1421085	rs1421085	chr16:53800954	C/T	rs9940128	chr16:53800754	A/G	0.957	1	1	Body mass index BMI	Speliotes EK	20935630	2010	European	NHLBI GRASP Catalog (version 2)	NA	NA	NA	NA	NA	NA	1.39e-57	NA	NA	249796	NA	NA	NA	NA	rs1421085	rs1421085	chr16:53800954	C/T	rs9940128	chr16:53800754	A/G	0.957	1	1	Body mass index BMI	Speliotes EK	20935630	2010	European	NHLBI GRASP Catalog (version 2)	NA	NA	NA	NA
rs1421085	rs1421085	chr16:53800954	C/T	rs1121980	chr16:53809247	A/G	0.957	1	1	Body mass index BMI	Speliotes EK	20935630	2010	European	NHLBI GRASP Catalog (version 2)	NA	NA	NA	NA	NA	NA	1.78e-57	NA	NA	249796	NA	NA	NA	NA	rs1421085	rs1421085	chr16:53800954	C/T	rs1121980	chr16:53809247	A/G	0.957	1	1	Body mass index BMI	Speliotes EK	20935630	2010	European	NHLBI GRASP Catalog (version 2)	NA	NA	NA	NA
rs1421085	rs1421085	chr16:53800954	C/T	rs9940128	chr16:53800754	A/G	0.957	1	1	BMI in females greater than 50 years of age	GIANT	26426971	2015	European	GIANT	A	A/G	0.48	0.48	0.076	0.0048	7.4e-57	+	NA	103838	0	103838	114	IVNT	rs1421085	rs1421085	chr16:53800954	C/T	rs9940128	chr16:53800754	A/G	0.957	1	1	BMI in females greater than 50 years of age	GIANT	26426971	2015	European	GIANT	A	A/G	0.48	0.48
rs1421085	rs1421085	chr16:53800954	C/T	rs9940646	chr16:53800629	G/C	0.957	1	1	Body mass index BMI	Speliotes EK	20935630	2010	European	NHLBI GRASP Catalog (version 2)	NA	NA	NA	NA	NA	NA	1.43e-56	NA	NA	249796	NA	NA	NA	NA	rs1421085	rs1421085	chr16:53800954	C/T	rs9940646	chr16:53800629	G/C	0.957	1	1	Body mass index BMI	Speliotes EK	20935630	2010	European	NHLBI GRASP Catalog (version 2)	NA	NA	NA	NA
rs1421085	rs1421085	chr16:53800954	C/T	rs9940646	chr16:53800629	G/C	0.957	1	1	BMI in females greater than 50 years of age	GIANT	26426971	2015	European	GIANT	G	G/C	0.48	0.48	0.078	0.0049	1.7e-56	+	NA	104824	0	104824	114	IVNT	rs1421085	rs1421085	chr16:53800954	C/T	rs9940646	chr16:53800629	G/C	0.957	1	1	BMI in females greater than 50 years of age	GIANT	26426971	2015	European	GIANT	G	G/C	0.48	0.48
rs1421085	rs1421085	chr16:53800954	C/T	rs9939973	chr16:53800568	A/G	0.957	1	1	BMI in females greater than 50 years of age	GIANT	26426971	2015	European	GIANT	A	A/G	0.48	0.48	0.076	0.0048	2.8e-56	+	NA	104055	0	104055	114	IVNT	rs1421085	rs1421085	chr16:53800954	C/T	rs9939973	chr16:53800568	A/G	0.957	1	1	BMI in females greater than 50 years of age	GIANT	26426971	2015	European	GIANT	A	A/G	0.48	0.48
rs1421085	rs1421085	chr16:53800954	C/T	rs1121980	chr16:53809247	A/G	0.957	1	1	BMI in females greater than 50 years of age	GIANT	26426971	2015	European	GIANT	A	A/G	0.48	0.48	0.076	0.0048	5.4e-56	+	NA	104069	0	104069	114	IVNT	rs1421085	rs1421085	chr16:53800954	C/T	rs1121980	chr16:53809247	A/G	0.957	1	1	BMI in females greater than 50 years of age	GIANT	26426971	2015	European	GIANT	A	A/G	0.48	0.48
rs1421085	rs1421085	chr16:53800954	C/T	rs9939973	chr16:53800568	A/G	0.957	1	1	Waist circumference in females	GIANT	25673412	2015	Mixed	GIANT	A	A/G	0.475	0.475	0.068	0.0043	2.6e-55	+	NA	134459	0	134459	101	IVNT	rs1421085	rs1421085	chr16:53800954	C/T	rs9939973	chr16:53800568	A/G	0.957	1	1	Waist circumference in females	GIANT	25673412	2015	Mixed	GIANT	A	A/G	0.475	0.475
rs1421085	rs1421085	chr16:53800954	C/T	rs1121980	chr16:53809247	A/G	0.957	1	1	Waist circumference in females	GIANT	25673412	2015	Mixed	GIANT	A	A/G	0.475	0.475	0.067	0.0043	3e-55	+	NA	134466	0	134466	101	IVNT	rs1421085	rs1421085	chr16:53800954	C/T	rs1121980	chr16:53809247	A/G	0.957	1	1	Waist circumference in females	GIANT	25673412	2015	Mixed	GIANT	A	A/G	0.475	0.475
rs1421085	rs1421085	chr16:53800954	C/T	rs9923544	chr16:53801985	T/C	0.957	1	1	Waist circumference in females	GIANT	25673412	2015	Mixed	GIANT	T	T/C	0.475	0.475	0.068	0.0043	6.2e-55	+	NA	134415	0	134415	101	IVNT	rs1421085	rs1421085	chr16:53800954	C/T	rs9923544	chr16:53801985	T/C	0.957	1	1	Waist circumference in females	GIANT	25673412	2015	Mixed	GIANT	T	T/C	0.475	0.475
rs1421085	rs1421085	chr16:53800954	C/T	rs9940128	chr16:53800754	A/G	0.957	1	1	Waist circumference in females	GIANT	25673412	2015	Mixed	GIANT	A	A/G	0.475	0.475	0.068	0.0043	7.4e-55	+	NA	134346	0	134346	101	IVNT	rs1421085	rs1421085	chr16:53800954	C/T	rs9940128	chr16:53800754	A/G	0.957	1	1	Waist circumference in females	GIANT	25673412	2015	Mixed	GIANT	A	A/G	0.475	0.475
rs1421085	rs1421085	chr16:53800954	C/T	rs9940646	chr16:53800629	G/C	0.957	1	1	Waist circumference in females	GIANT	25673412	2015	Mixed	GIANT	G	G/C	0.4833	0.4833	0.069	0.0044	1.2e-54	+	NA	134361	0	134361	101	IVNT	rs1421085	rs1421085	chr16:53800954	C/T	rs9940646	chr16:53800629	G/C	0.957	1	1	Waist circumference in females	GIANT	25673412	2015	Mixed	GIANT	G	G/C	0.4833	0.4833
rs1421085	rs1421085	chr16:53800954	C/T	rs9923147	chr16:53801549	T/C	0.957	1	1	Waist circumference in females	GIANT	25673412	2015	Mixed	GIANT	T	T/C	0.475	0.475	0.068	0.0044	1.6e-53	+	NA	134424	0	134424	101	IVNT	rs1421085	rs1421085	chr16:53800954	C/T	rs9923147	chr16:53801549	T/C	0.957	1	1	Waist circumference in females	GIANT	25673412	2015	Mixed	GIANT	T	T/C	0.475	0.475
rs1421085	rs1421085	chr16:53800954	C/T	rs9923147	chr16:53801549	T/C	0.957	1	1	Waist circumference in males	GIANT	25673412	2015	Mixed	GIANT	T	T/C	0.475	0.475	0.071	0.0047	6.3e-52	+	NA	109856	0	109856	101	IVNT	rs1421085	rs1421085	chr16:53800954	C/T	rs9923147	chr16:53801549	T/C	0.957	1	1	Waist circumference in males	GIANT	25673412	2015	Mixed	GIANT	T	T/C	0.475	0.475
rs1421085	rs1421085	chr16:53800954	C/T	rs9939973	chr16:53800568	A/G	0.957	1	1	Waist circumference in males	GIANT	25673412	2015	Mixed	GIANT	A	A/G	0.475	0.475	0.07	0.0047	7.2e-52	+	NA	109866	0	109866	101	IVNT	rs1421085	rs1421085	chr16:53800954	C/T	rs9939973	chr16:53800568	A/G	0.957	1	1	Waist circumference in males	GIANT	25673412	2015	Mixed	GIANT	A	A/G	0.475	0.475
rs1421085	rs1421085	chr16:53800954	C/T	rs9923544	chr16:53801985	T/C	0.957	1	1	Waist circumference in males	GIANT	25673412	2015	Mixed	GIANT	T	T/C	0.475	0.475	0.071	0.0047	8.6e-52	+	NA	109839	0	109839	101	IVNT	rs1421085	rs1421085	chr16:53800954	C/T	rs9923544	chr16:53801985	T/C	0.957	1	1	Waist circumference in males	GIANT	25673412	2015	Mixed	GIANT	T	T/C	0.475	0.475
rs1421085	rs1421085	chr16:53800954	C/T	rs9940128	chr16:53800754	A/G	0.957	1	1	Weight	GIANT	23754948	2013	European	GIANT	A	A/G	0.475	0.475	0.06848	0.004524	9.012e-52	+	NA	125783	0	125783	46	IVNT	rs1421085	rs1421085	chr16:53800954	C/T	rs9940128	chr16:53800754	A/G	0.957	1	1	Weight	GIANT	23754948	2013	European	GIANT	A	A/G	0.475	0.475
rs1421085	rs1421085	chr16:53800954	C/T	rs9939973	chr16:53800568	A/G	0.957	1	1	Weight	GIANT	23754948	2013	European	GIANT	A	A/G	0.475	0.475	0.06848	0.004524	9.012e-52	+	NA	125883	0	125883	46	IVNT	rs1421085	rs1421085	chr16:53800954	C/T	rs9939973	chr16:53800568	A/G	0.957	1	1	Weight	GIANT	23754948	2013	European	GIANT	A	A/G	0.475	0.475
rs1421085	rs1421085	chr16:53800954	C/T	rs9923147	chr16:53801549	T/C	0.957	1	1	Weight	GIANT	23754948	2013	European	GIANT	T	T/C	0.475	0.475	0.06848	0.004524	9.012e-52	+	NA	125896	0	125896	46	IVNT	rs1421085	rs1421085	chr16:53800954	C/T	rs9923147	chr16:53801549	T/C	0.957	1	1	Weight	GIANT	23754948	2013	European	GIANT	T	T/C	0.475	0.475
rs1421085	rs1421085	chr16:53800954	C/T	rs9923544	chr16:53801985	T/C	0.957	1	1	Weight	GIANT	23754948	2013	European	GIANT	T	T/C	0.475	0.475	0.06848	0.004524	9.012e-52	+	NA	125896	0	125896	46	IVNT	rs1421085	rs1421085	chr16:53800954	C/T	rs9923544	chr16:53801985	T/C	0.957	1	1	Weight	GIANT	23754948	2013	European	GIANT	T	T/C	0.475	0.475
rs1421085	rs1421085	chr16:53800954	C/T	rs9940128	chr16:53800754	A/G	0.957	1	1	Waist circumference in males	GIANT	25673412	2015	Mixed	GIANT	A	A/G	0.475	0.475	0.07	0.0047	1e-51	+	NA	109782	0	109782	101	IVNT	rs1421085	rs1421085	chr16:53800954	C/T	rs9940128	chr16:53800754	A/G	0.957	1	1	Waist circumference in males	GIANT	25673412	2015	Mixed	GIANT	A	A/G	0.475	0.475
rs1421085	rs1421085	chr16:53800954	C/T	rs9940646	chr16:53800629	G/C	0.957	1	1	Waist circumference in males	GIANT	25673412	2015	Mixed	GIANT	G	G/C	0.4833	0.4833	0.071	0.0047	1.7e-51	+	NA	109811	0	109811	101	IVNT	rs1421085	rs1421085	chr16:53800954	C/T	rs9940646	chr16:53800629	G/C	0.957	1	1	Waist circumference in males	GIANT	25673412	2015	Mixed	GIANT	G	G/C	0.4833	0.4833
rs1421085	rs1421085	chr16:53800954	C/T	rs1121980	chr16:53809247	A/G	0.957	1	1	Waist circumference in males	GIANT	25673412	2015	Mixed	GIANT	A	A/G	0.475	0.475	0.07	0.0047	1.9e-51	+	NA	109883	0	109883	101	IVNT	rs1421085	rs1421085	chr16:53800954	C/T	rs1121980	chr16:53809247	A/G	0.957	1	1	Waist circumference in males	GIANT	25673412	2015	Mixed	GIANT	A	A/G	0.475	0.475
rs1421085	rs1421085	chr16:53800954	C/T	rs9923147	chr16:53801549	T/C	0.957	1	1	Obesity class 2	GIANT	23563607	2013	European	GIANT	T	T/C	0.475	0.475	0.29	0.02	2e-50	+	NA	71737	9825	61912	51	log(OR)	rs1421085	rs1421085	chr16:53800954	C/T	rs9923147	chr16:53801549	T/C	0.957	1	1	Obesity class 2	GIANT	23563607	2013	European	GIANT	T	T/C	0.475	0.475
rs1421085	rs1421085	chr16:53800954	C/T	rs9923544	chr16:53801985	T/C	0.957	1	1	Obesity class 2	GIANT	23563607	2013	European	GIANT	T	T/C	0.475	0.475	0.29	0.02	2.1e-50	+	NA	71737	9825	61912	51	log(OR)	rs1421085	rs1421085	chr16:53800954	C/T	rs9923544	chr16:53801985	T/C	0.957	1	1	Obesity class 2	GIANT	23563607	2013	European	GIANT	T	T/C	0.475	0.475
rs1421085	rs1421085	chr16:53800954	C/T	rs1121980	chr16:53809247	A/G	0.957	1	1	Weight	GIANT	23754948	2013	European	GIANT	A	A/G	0.475	0.475	0.06748	0.004524	2.534e-50	+	NA	125896	0	125896	46	IVNT	rs1421085	rs1421085	chr16:53800954	C/T	rs1121980	chr16:53809247	A/G	0.957	1	1	Weight	GIANT	23754948	2013	European	GIANT	A	A/G	0.475	0.475
rs1421085	rs1421085	chr16:53800954	C/T	rs9939973	chr16:53800568	A/G	0.957	1	1	Hip circumference in females	GIANT	25673412	2015	Mixed	GIANT	A	A/G	0.475	0.475	0.068	0.0046	4.7e-50	+	NA	124976	0	124976	101	IVNT	rs1421085	rs1421085	chr16:53800954	C/T	rs9939973	chr16:53800568	A/G	0.957	1	1	Hip circumference in females	GIANT	25673412	2015	Mixed	GIANT	A	A/G	0.475	0.475
rs1421085	rs1421085	chr16:53800954	C/T	rs9940128	chr16:53800754	A/G	0.957	1	1	Hip circumference in females	GIANT	25673412	2015	Mixed	GIANT	A	A/G	0.475	0.475	0.068	0.0046	7.3e-50	+	NA	124865	0	124865	101	IVNT	rs1421085	rs1421085	chr16:53800954	C/T	rs9940128	chr16:53800754	A/G	0.957	1	1	Hip circumference in females	GIANT	25673412	2015	Mixed	GIANT	A	A/G	0.475	0.475
rs1421085	rs1421085	chr16:53800954	C/T	rs9940646	chr16:53800629	G/C	0.957	1	1	Obesity class 2	GIANT	23563607	2013	European	GIANT	G	G/C	0.483	0.483	0.29	0.02	1.5e-49	+	NA	71691	9820	61872	51	log(OR)	rs1421085	rs1421085	chr16:53800954	C/T	rs9940646	chr16:53800629	G/C	0.957	1	1	Obesity class 2	GIANT	23563607	2013	European	GIANT	G	G/C	0.483	0.483
rs1421085	rs1421085	chr16:53800954	C/T	rs9940646	chr16:53800629	G/C	0.957	1	1	Weight	GIANT	23754948	2013	European	GIANT	G	G/C	0.4833	0.4833	0.06797	0.004595	1.616e-49	+	NA	125895	0	125895	46	IVNT	rs1421085	rs1421085	chr16:53800954	C/T	rs9940646	chr16:53800629	G/C	0.957	1	1	Weight	GIANT	23754948	2013	European	GIANT	G	G/C	0.4833	0.4833
rs1421085	rs1421085	chr16:53800954	C/T	rs9923147	chr16:53801549	T/C	0.957	1	1	Hip circumference in females	GIANT	25673412	2015	Mixed	GIANT	T	T/C	0.475	0.475	0.068	0.0046	7.2e-49	+	NA	124944	0	124944	101	IVNT	rs1421085	rs1421085	chr16:53800954	C/T	rs9923147	chr16:53801549	T/C	0.957	1	1	Hip circumference in females	GIANT	25673412	2015	Mixed	GIANT	T	T/C	0.475	0.475
rs1421085	rs1421085	chr16:53800954	C/T	rs9923544	chr16:53801985	T/C	0.957	1	1	Hip circumference in females	GIANT	25673412	2015	Mixed	GIANT	T	T/C	0.475	0.475	0.068	0.0046	1.1e-48	+	NA	124936	0	124936	101	IVNT	rs1421085	rs1421085	chr16:53800954	C/T	rs9923544	chr16:53801985	T/C	0.957	1	1	Hip circumference in females	GIANT	25673412	2015	Mixed	GIANT	T	T/C	0.475	0.475
rs1421085	rs1421085	chr16:53800954	C/T	rs1121980	chr16:53809247	A/G	0.957	1	1	Hip circumference in females	GIANT	25673412	2015	Mixed	GIANT	A	A/G	0.475	0.475	0.067	0.0046	1.1e-48	+	NA	124993	0	124993	101	IVNT	rs1421085	rs1421085	chr16:53800954	C/T	rs1121980	chr16:53809247	A/G	0.957	1	1	Hip circumference in females	GIANT	25673412	2015	Mixed	GIANT	A	A/G	0.475	0.475
rs1421085	rs1421085	chr16:53800954	C/T	rs9940646	chr16:53800629	G/C	0.957	1	1	Hip circumference in females	GIANT	25673412	2015	Mixed	GIANT	G	G/C	0.4833	0.4833	0.069	0.0047	1.4e-48	+	NA	124882	0	124882	101	IVNT	rs1421085	rs1421085	chr16:53800954	C/T	rs9940646	chr16:53800629	G/C	0.957	1	1	Hip circumference in females	GIANT	25673412	2015	Mixed	GIANT	G	G/C	0.4833	0.4833
rs1421085	rs1421085	chr16:53800954	C/T	rs9939973	chr16:53800568	A/G	0.957	1	1	BMI in males greater than 50 years of age	GIANT	26426971	2015	European	GIANT	A	A/G	0.48	0.48	0.071	0.0049	2.2e-48	+	NA	91397	0	91397	114	IVNT	rs1421085	rs1421085	chr16:53800954	C/T	rs9939973	chr16:53800568	A/G	0.957	1	1	BMI in males greater than 50 years of age	GIANT	26426971	2015	European	GIANT	A	A/G	0.48	0.48
rs1421085	rs1421085	chr16:53800954	C/T	rs1121980	chr16:53809247	A/G	0.957	1	1	BMI in males greater than 50 years of age	GIANT	26426971	2015	European	GIANT	A	A/G	0.48	0.48	0.071	0.0049	4.1e-48	+	NA	91406	0	91406	114	IVNT	rs1421085	rs1421085	chr16:53800954	C/T	rs1121980	chr16:53809247	A/G	0.957	1	1	BMI in males greater than 50 years of age	GIANT	26426971	2015	European	GIANT	A	A/G	0.48	0.48
rs1421085	rs1421085	chr16:53800954	C/T	rs9923544	chr16:53801985	T/C	0.957	1	1	BMI in males greater than 50 years of age	GIANT	26426971	2015	European	GIANT	T	T/C	0.48	0.48	0.072	0.005	1.4e-47	+	NA	91832	0	91832	114	IVNT	rs1421085	rs1421085	chr16:53800954	C/T	rs9923544	chr16:53801985	T/C	0.957	1	1	BMI in males greater than 50 years of age	GIANT	26426971	2015	European	GIANT	T	T/C	0.48	0.48
rs1421085	rs1421085	chr16:53800954	C/T	rs9923147	chr16:53801549	T/C	0.957	1	1	BMI in males greater than 50 years of age	GIANT	26426971	2015	European	GIANT	T	T/C	0.48	0.48	0.072	0.005	2.4e-47	+	NA	91836	0	91836	114	IVNT	rs1421085	rs1421085	chr16:53800954	C/T	rs9923147	chr16:53801549	T/C	0.957	1	1	BMI in males greater than 50 years of age	GIANT	26426971	2015	European	GIANT	T	T/C	0.48	0.48
rs1421085	rs1421085	chr16:53800954	C/T	rs9939973	chr16:53800568	A/G	0.957	1	1	BMI in males less than or equal to 50 years of age	GIANT	26426971	2015	European	GIANT	A	A/G	0.48	0.48	0.097	0.0067	3.1e-47	+	NA	49826	0	49826	114	IVNT	rs1421085	rs1421085	chr16:53800954	C/T	rs9939973	chr16:53800568	A/G	0.957	1	1	BMI in males less than or equal to 50 years of age	GIANT	26426971	2015	European	GIANT	A	A/G	0.48	0.48
rs1421085	rs1421085	chr16:53800954	C/T	rs9940646	chr16:53800629	G/C	0.957	1	1	BMI in males greater than 50 years of age	GIANT	26426971	2015	European	GIANT	G	G/C	0.48	0.48	0.072	0.005	3.3e-47	+	NA	91785	0	91785	114	IVNT	rs1421085	rs1421085	chr16:53800954	C/T	rs9940646	chr16:53800629	G/C	0.957	1	1	BMI in males greater than 50 years of age	GIANT	26426971	2015	European	GIANT	G	G/C	0.48	0.48
rs1421085	rs1421085	chr16:53800954	C/T	rs9923147	chr16:53801549	T/C	0.957	1	1	Overweight	GIANT	23563607	2013	European	GIANT	T	T/C	0.475	0.475	0.13	0.0093	4.2e-47	+	NA	158393	92784	65609	51	log(OR)	rs1421085	rs1421085	chr16:53800954	C/T	rs9923147	chr16:53801549	T/C	0.957	1	1	Overweight	GIANT	23563607	2013	European	GIANT	T	T/C	0.475	0.475
rs1421085	rs1421085	chr16:53800954	C/T	rs9940128	chr16:53800754	A/G	0.957	1	1	BMI in males greater than 50 years of age	GIANT	26426971	2015	European	GIANT	A	A/G	0.48	0.48	0.072	0.005	4.4e-47	+	NA	90920	0	90920	114	IVNT	rs1421085	rs1421085	chr16:53800954	C/T	rs9940128	chr16:53800754	A/G	0.957	1	1	BMI in males greater than 50 years of age	GIANT	26426971	2015	European	GIANT	A	A/G	0.48	0.48
rs1421085	rs1421085	chr16:53800954	C/T	rs9923544	chr16:53801985	T/C	0.957	1	1	Overweight	GIANT	23563607	2013	European	GIANT	T	T/C	0.475	0.475	0.13	0.0093	4.9e-47	+	NA	158393	92784	65609	51	log(OR)	rs1421085	rs1421085	chr16:53800954	C/T	rs9923544	chr16:53801985	T/C	0.957	1	1	Overweight	GIANT	23563607	2013	European	GIANT	T	T/C	0.475	0.475
rs1421085	rs1421085	chr16:53800954	C/T	rs9940128	chr16:53800754	A/G	0.957	1	1	BMI in males less than or equal to 50 years of age	GIANT	26426971	2015	European	GIANT	A	A/G	0.48	0.48	0.097	0.0067	6e-47	+	NA	49704	0	49704	114	IVNT	rs1421085	rs1421085	chr16:53800954	C/T	rs9940128	chr16:53800754	A/G	0.957	1	1	BMI in males less than or equal to 50 years of age	GIANT	26426971	2015	European	GIANT	A	A/G	0.48	0.48
rs1421085	rs1421085	chr16:53800954	C/T	rs1121980	chr16:53809247	A/G	0.957	1	1	BMI in males less than or equal to 50 years of age	GIANT	26426971	2015	European	GIANT	A	A/G	0.48	0.48	0.097	0.0067	7.4e-47	+	NA	49881	0	49881	114	IVNT	rs1421085	rs1421085	chr16:53800954	C/T	rs1121980	chr16:53809247	A/G	0.957	1	1	BMI in males less than or equal to 50 years of age	GIANT	26426971	2015	European	GIANT	A	A/G	0.48	0.48
rs1421085	rs1421085	chr16:53800954	C/T	rs9939973	chr16:53800568	A/G	0.957	1	1	Obesity class 2	GIANT	23563607	2013	European	GIANT	A	A/G	0.475	0.475	0.28	0.02	1.3e-46	+	NA	71732	9824	61908	51	log(OR)	rs1421085	rs1421085	chr16:53800954	C/T	rs9939973	chr16:53800568	A/G	0.957	1	1	Obesity class 2	GIANT	23563607	2013	European	GIANT	A	A/G	0.475	0.475
rs1421085	rs1421085	chr16:53800954	C/T	rs1121980	chr16:53809247	A/G	0.957	1	1	BMI in females less than or equal to 50 years of age	GIANT	26426971	2015	European	GIANT	A	A/G	0.48	0.48	0.086	0.006	1.3e-46	+	NA	65179	0	65179	114	IVNT	rs1421085	rs1421085	chr16:53800954	C/T	rs1121980	chr16:53809247	A/G	0.957	1	1	BMI in females less than or equal to 50 years of age	GIANT	26426971	2015	European	GIANT	A	A/G	0.48	0.48
rs1421085	rs1421085	chr16:53800954	C/T	rs1121980	chr16:53809247	A/G	0.957	1	1	Overweight	GIANT	23563607	2013	European	GIANT	A	A/G	0.475	0.475	0.13	0.0092	1.5e-46	+	NA	158405	92782	65623	51	log(OR)	rs1421085	rs1421085	chr16:53800954	C/T	rs1121980	chr16:53809247	A/G	0.957	1	1	Overweight	GIANT	23563607	2013	European	GIANT	A	A/G	0.475	0.475
rs1421085	rs1421085	chr16:53800954	C/T	rs9940128	chr16:53800754	A/G	0.957	1	1	Obesity class 2	GIANT	23563607	2013	European	GIANT	A	A/G	0.475	0.475	0.28	0.02	1.7e-46	+	NA	71695	9820	61876	51	log(OR)	rs1421085	rs1421085	chr16:53800954	C/T	rs9940128	chr16:53800754	A/G	0.957	1	1	Obesity class 2	GIANT	23563607	2013	European	GIANT	A	A/G	0.475	0.475
rs1421085	rs1421085	chr16:53800954	C/T	rs9940128	chr16:53800754	A/G	0.957	1	1	Overweight	GIANT	23563607	2013	European	GIANT	A	A/G	0.475	0.475	0.13	0.0093	2.3e-46	+	NA	158291	92719	65573	51	log(OR)	rs1421085	rs1421085	chr16:53800954	C/T	rs9940128	chr16:53800754	A/G	0.957	1	1	Overweight	GIANT	23563607	2013	European	GIANT	A	A/G	0.475	0.475
rs1421085	rs1421085	chr16:53800954	C/T	rs9939973	chr16:53800568	A/G	0.957	1	1	Overweight	GIANT	23563607	2013	European	GIANT	A	A/G	0.475	0.475	0.13	0.0093	2.7e-46	+	NA	158378	92774	65604	51	log(OR)	rs1421085	rs1421085	chr16:53800954	C/T	rs9939973	chr16:53800568	A/G	0.957	1	1	Overweight	GIANT	23563607	2013	European	GIANT	A	A/G	0.475	0.475
rs1421085	rs1421085	chr16:53800954	C/T	rs9940646	chr16:53800629	G/C	0.957	1	1	Overweight	GIANT	23563607	2013	European	GIANT	G	G/C	0.483	0.483	0.13	0.0094	3.2e-46	+	NA	158320	92752	65568	51	log(OR)	rs1421085	rs1421085	chr16:53800954	C/T	rs9940646	chr16:53800629	G/C	0.957	1	1	Overweight	GIANT	23563607	2013	European	GIANT	G	G/C	0.483	0.483
rs1421085	rs1421085	chr16:53800954	C/T	rs9940128	chr16:53800754	A/G	0.957	1	1	BMI in females less than or equal to 50 years of age	GIANT	26426971	2015	European	GIANT	A	A/G	0.48	0.48	0.087	0.0061	3.3e-46	+	NA	64820	0	64820	114	IVNT	rs1421085	rs1421085	chr16:53800954	C/T	rs9940128	chr16:53800754	A/G	0.957	1	1	BMI in females less than or equal to 50 years of age	GIANT	26426971	2015	European	GIANT	A	A/G	0.48	0.48
rs1421085	rs1421085	chr16:53800954	C/T	rs1121980	chr16:53809247	A/G	0.957	1	1	Obesity class 2	GIANT	23563607	2013	European	GIANT	A	A/G	0.475	0.475	0.28	0.019	4.4e-46	+	NA	71755	9823	61932	51	log(OR)	rs1421085	rs1421085	chr16:53800954	C/T	rs1121980	chr16:53809247	A/G	0.957	1	1	Obesity class 2	GIANT	23563607	2013	European	GIANT	A	A/G	0.475	0.475
rs1421085	rs1421085	chr16:53800954	C/T	rs9939973	chr16:53800568	A/G	0.957	1	1	BMI in females less than or equal to 50 years of age	GIANT	26426971	2015	European	GIANT	A	A/G	0.48	0.48	0.086	0.0061	1.1e-45	+	NA	64920	0	64920	114	IVNT	rs1421085	rs1421085	chr16:53800954	C/T	rs9939973	chr16:53800568	A/G	0.957	1	1	BMI in females less than or equal to 50 years of age	GIANT	26426971	2015	European	GIANT	A	A/G	0.48	0.48
rs1421085	rs1421085	chr16:53800954	C/T	rs1121980	chr16:53809247	A/G	0.957	1	1	Waist circumference	GIANT	23754948	2013	European	GIANT	A	A/G	0.475	0.475	0.07231	0.005156	1.113e-44	+	NA	85612	0	85612	46	IVNT	rs1421085	rs1421085	chr16:53800954	C/T	rs1121980	chr16:53809247	A/G	0.957	1	1	Waist circumference	GIANT	23754948	2013	European	GIANT	A	A/G	0.475	0.475
rs1421085	rs1421085	chr16:53800954	C/T	rs9923147	chr16:53801549	T/C	0.957	1	1	BMI in males less than or equal to 50 years of age	GIANT	26426971	2015	European	GIANT	T	T/C	0.48	0.48	0.096	0.0068	2.4e-44	+	NA	49970	0	49970	114	IVNT	rs1421085	rs1421085	chr16:53800954	C/T	rs9923147	chr16:53801549	T/C	0.957	1	1	BMI in males less than or equal to 50 years of age	GIANT	26426971	2015	European	GIANT	T	T/C	0.48	0.48
rs1421085	rs1421085	chr16:53800954	C/T	rs9923544	chr16:53801985	T/C	0.957	1	1	BMI in males less than or equal to 50 years of age	GIANT	26426971	2015	European	GIANT	T	T/C	0.48	0.48	0.096	0.0068	2.4e-44	+	NA	49952	0	49952	114	IVNT	rs1421085	rs1421085	chr16:53800954	C/T	rs9923544	chr16:53801985	T/C	0.957	1	1	BMI in males less than or equal to 50 years of age	GIANT	26426971	2015	European	GIANT	T	T/C	0.48	0.48
rs1421085	rs1421085	chr16:53800954	C/T	rs9940128	chr16:53800754	A/G	0.957	1	1	Waist circumference	GIANT	23754948	2013	European	GIANT	A	A/G	0.475	0.475	0.07278	0.005227	4.466e-44	+	NA	85504	0	85504	46	IVNT	rs1421085	rs1421085	chr16:53800954	C/T	rs9940128	chr16:53800754	A/G	0.957	1	1	Waist circumference	GIANT	23754948	2013	European	GIANT	A	A/G	0.475	0.475
rs1421085	rs1421085	chr16:53800954	C/T	rs9940646	chr16:53800629	G/C	0.957	1	1	BMI in females less than or equal to 50 years of age	GIANT	26426971	2015	European	GIANT	G	G/C	0.48	0.48	0.086	0.0062	4.7e-44	+	NA	65133	0	65133	114	IVNT	rs1421085	rs1421085	chr16:53800954	C/T	rs9940646	chr16:53800629	G/C	0.957	1	1	BMI in females less than or equal to 50 years of age	GIANT	26426971	2015	European	GIANT	G	G/C	0.48	0.48
rs1421085	rs1421085	chr16:53800954	C/T	rs9923544	chr16:53801985	T/C	0.957	1	1	BMI in females less than or equal to 50 years of age	GIANT	26426971	2015	European	GIANT	T	T/C	0.48	0.48	0.086	0.0062	5.9e-44	+	NA	65129	0	65129	114	IVNT	rs1421085	rs1421085	chr16:53800954	C/T	rs9923544	chr16:53801985	T/C	0.957	1	1	BMI in females less than or equal to 50 years of age	GIANT	26426971	2015	European	GIANT	T	T/C	0.48	0.48
rs1421085	rs1421085	chr16:53800954	C/T	rs9923147	chr16:53801549	T/C	0.957	1	1	BMI in females less than or equal to 50 years of age	GIANT	26426971	2015	European	GIANT	T	T/C	0.48	0.48	0.086	0.0062	7.4e-44	+	NA	65137	0	65137	114	IVNT	rs1421085	rs1421085	chr16:53800954	C/T	rs9923147	chr16:53801549	T/C	0.957	1	1	BMI in females less than or equal to 50 years of age	GIANT	26426971	2015	European	GIANT	T	T/C	0.48	0.48
rs1421085	rs1421085	chr16:53800954	C/T	rs9940646	chr16:53800629	G/C	0.957	1	1	BMI in males less than or equal to 50 years of age	GIANT	26426971	2015	European	GIANT	G	G/C	0.48	0.48	0.096	0.0069	1.5e-43	+	NA	49955	0	49955	114	IVNT	rs1421085	rs1421085	chr16:53800954	C/T	rs9940646	chr16:53800629	G/C	0.957	1	1	BMI in males less than or equal to 50 years of age	GIANT	26426971	2015	European	GIANT	G	G/C	0.48	0.48
rs1421085	rs1421085	chr16:53800954	C/T	rs9939973	chr16:53800568	A/G	0.957	1	1	Waist circumference	GIANT	23754948	2013	European	GIANT	A	A/G	0.475	0.475	0.07231	0.005227	1.578e-43	+	NA	85599	0	85599	46	IVNT	rs1421085	rs1421085	chr16:53800954	C/T	rs9939973	chr16:53800568	A/G	0.957	1	1	Waist circumference	GIANT	23754948	2013	European	GIANT	A	A/G	0.475	0.475
rs1421085	rs1421085	chr16:53800954	C/T	rs9923147	chr16:53801549	T/C	0.957	1	1	Waist circumference	GIANT	23754948	2013	European	GIANT	T	T/C	0.475	0.475	0.07231	0.005227	1.578e-43	+	NA	85608	0	85608	46	IVNT	rs1421085	rs1421085	chr16:53800954	C/T	rs9923147	chr16:53801549	T/C	0.957	1	1	Waist circumference	GIANT	23754948	2013	European	GIANT	T	T/C	0.475	0.475
rs1421085	rs1421085	chr16:53800954	C/T	rs9923544	chr16:53801985	T/C	0.957	1	1	Waist circumference	GIANT	23754948	2013	European	GIANT	T	T/C	0.475	0.475	0.07231	0.005227	1.578e-43	+	NA	85608	0	85608	46	IVNT	rs1421085	rs1421085	chr16:53800954	C/T	rs9923544	chr16:53801985	T/C	0.957	1	1	Waist circumference	GIANT	23754948	2013	European	GIANT	T	T/C	0.475	0.475
rs1421085	rs1421085	chr16:53800954	C/T	rs9940646	chr16:53800629	G/C	0.957	1	1	Waist circumference	GIANT	23754948	2013	European	GIANT	G	G/C	0.4833	0.4833	0.07279	0.005298	5.891e-43	+	NA	85609	0	85609	46	IVNT	rs1421085	rs1421085	chr16:53800954	C/T	rs9940646	chr16:53800629	G/C	0.957	1	1	Waist circumference	GIANT	23754948	2013	European	GIANT	G	G/C	0.4833	0.4833
rs1421085	rs1421085	chr16:53800954	C/T	rs1121980	chr16:53809247	A/G	0.957	1	1	Hip circumference in males	GIANT	25673412	2015	Mixed	GIANT	A	A/G	0.475	0.475	0.064	0.0048	4.4e-40	+	NA	100271	0	100271	101	IVNT	rs1421085	rs1421085	chr16:53800954	C/T	rs1121980	chr16:53809247	A/G	0.957	1	1	Hip circumference in males	GIANT	25673412	2015	Mixed	GIANT	A	A/G	0.475	0.475
rs1421085	rs1421085	chr16:53800954	C/T	rs9939973	chr16:53800568	A/G	0.957	1	1	Hip circumference in males	GIANT	25673412	2015	Mixed	GIANT	A	A/G	0.475	0.475	0.064	0.0048	5.3e-40	+	NA	100253	0	100253	101	IVNT	rs1421085	rs1421085	chr16:53800954	C/T	rs9939973	chr16:53800568	A/G	0.957	1	1	Hip circumference in males	GIANT	25673412	2015	Mixed	GIANT	A	A/G	0.475	0.475
rs1421085	rs1421085	chr16:53800954	C/T	rs9940128	chr16:53800754	A/G	0.957	1	1	Hip circumference in males	GIANT	25673412	2015	Mixed	GIANT	A	A/G	0.475	0.475	0.064	0.0048	1.1e-39	+	NA	100171	0	100171	101	IVNT	rs1421085	rs1421085	chr16:53800954	C/T	rs9940128	chr16:53800754	A/G	0.957	1	1	Hip circumference in males	GIANT	25673412	2015	Mixed	GIANT	A	A/G	0.475	0.475
rs1421085	rs1421085	chr16:53800954	C/T	rs9923147	chr16:53801549	T/C	0.957	1	1	Hip circumference in males	GIANT	25673412	2015	Mixed	GIANT	T	T/C	0.475	0.475	0.064	0.0049	1.4e-39	+	NA	100242	0	100242	101	IVNT	rs1421085	rs1421085	chr16:53800954	C/T	rs9923147	chr16:53801549	T/C	0.957	1	1	Hip circumference in males	GIANT	25673412	2015	Mixed	GIANT	T	T/C	0.475	0.475
rs1421085	rs1421085	chr16:53800954	C/T	rs9923544	chr16:53801985	T/C	0.957	1	1	Hip circumference in males	GIANT	25673412	2015	Mixed	GIANT	T	T/C	0.475	0.475	0.064	0.0049	2e-39	+	NA	100228	0	100228	101	IVNT	rs1421085	rs1421085	chr16:53800954	C/T	rs9923544	chr16:53801985	T/C	0.957	1	1	Hip circumference in males	GIANT	25673412	2015	Mixed	GIANT	T	T/C	0.475	0.475
rs1421085	rs1421085	chr16:53800954	C/T	rs9940646	chr16:53800629	G/C	0.957	1	1	Hip circumference in males	GIANT	25673412	2015	Mixed	GIANT	G	G/C	0.4833	0.4833	0.064	0.0049	2.8e-39	+	NA	100200	0	100200	101	IVNT	rs1421085	rs1421085	chr16:53800954	C/T	rs9940646	chr16:53800629	G/C	0.957	1	1	Hip circumference in males	GIANT	25673412	2015	Mixed	GIANT	G	G/C	0.4833	0.4833
rs1421085	rs1421085	chr16:53800954	C/T	rs1121980	chr16:53809247	A/G	0.957	1	1	Waist hip ratio	GIANT	25673412	2015	European	GIANT	A	A/G	0.475	0.475	0.043	0.0033	1.3e-38	+	NA	211970	0	211970	101	IVNT	rs1421085	rs1421085	chr16:53800954	C/T	rs1121980	chr16:53809247	A/G	0.957	1	1	Waist hip ratio	GIANT	25673412	2015	European	GIANT	A	A/G	0.475	0.475
rs1421085	rs1421085	chr16:53800954	C/T	rs9940646	chr16:53800629	G/C	0.957	1	1	Waist hip ratio	GIANT	25673412	2015	European	GIANT	G	G/C	0.4833	0.4833	0.044	0.0034	6.6e-38	+	NA	211788	0	211788	101	IVNT	rs1421085	rs1421085	chr16:53800954	C/T	rs9940646	chr16:53800629	G/C	0.957	1	1	Waist hip ratio	GIANT	25673412	2015	European	GIANT	G	G/C	0.4833	0.4833
rs1421085	rs1421085	chr16:53800954	C/T	rs9939973	chr16:53800568	A/G	0.957	1	1	Waist hip ratio	GIANT	25673412	2015	European	GIANT	A	A/G	0.475	0.475	0.043	0.0034	7.1e-38	+	NA	211948	0	211948	101	IVNT	rs1421085	rs1421085	chr16:53800954	C/T	rs9939973	chr16:53800568	A/G	0.957	1	1	Waist hip ratio	GIANT	25673412	2015	European	GIANT	A	A/G	0.475	0.475
rs1421085	rs1421085	chr16:53800954	C/T	rs9940128	chr16:53800754	A/G	0.957	1	1	Waist hip ratio	GIANT	25673412	2015	European	GIANT	A	A/G	0.475	0.475	0.043	0.0034	9.5e-38	+	NA	211757	0	211757	101	IVNT	rs1421085	rs1421085	chr16:53800954	C/T	rs9940128	chr16:53800754	A/G	0.957	1	1	Waist hip ratio	GIANT	25673412	2015	European	GIANT	A	A/G	0.475	0.475
rs1421085	rs1421085	chr16:53800954	C/T	rs9923147	chr16:53801549	T/C	0.957	1	1	Waist hip ratio	GIANT	25673412	2015	European	GIANT	T	T/C	0.475	0.475	0.044	0.0034	2.4e-37	+	NA	211895	0	211895	101	IVNT	rs1421085	rs1421085	chr16:53800954	C/T	rs9923147	chr16:53801549	T/C	0.957	1	1	Waist hip ratio	GIANT	25673412	2015	European	GIANT	T	T/C	0.475	0.475
rs1421085	rs1421085	chr16:53800954	C/T	rs9923544	chr16:53801985	T/C	0.957	1	1	Waist hip ratio	GIANT	25673412	2015	European	GIANT	T	T/C	0.475	0.475	0.044	0.0034	2.6e-37	+	NA	211869	0	211869	101	IVNT	rs1421085	rs1421085	chr16:53800954	C/T	rs9923544	chr16:53801985	T/C	0.957	1	1	Waist hip ratio	GIANT	25673412	2015	European	GIANT	T	T/C	0.475	0.475
rs1421085	rs1421085	chr16:53800954	C/T	rs1121980	chr16:53809247	A/G	0.957	1	1	BMI in males	GIANT	23754948	2013	European	GIANT	A	A/G	0.475	0.475	0.081	0.0064	6.39e-37	+	NA	58609	0	58609	46	IVNT	rs1421085	rs1421085	chr16:53800954	C/T	rs1121980	chr16:53809247	A/G	0.957	1	1	BMI in males	GIANT	23754948	2013	European	GIANT	A	A/G	0.475	0.475
rs1421085	rs1421085	chr16:53800954	C/T	rs9940128	chr16:53800754	A/G	0.957	1	1	BMI in males	GIANT	23754948	2013	European	GIANT	A	A/G	0.475	0.475	0.082	0.0065	2.39e-36	+	NA	58552	0	58552	46	IVNT	rs1421085	rs1421085	chr16:53800954	C/T	rs9940128	chr16:53800754	A/G	0.957	1	1	BMI in males	GIANT	23754948	2013	European	GIANT	A	A/G	0.475	0.475
rs1421085	rs1421085	chr16:53800954	C/T	rs9939973	chr16:53800568	A/G	0.957	1	1	BMI in males	GIANT	23754948	2013	European	GIANT	A	A/G	0.475	0.475	0.082	0.0065	2.39e-36	+	NA	58602	0	58602	46	IVNT	rs1421085	rs1421085	chr16:53800954	C/T	rs9939973	chr16:53800568	A/G	0.957	1	1	BMI in males	GIANT	23754948	2013	European	GIANT	A	A/G	0.475	0.475
rs1421085	rs1421085	chr16:53800954	C/T	rs9923147	chr16:53801549	T/C	0.957	1	1	BMI in males	GIANT	23754948	2013	European	GIANT	T	T/C	0.475	0.475	0.082	0.0065	2.39e-36	+	NA	58610	0	58610	46	IVNT	rs1421085	rs1421085	chr16:53800954	C/T	rs9923147	chr16:53801549	T/C	0.957	1	1	BMI in males	GIANT	23754948	2013	European	GIANT	T	T/C	0.475	0.475
rs1421085	rs1421085	chr16:53800954	C/T	rs9940646	chr16:53800629	G/C	0.957	1	1	Waist hip ratio	GIANT	25673412	2015	Mixed	GIANT	G	G/C	0.4833	0.4833	0.042	0.0033	2.6e-36	+	NA	226185	0	226185	101	IVNT	rs1421085	rs1421085	chr16:53800954	C/T	rs9940646	chr16:53800629	G/C	0.957	1	1	Waist hip ratio	GIANT	25673412	2015	Mixed	GIANT	G	G/C	0.4833	0.4833
rs1421085	rs1421085	chr16:53800954	C/T	rs9923544	chr16:53801985	T/C	0.957	1	1	BMI in males	GIANT	23754948	2013	European	GIANT	T	T/C	0.475	0.475	0.082	0.0065	2.9e-36	+	NA	58610	0	58610	46	IVNT	rs1421085	rs1421085	chr16:53800954	C/T	rs9923544	chr16:53801985	T/C	0.957	1	1	BMI in males	GIANT	23754948	2013	European	GIANT	T	T/C	0.475	0.475
rs1421085	rs1421085	chr16:53800954	C/T	rs1121980	chr16:53809247	A/G	0.957	1	1	Waist hip ratio	GIANT	25673412	2015	Mixed	GIANT	A	A/G	0.475	0.475	0.041	0.0032	3.1e-36	+	NA	226368	0	226368	101	IVNT	rs1421085	rs1421085	chr16:53800954	C/T	rs1121980	chr16:53809247	A/G	0.957	1	1	Waist hip ratio	GIANT	25673412	2015	Mixed	GIANT	A	A/G	0.475	0.475
rs1421085	rs1421085	chr16:53800954	C/T	rs9940128	chr16:53800754	A/G	0.957	1	1	Waist hip ratio	GIANT	25673412	2015	Mixed	GIANT	A	A/G	0.475	0.475	0.041	0.0033	4.1e-36	+	NA	226153	0	226153	101	IVNT	rs1421085	rs1421085	chr16:53800954	C/T	rs9940128	chr16:53800754	A/G	0.957	1	1	Waist hip ratio	GIANT	25673412	2015	Mixed	GIANT	A	A/G	0.475	0.475
rs1421085	rs1421085	chr16:53800954	C/T	rs9923147	chr16:53801549	T/C	0.957	1	1	Waist hip ratio	GIANT	25673412	2015	Mixed	GIANT	T	T/C	0.475	0.475	0.041	0.0033	1.1e-35	+	NA	226290	0	226290	101	IVNT	rs1421085	rs1421085	chr16:53800954	C/T	rs9923147	chr16:53801549	T/C	0.957	1	1	Waist hip ratio	GIANT	25673412	2015	Mixed	GIANT	T	T/C	0.475	0.475
rs1421085	rs1421085	chr16:53800954	C/T	rs9923544	chr16:53801985	T/C	0.957	1	1	Waist hip ratio	GIANT	25673412	2015	Mixed	GIANT	T	T/C	0.475	0.475	0.041	0.0033	1.1e-35	+	NA	226268	0	226268	101	IVNT	rs1421085	rs1421085	chr16:53800954	C/T	rs9923544	chr16:53801985	T/C	0.957	1	1	Waist hip ratio	GIANT	25673412	2015	Mixed	GIANT	T	T/C	0.475	0.475
rs1421085	rs1421085	chr16:53800954	C/T	rs9940646	chr16:53800629	G/C	0.957	1	1	BMI in males	GIANT	23754948	2013	European	GIANT	G	G/C	0.4833	0.4833	0.082	0.0066	1.24e-35	+	NA	58609	0	58609	46	IVNT	rs1421085	rs1421085	chr16:53800954	C/T	rs9940646	chr16:53800629	G/C	0.957	1	1	BMI in males	GIANT	23754948	2013	European	GIANT	G	G/C	0.4833	0.4833
rs1421085	rs1421085	chr16:53800954	C/T	rs9939973	chr16:53800568	A/G	0.957	1	1	Waist hip ratio	GIANT	25673412	2015	Mixed	GIANT	A	A/G	0.475	0.475	0.041	0.0033	1.6e-35	+	NA	224596	0	224596	101	IVNT	rs1421085	rs1421085	chr16:53800954	C/T	rs9939973	chr16:53800568	A/G	0.957	1	1	Waist hip ratio	GIANT	25673412	2015	Mixed	GIANT	A	A/G	0.475	0.475
rs1421085	rs1421085	chr16:53800954	C/T	rs1121980	chr16:53809247	A/G	0.957	1	1	Body mass index BMI	Loos RJ	18454148	2008	European	NHLBI GRASP Catalog (version 2)	NA	NA	NA	NA	NA	NA	5.08e-34	NA	NA	77228	NA	NA	NA	NA	rs1421085	rs1421085	chr16:53800954	C/T	rs1121980	chr16:53809247	A/G	0.957	1	1	Body mass index BMI	Loos RJ	18454148	2008	European	NHLBI GRASP Catalog (version 2)	NA	NA	NA	NA
rs1421085	rs1421085	chr16:53800954	C/T	rs9940128	chr16:53800754	A/G	0.957	1	1	BMI in females	GIANT	23754948	2013	European	GIANT	A	A/G	0.475	0.475	0.075	0.0063	1.09e-32	+	NA	67890	0	67890	46	IVNT	rs1421085	rs1421085	chr16:53800954	C/T	rs9940128	chr16:53800754	A/G	0.957	1	1	BMI in females	GIANT	23754948	2013	European	GIANT	A	A/G	0.475	0.475
rs1421085	rs1421085	chr16:53800954	C/T	rs9939973	chr16:53800568	A/G	0.957	1	1	BMI in females	GIANT	23754948	2013	European	GIANT	A	A/G	0.475	0.475	0.075	0.0063	1.09e-32	+	NA	67941	0	67941	46	IVNT	rs1421085	rs1421085	chr16:53800954	C/T	rs9939973	chr16:53800568	A/G	0.957	1	1	BMI in females	GIANT	23754948	2013	European	GIANT	A	A/G	0.475	0.475
rs1421085	rs1421085	chr16:53800954	C/T	rs9923147	chr16:53801549	T/C	0.957	1	1	BMI in females	GIANT	23754948	2013	European	GIANT	T	T/C	0.475	0.475	0.075	0.0063	1.09e-32	+	NA	67945	0	67945	46	IVNT	rs1421085	rs1421085	chr16:53800954	C/T	rs9923147	chr16:53801549	T/C	0.957	1	1	BMI in females	GIANT	23754948	2013	European	GIANT	T	T/C	0.475	0.475
rs1421085	rs1421085	chr16:53800954	C/T	rs9923544	chr16:53801985	T/C	0.957	1	1	BMI in females	GIANT	23754948	2013	European	GIANT	T	T/C	0.475	0.475	0.075	0.0063	1.09e-32	+	NA	67945	0	67945	46	IVNT	rs1421085	rs1421085	chr16:53800954	C/T	rs9923544	chr16:53801985	T/C	0.957	1	1	BMI in females	GIANT	23754948	2013	European	GIANT	T	T/C	0.475	0.475
rs1421085	rs1421085	chr16:53800954	C/T	rs9923147	chr16:53801549	T/C	0.957	1	1	BMI tails	GIANT	23563607	2013	European	GIANT	T	T/C	0.475	0.475	0.31	0.026	1.8e-32	+	NA	15749	7796	7952	51	log(OR)	rs1421085	rs1421085	chr16:53800954	C/T	rs9923147	chr16:53801549	T/C	0.957	1	1	BMI tails	GIANT	23563607	2013	European	GIANT	T	T/C	0.475	0.475
rs1421085	rs1421085	chr16:53800954	C/T	rs9923544	chr16:53801985	T/C	0.957	1	1	BMI tails	GIANT	23563607	2013	European	GIANT	T	T/C	0.475	0.475	0.31	0.026	1.9e-32	+	NA	15749	7796	7952	51	log(OR)	rs1421085	rs1421085	chr16:53800954	C/T	rs9923544	chr16:53801985	T/C	0.957	1	1	BMI tails	GIANT	23563607	2013	European	GIANT	T	T/C	0.475	0.475
rs1421085	rs1421085	chr16:53800954	C/T	rs9940646	chr16:53800629	G/C	0.957	1	1	BMI tails	GIANT	23563607	2013	European	GIANT	G	G/C	0.483	0.483	0.31	0.026	2.7e-32	+	NA	15743	7795	7947	51	log(OR)	rs1421085	rs1421085	chr16:53800954	C/T	rs9940646	chr16:53800629	G/C	0.957	1	1	BMI tails	GIANT	23563607	2013	European	GIANT	G	G/C	0.483	0.483
rs1421085	rs1421085	chr16:53800954	C/T	rs1121980	chr16:53809247	A/G	0.957	1	1	BMI in females	GIANT	23754948	2013	European	GIANT	A	A/G	0.475	0.475	0.074	0.0063	3.42e-32	+	NA	67946	0	67946	46	IVNT	rs1421085	rs1421085	chr16:53800954	C/T	rs1121980	chr16:53809247	A/G	0.957	1	1	BMI in females	GIANT	23754948	2013	European	GIANT	A	A/G	0.475	0.475
rs1421085	rs1421085	chr16:53800954	C/T	rs9940646	chr16:53800629	G/C	0.957	1	1	BMI in females	GIANT	23754948	2013	European	GIANT	G	G/C	0.4833	0.4833	0.074	0.0064	2.61e-31	+	NA	67946	0	67946	46	IVNT	rs1421085	rs1421085	chr16:53800954	C/T	rs9940646	chr16:53800629	G/C	0.957	1	1	BMI in females	GIANT	23754948	2013	European	GIANT	G	G/C	0.4833	0.4833
rs1421085	rs1421085	chr16:53800954	C/T	rs9939973	chr16:53800568	A/G	0.957	1	1	BMI tails	GIANT	23563607	2013	European	GIANT	A	A/G	0.475	0.475	0.3	0.026	6.3e-31	+	NA	15748	7796	7951	51	log(OR)	rs1421085	rs1421085	chr16:53800954	C/T	rs9939973	chr16:53800568	A/G	0.957	1	1	BMI tails	GIANT	23563607	2013	European	GIANT	A	A/G	0.475	0.475
rs1421085	rs1421085	chr16:53800954	C/T	rs9940128	chr16:53800754	A/G	0.957	1	1	BMI tails	GIANT	23563607	2013	European	GIANT	A	A/G	0.475	0.475	0.3	0.026	9.9e-31	+	NA	15735	7791	7943	51	log(OR)	rs1421085	rs1421085	chr16:53800954	C/T	rs9940128	chr16:53800754	A/G	0.957	1	1	BMI tails	GIANT	23563607	2013	European	GIANT	A	A/G	0.475	0.475
rs1421085	rs1421085	chr16:53800954	C/T	rs1121980	chr16:53809247	A/G	0.957	1	1	BMI tails	GIANT	23563607	2013	European	GIANT	A	A/G	0.475	0.475	0.3	0.026	2.5e-30	+	NA	15753	7799	7954	51	log(OR)	rs1421085	rs1421085	chr16:53800954	C/T	rs1121980	chr16:53809247	A/G	0.957	1	1	BMI tails	GIANT	23563607	2013	European	GIANT	A	A/G	0.475	0.475
rs1421085	rs1421085	chr16:53800954	C/T	rs9939973	chr16:53800568	A/G	0.957	1	1	Weight in females	GIANT	23754948	2013	European	GIANT	A	A/G	0.475	0.475	0.068	0.0063	8.57e-27	+	NA	67576	0	67576	46	IVNT	rs1421085	rs1421085	chr16:53800954	C/T	rs9939973	chr16:53800568	A/G	0.957	1	1	Weight in females	GIANT	23754948	2013	European	GIANT	A	A/G	0.475	0.475
rs1421085	rs1421085	chr16:53800954	C/T	rs9923147	chr16:53801549	T/C	0.957	1	1	Weight in females	GIANT	23754948	2013	European	GIANT	T	T/C	0.475	0.475	0.068	0.0063	8.57e-27	+	NA	67581	0	67581	46	IVNT	rs1421085	rs1421085	chr16:53800954	C/T	rs9923147	chr16:53801549	T/C	0.957	1	1	Weight in females	GIANT	23754948	2013	European	GIANT	T	T/C	0.475	0.475
rs1421085	rs1421085	chr16:53800954	C/T	rs9940128	chr16:53800754	A/G	0.957	1	1	Weight in females	GIANT	23754948	2013	European	GIANT	A	A/G	0.475	0.475	0.068	0.0063	1.02e-26	+	NA	67526	0	67526	46	IVNT	rs1421085	rs1421085	chr16:53800954	C/T	rs9940128	chr16:53800754	A/G	0.957	1	1	Weight in females	GIANT	23754948	2013	European	GIANT	A	A/G	0.475	0.475
rs1421085	rs1421085	chr16:53800954	C/T	rs9923544	chr16:53801985	T/C	0.957	1	1	Weight in females	GIANT	23754948	2013	European	GIANT	T	T/C	0.475	0.475	0.068	0.0063	1.02e-26	+	NA	67581	0	67581	46	IVNT	rs1421085	rs1421085	chr16:53800954	C/T	rs9923544	chr16:53801985	T/C	0.957	1	1	Weight in females	GIANT	23754948	2013	European	GIANT	T	T/C	0.475	0.475
rs1421085	rs1421085	chr16:53800954	C/T	rs1121980	chr16:53809247	A/G	0.957	1	1	Weight in females	GIANT	23754948	2013	European	GIANT	A	A/G	0.475	0.475	0.067	0.0063	2.01e-26	+	NA	67582	0	67582	46	IVNT	rs1421085	rs1421085	chr16:53800954	C/T	rs1121980	chr16:53809247	A/G	0.957	1	1	Weight in females	GIANT	23754948	2013	European	GIANT	A	A/G	0.475	0.475
rs1421085	rs1421085	chr16:53800954	C/T	rs9940128	chr16:53800754	A/G	0.957	1	1	Weight in males	GIANT	23754948	2013	European	GIANT	A	A/G	0.475	0.475	0.069	0.0065	4.46e-26	+	NA	58257	0	58257	46	IVNT	rs1421085	rs1421085	chr16:53800954	C/T	rs9940128	chr16:53800754	A/G	0.957	1	1	Weight in males	GIANT	23754948	2013	European	GIANT	A	A/G	0.475	0.475
rs1421085	rs1421085	chr16:53800954	C/T	rs9923147	chr16:53801549	T/C	0.957	1	1	Weight in males	GIANT	23754948	2013	European	GIANT	T	T/C	0.475	0.475	0.069	0.0065	6.18e-26	+	NA	58315	0	58315	46	IVNT	rs1421085	rs1421085	chr16:53800954	C/T	rs9923147	chr16:53801549	T/C	0.957	1	1	Weight in males	GIANT	23754948	2013	European	GIANT	T	T/C	0.475	0.475
rs1421085	rs1421085	chr16:53800954	C/T	rs9923544	chr16:53801985	T/C	0.957	1	1	Weight in males	GIANT	23754948	2013	European	GIANT	T	T/C	0.475	0.475	0.069	0.0065	6.18e-26	+	NA	58315	0	58315	46	IVNT	rs1421085	rs1421085	chr16:53800954	C/T	rs9923544	chr16:53801985	T/C	0.957	1	1	Weight in males	GIANT	23754948	2013	European	GIANT	T	T/C	0.475	0.475
rs1421085	rs1421085	chr16:53800954	C/T	rs1121980	chr16:53809247	A/G	0.957	1	1	Body fat percentage	Lu Y	26833246	2016	Mixed	Lu Y	A	A/G	0.4278	0.4278	0.0483	0.0046	7.007e-26	+	0.2373	100678	0	100678	56	IVNT	rs1421085	rs1421085	chr16:53800954	C/T	rs1121980	chr16:53809247	A/G	0.957	1	1	Body fat percentage	Lu Y	26833246	2016	Mixed	Lu Y	A	A/G	0.4278	0.4278
rs1421085	rs1421085	chr16:53800954	C/T	rs9939973	chr16:53800568	A/G	0.957	1	1	Weight in males	GIANT	23754948	2013	European	GIANT	A	A/G	0.475	0.475	0.069	0.0065	7.27e-26	+	NA	58306	0	58306	46	IVNT	rs1421085	rs1421085	chr16:53800954	C/T	rs9939973	chr16:53800568	A/G	0.957	1	1	Weight in males	GIANT	23754948	2013	European	GIANT	A	A/G	0.475	0.475
rs1421085	rs1421085	chr16:53800954	C/T	rs1121980	chr16:53809247	A/G	0.957	1	1	Weight in males	GIANT	23754948	2013	European	GIANT	A	A/G	0.475	0.475	0.068	0.0065	1.18e-25	+	NA	58314	0	58314	46	IVNT	rs1421085	rs1421085	chr16:53800954	C/T	rs1121980	chr16:53809247	A/G	0.957	1	1	Weight in males	GIANT	23754948	2013	European	GIANT	A	A/G	0.475	0.475
rs1421085	rs1421085	chr16:53800954	C/T	rs9940128	chr16:53800754	A/G	0.957	1	1	Body fat percentage	Lu Y	26833246	2016	Mixed	Lu Y	A	A/G	0.4273	0.4273	0.0486	0.0046	1.321e-25	+	0.3361	99288	0	99288	56	IVNT	rs1421085	rs1421085	chr16:53800954	C/T	rs9940128	chr16:53800754	A/G	0.957	1	1	Body fat percentage	Lu Y	26833246	2016	Mixed	Lu Y	A	A/G	0.4273	0.4273
rs1421085	rs1421085	chr16:53800954	C/T	rs9939973	chr16:53800568	A/G	0.957	1	1	Body fat percentage	Lu Y	26833246	2016	Mixed	Lu Y	A	A/G	0.4271	0.4271	0.0486	0.0046	1.41e-25	+	0.341	100673	0	100673	56	IVNT	rs1421085	rs1421085	chr16:53800954	C/T	rs9939973	chr16:53800568	A/G	0.957	1	1	Body fat percentage	Lu Y	26833246	2016	Mixed	Lu Y	A	A/G	0.4271	0.4271
rs1421085	rs1421085	chr16:53800954	C/T	rs9940646	chr16:53800629	G/C	0.957	1	1	Weight in females	GIANT	23754948	2013	European	GIANT	G	G/C	0.4833	0.4833	0.067	0.0064	1.96e-25	+	NA	67581	0	67581	46	IVNT	rs1421085	rs1421085	chr16:53800954	C/T	rs9940646	chr16:53800629	G/C	0.957	1	1	Weight in females	GIANT	23754948	2013	European	GIANT	G	G/C	0.4833	0.4833
rs1421085	rs1421085	chr16:53800954	C/T	rs9923147	chr16:53801549	T/C	0.957	1	1	Body fat percentage	Lu Y	26833246	2016	Mixed	Lu Y	T	T/C	0.427	0.427	0.0491	0.0047	1.966e-25	+	0.3102	99362	0	99362	56	IVNT	rs1421085	rs1421085	chr16:53800954	C/T	rs9923147	chr16:53801549	T/C	0.957	1	1	Body fat percentage	Lu Y	26833246	2016	Mixed	Lu Y	T	T/C	0.427	0.427
rs1421085	rs1421085	chr16:53800954	C/T	rs9940646	chr16:53800629	G/C	0.957	1	1	Weight in males	GIANT	23754948	2013	European	GIANT	G	G/C	0.4833	0.4833	0.069	0.0066	2.03e-25	+	NA	58314	0	58314	46	IVNT	rs1421085	rs1421085	chr16:53800954	C/T	rs9940646	chr16:53800629	G/C	0.957	1	1	Weight in males	GIANT	23754948	2013	European	GIANT	G	G/C	0.4833	0.4833
rs1421085	rs1421085	chr16:53800954	C/T	rs9923544	chr16:53801985	T/C	0.957	1	1	Body fat percentage	Lu Y	26833246	2016	Mixed	Lu Y	T	T/C	0.4271	0.4271	0.049	0.0047	2.241e-25	+	0.3195	99341	0	99341	56	IVNT	rs1421085	rs1421085	chr16:53800954	C/T	rs9923544	chr16:53801985	T/C	0.957	1	1	Body fat percentage	Lu Y	26833246	2016	Mixed	Lu Y	T	T/C	0.4271	0.4271
rs1421085	rs1421085	chr16:53800954	C/T	rs9940646	chr16:53800629	G/C	0.957	1	1	Body fat percentage	Lu Y	26833246	2016	Mixed	Lu Y	G	G/C	0.431	0.431	0.0488	0.0047	3.537e-25	+	0.3535	99325	0	99325	56	IVNT	rs1421085	rs1421085	chr16:53800954	C/T	rs9940646	chr16:53800629	G/C	0.957	1	1	Body fat percentage	Lu Y	26833246	2016	Mixed	Lu Y	G	G/C	0.431	0.431
rs1421085	rs1421085	chr16:53800954	C/T	rs9940128	chr16:53800754	A/G	0.957	1	1	Obesity class 3	GIANT	23563607	2013	European	GIANT	A	A/G	0.475	0.475	0.36	0.035	5.5e-25	+	NA	46968	2824	44145	51	log(OR)	rs1421085	rs1421085	chr16:53800954	C/T	rs9940128	chr16:53800754	A/G	0.957	1	1	Obesity class 3	GIANT	23563607	2013	European	GIANT	A	A/G	0.475	0.475
rs1421085	rs1421085	chr16:53800954	C/T	rs9939973	chr16:53800568	A/G	0.957	1	1	Obesity class 3	GIANT	23563607	2013	European	GIANT	A	A/G	0.475	0.475	0.36	0.035	5.6e-25	+	NA	46614	2802	43812	51	log(OR)	rs1421085	rs1421085	chr16:53800954	C/T	rs9939973	chr16:53800568	A/G	0.957	1	1	Obesity class 3	GIANT	23563607	2013	European	GIANT	A	A/G	0.475	0.475
rs1421085	rs1421085	chr16:53800954	C/T	rs9923147	chr16:53801549	T/C	0.957	1	1	Obesity class 3	GIANT	23563607	2013	European	GIANT	T	T/C	0.475	0.475	0.36	0.035	6.1e-25	+	NA	46613	2801	43812	51	log(OR)	rs1421085	rs1421085	chr16:53800954	C/T	rs9923147	chr16:53801549	T/C	0.957	1	1	Obesity class 3	GIANT	23563607	2013	European	GIANT	T	T/C	0.475	0.475
rs1421085	rs1421085	chr16:53800954	C/T	rs9923544	chr16:53801985	T/C	0.957	1	1	Obesity class 3	GIANT	23563607	2013	European	GIANT	T	T/C	0.475	0.475	0.36	0.035	6.7e-25	+	NA	46614	2802	43812	51	log(OR)	rs1421085	rs1421085	chr16:53800954	C/T	rs9923544	chr16:53801985	T/C	0.957	1	1	Obesity class 3	GIANT	23563607	2013	European	GIANT	T	T/C	0.475	0.475
rs1421085	rs1421085	chr16:53800954	C/T	rs1121980	chr16:53809247	A/G	0.957	1	1	Obesity class 3	GIANT	23563607	2013	European	GIANT	A	A/G	0.475	0.475	0.36	0.035	9.6e-25	+	NA	46635	2802	43833	51	log(OR)	rs1421085	rs1421085	chr16:53800954	C/T	rs1121980	chr16:53809247	A/G	0.957	1	1	Obesity class 3	GIANT	23563607	2013	European	GIANT	A	A/G	0.475	0.475
rs1421085	rs1421085	chr16:53800954	C/T	rs9940646	chr16:53800629	G/C	0.957	1	1	Obesity class 3	GIANT	23563607	2013	European	GIANT	G	G/C	0.483	0.483	0.36	0.035	2.4e-24	+	NA	47513	2823	44690	51	log(OR)	rs1421085	rs1421085	chr16:53800954	C/T	rs9940646	chr16:53800629	G/C	0.957	1	1	Obesity class 3	GIANT	23563607	2013	European	GIANT	G	G/C	0.483	0.483
rs1421085	rs1421085	chr16:53800954	C/T	rs9923147	chr16:53801549	T/C	0.957	1	1	Type II diabetes	DIAGRAM	26551672	2015	European	DIAGRAM	T	T/C	0.431	0.431	0.1293	0.01277	2.4e-24	+	NA	84780	27206	57574	23	log(OR)	rs1421085	rs1421085	chr16:53800954	C/T	rs9923147	chr16:53801549	T/C	0.957	1	1	Type II diabetes	DIAGRAM	26551672	2015	European	DIAGRAM	T	T/C	0.431	0.431
rs1421085	rs1421085	chr16:53800954	C/T	rs9940128	chr16:53800754	A/G	0.957	1	1	Type II diabetes	DIAGRAM	26551672	2015	European	DIAGRAM	A	A/G	0.431	0.431	0.1293	0.01277	2.7e-24	+	NA	84780	27206	57574	23	log(OR)	rs1421085	rs1421085	chr16:53800954	C/T	rs9940128	chr16:53800754	A/G	0.957	1	1	Type II diabetes	DIAGRAM	26551672	2015	European	DIAGRAM	A	A/G	0.431	0.431
rs1421085	rs1421085	chr16:53800954	C/T	rs9940646	chr16:53800629	G/C	0.957	1	1	Type II diabetes	DIAGRAM	26551672	2015	European	DIAGRAM	G	G/C	0.431	0.431	0.1293	0.01277	2.8e-24	+	NA	84780	27206	57574	23	log(OR)	rs1421085	rs1421085	chr16:53800954	C/T	rs9940646	chr16:53800629	G/C	0.957	1	1	Type II diabetes	DIAGRAM	26551672	2015	European	DIAGRAM	G	G/C	0.431	0.431
rs1421085	rs1421085	chr16:53800954	C/T	rs9939973	chr16:53800568	A/G	0.957	1	1	Type II diabetes	DIAGRAM	26551672	2015	European	DIAGRAM	A	A/G	0.431	0.431	0.1293	0.01256	2.8e-24	+	NA	84780	27206	57574	23	log(OR)	rs1421085	rs1421085	chr16:53800954	C/T	rs9939973	chr16:53800568	A/G	0.957	1	1	Type II diabetes	DIAGRAM	26551672	2015	European	DIAGRAM	A	A/G	0.431	0.431
rs1421085	rs1421085	chr16:53800954	C/T	rs9940278	chr16:53800200	T/C	0.957	1	1	Type II diabetes	DIAGRAM	26551672	2015	European	DIAGRAM	T	T/C	0.431	0.431	0.1293	0.01277	2.9e-24	+	NA	84780	27206	57574	23	log(OR)	rs1421085	rs1421085	chr16:53800954	C/T	rs9940278	chr16:53800200	T/C	0.957	1	1	Type II diabetes	DIAGRAM	26551672	2015	European	DIAGRAM	T	T/C	0.431	0.431
rs1421085	rs1421085	chr16:53800954	C/T	rs1558901	chr16:53803187	T/A	0.957	1	1	Type II diabetes	DIAGRAM	26551672	2015	European	DIAGRAM	T	T/A	0.431	0.431	0.1293	0.01256	3.1e-24	+	NA	84780	27206	57574	23	log(OR)	rs1421085	rs1421085	chr16:53800954	C/T	rs1558901	chr16:53803187	T/A	0.957	1	1	Type II diabetes	DIAGRAM	26551672	2015	European	DIAGRAM	T	T/A	0.431	0.431
rs1421085	rs1421085	chr16:53800954	C/T	rs9923544	chr16:53801985	T/C	0.957	1	1	Type II diabetes	DIAGRAM	26551672	2015	European	DIAGRAM	T	T/C	0.431	0.431	0.1293	0.01256	3.3e-24	+	NA	84780	27206	57574	23	log(OR)	rs1421085	rs1421085	chr16:53800954	C/T	rs9923544	chr16:53801985	T/C	0.957	1	1	Type II diabetes	DIAGRAM	26551672	2015	European	DIAGRAM	T	T/C	0.431	0.431
rs1421085	rs1421085	chr16:53800954	C/T	rs1121980	chr16:53809247	A/G	0.957	1	1	Type II diabetes	DIAGRAM	26551672	2015	European	DIAGRAM	A	A/G	0.432	0.432	0.1284	0.01279	5.2e-24	+	NA	84780	27206	57574	23	log(OR)	rs1421085	rs1421085	chr16:53800954	C/T	rs1121980	chr16:53809247	A/G	0.957	1	1	Type II diabetes	DIAGRAM	26551672	2015	European	DIAGRAM	A	A/G	0.432	0.432
rs1421085	rs1421085	chr16:53800954	C/T	rs9940128	chr16:53800754	A/G	0.957	1	1	Waist circumference in males	GIANT	23754948	2013	European	GIANT	A	A/G	0.475	0.475	0.077	0.0076	8.42e-24	+	NA	38245	0	38245	46	IVNT	rs1421085	rs1421085	chr16:53800954	C/T	rs9940128	chr16:53800754	A/G	0.957	1	1	Waist circumference in males	GIANT	23754948	2013	European	GIANT	A	A/G	0.475	0.475
rs1421085	rs1421085	chr16:53800954	C/T	rs1121980	chr16:53809247	A/G	0.957	1	1	Waist circumference in males	GIANT	23754948	2013	European	GIANT	A	A/G	0.475	0.475	0.076	0.0075	9e-24	+	NA	38299	0	38299	46	IVNT	rs1421085	rs1421085	chr16:53800954	C/T	rs1121980	chr16:53809247	A/G	0.957	1	1	Waist circumference in males	GIANT	23754948	2013	European	GIANT	A	A/G	0.475	0.475
rs1421085	rs1421085	chr16:53800954	C/T	rs9939973	chr16:53800568	A/G	0.957	1	1	Waist circumference in males	GIANT	23754948	2013	European	GIANT	A	A/G	0.475	0.475	0.076	0.0076	1.25e-23	+	NA	38292	0	38292	46	IVNT	rs1421085	rs1421085	chr16:53800954	C/T	rs9939973	chr16:53800568	A/G	0.957	1	1	Waist circumference in males	GIANT	23754948	2013	European	GIANT	A	A/G	0.475	0.475
rs1421085	rs1421085	chr16:53800954	C/T	rs9923147	chr16:53801549	T/C	0.957	1	1	Waist circumference in males	GIANT	23754948	2013	European	GIANT	T	T/C	0.475	0.475	0.076	0.0076	1.25e-23	+	NA	38298	0	38298	46	IVNT	rs1421085	rs1421085	chr16:53800954	C/T	rs9923147	chr16:53801549	T/C	0.957	1	1	Waist circumference in males	GIANT	23754948	2013	European	GIANT	T	T/C	0.475	0.475
rs1421085	rs1421085	chr16:53800954	C/T	rs9923544	chr16:53801985	T/C	0.957	1	1	Waist circumference in males	GIANT	23754948	2013	European	GIANT	T	T/C	0.475	0.475	0.076	0.0076	1.43e-23	+	NA	38298	0	38298	46	IVNT	rs1421085	rs1421085	chr16:53800954	C/T	rs9923544	chr16:53801985	T/C	0.957	1	1	Waist circumference in males	GIANT	23754948	2013	European	GIANT	T	T/C	0.475	0.475
rs1421085	rs1421085	chr16:53800954	C/T	rs9940646	chr16:53800629	G/C	0.957	1	1	Waist circumference in males	GIANT	23754948	2013	European	GIANT	G	G/C	0.4833	0.4833	0.077	0.0077	1.97e-23	+	NA	38298	0	38298	46	IVNT	rs1421085	rs1421085	chr16:53800954	C/T	rs9940646	chr16:53800629	G/C	0.957	1	1	Waist circumference in males	GIANT	23754948	2013	European	GIANT	G	G/C	0.4833	0.4833
rs1421085	rs1421085	chr16:53800954	C/T	rs9940128	chr16:53800754	A/G	0.957	1	1	BMI in adolescenceyoung adulthood	Graff M	23669352	2013	European	NHLBI GRASP Catalog (version 2)	NA	NA	NA	NA	NA	NA	3.72e-23	NA	NA	29880	NA	NA	NA	NA	rs1421085	rs1421085	chr16:53800954	C/T	rs9940128	chr16:53800754	A/G	0.957	1	1	BMI in adolescenceyoung adulthood	Graff M	23669352	2013	European	NHLBI GRASP Catalog (version 2)	NA	NA	NA	NA
rs1421085	rs1421085	chr16:53800954	C/T	rs9940128	chr16:53800754	A/G	0.957	1	1	Body mass index	Graff M	23669352	2013	European	NHGRI-EBI GWAS Catalog	A	A/G	0.44	0.44	0.083	0.00838	4e-23	+	NA	NA	NA	NA	NA	unit increase	rs1421085	rs1421085	chr16:53800954	C/T	rs9940128	chr16:53800754	A/G	0.957	1	1	Body mass index	Graff M	23669352	2013	European	NHGRI-EBI GWAS Catalog	A	A/G	0.44	0.44
rs1421085	rs1421085	chr16:53800954	C/T	rs1121980	chr16:53809247	A/G	0.957	1	1	Waist circumference in females	GIANT	23754948	2013	European	GIANT	A	A/G	0.475	0.475	0.069	0.0071	5.44e-22	+	NA	47313	0	47313	46	IVNT	rs1421085	rs1421085	chr16:53800954	C/T	rs1121980	chr16:53809247	A/G	0.957	1	1	Waist circumference in females	GIANT	23754948	2013	European	GIANT	A	A/G	0.475	0.475
rs1421085	rs1421085	chr16:53800954	C/T	rs9940646	chr16:53800629	G/C	0.957	1	1	Waist hip ratio in males	GIANT	25673412	2015	Mixed	GIANT	G	G/C	0.4833	0.4833	0.047	0.0049	8.5e-22	+	NA	99800	0	99800	101	IVNT	rs1421085	rs1421085	chr16:53800954	C/T	rs9940646	chr16:53800629	G/C	0.957	1	1	Waist hip ratio in males	GIANT	25673412	2015	Mixed	GIANT	G	G/C	0.4833	0.4833
rs1421085	rs1421085	chr16:53800954	C/T	rs9939973	chr16:53800568	A/G	0.957	1	1	Waist hip ratio in males	GIANT	25673412	2015	Mixed	GIANT	A	A/G	0.475	0.475	0.046	0.0048	8.8e-22	+	NA	99858	0	99858	101	IVNT	rs1421085	rs1421085	chr16:53800954	C/T	rs9939973	chr16:53800568	A/G	0.957	1	1	Waist hip ratio in males	GIANT	25673412	2015	Mixed	GIANT	A	A/G	0.475	0.475
rs1421085	rs1421085	chr16:53800954	C/T	rs9940128	chr16:53800754	A/G	0.957	1	1	Waist hip ratio in males	GIANT	25673412	2015	Mixed	GIANT	A	A/G	0.475	0.475	0.046	0.0048	9.6e-22	+	NA	99774	0	99774	101	IVNT	rs1421085	rs1421085	chr16:53800954	C/T	rs9940128	chr16:53800754	A/G	0.957	1	1	Waist hip ratio in males	GIANT	25673412	2015	Mixed	GIANT	A	A/G	0.475	0.475
rs1421085	rs1421085	chr16:53800954	C/T	rs9940128	chr16:53800754	A/G	0.957	1	1	Waist circumference in females	GIANT	23754948	2013	European	GIANT	A	A/G	0.475	0.475	0.069	0.0072	1.1e-21	+	NA	47259	0	47259	46	IVNT	rs1421085	rs1421085	chr16:53800954	C/T	rs9940128	chr16:53800754	A/G	0.957	1	1	Waist circumference in females	GIANT	23754948	2013	European	GIANT	A	A/G	0.475	0.475
rs1421085	rs1421085	chr16:53800954	C/T	rs9939973	chr16:53800568	A/G	0.957	1	1	Waist circumference in females	GIANT	23754948	2013	European	GIANT	A	A/G	0.475	0.475	0.069	0.0072	1.1e-21	+	NA	47306	0	47306	46	IVNT	rs1421085	rs1421085	chr16:53800954	C/T	rs9939973	chr16:53800568	A/G	0.957	1	1	Waist circumference in females	GIANT	23754948	2013	European	GIANT	A	A/G	0.475	0.475
rs1421085	rs1421085	chr16:53800954	C/T	rs9923147	chr16:53801549	T/C	0.957	1	1	Waist hip ratio in males	GIANT	25673412	2015	Mixed	GIANT	T	T/C	0.475	0.475	0.047	0.0049	1.2e-21	+	NA	99842	0	99842	101	IVNT	rs1421085	rs1421085	chr16:53800954	C/T	rs9923147	chr16:53801549	T/C	0.957	1	1	Waist hip ratio in males	GIANT	25673412	2015	Mixed	GIANT	T	T/C	0.475	0.475
rs1421085	rs1421085	chr16:53800954	C/T	rs9940128	chr16:53800754	A/G	0.957	1	1	Body mass index BMI	Heard Costa NL	19557197	2009	European	NHLBI GRASP Catalog (version 2)	NA	NA	NA	NA	NA	NA	1.2e-21	NA	NA	70014	NA	NA	NA	NA	rs1421085	rs1421085	chr16:53800954	C/T	rs9940128	chr16:53800754	A/G	0.957	1	1	Body mass index BMI	Heard Costa NL	19557197	2009	European	NHLBI GRASP Catalog (version 2)	NA	NA	NA	NA
rs1421085	rs1421085	chr16:53800954	C/T	rs9939973	chr16:53800568	A/G	0.957	1	1	Body mass index BMI	Heard Costa NL	19557197	2009	European	NHLBI GRASP Catalog (version 2)	NA	NA	NA	NA	NA	NA	1.2e-21	NA	NA	70014	NA	NA	NA	NA	rs1421085	rs1421085	chr16:53800954	C/T	rs9939973	chr16:53800568	A/G	0.957	1	1	Body mass index BMI	Heard Costa NL	19557197	2009	European	NHLBI GRASP Catalog (version 2)	NA	NA	NA	NA
rs1421085	rs1421085	chr16:53800954	C/T	rs9923147	chr16:53801549	T/C	0.957	1	1	Body mass index BMI	Heard Costa NL	19557197	2009	European	NHLBI GRASP Catalog (version 2)	NA	NA	NA	NA	NA	NA	1.2e-21	NA	NA	70014	NA	NA	NA	NA	rs1421085	rs1421085	chr16:53800954	C/T	rs9923147	chr16:53801549	T/C	0.957	1	1	Body mass index BMI	Heard Costa NL	19557197	2009	European	NHLBI GRASP Catalog (version 2)	NA	NA	NA	NA
rs1421085	rs1421085	chr16:53800954	C/T	rs9923147	chr16:53801549	T/C	0.957	1	1	Waist circumference in females	GIANT	23754948	2013	European	GIANT	T	T/C	0.475	0.475	0.069	0.0072	1.26e-21	+	NA	47311	0	47311	46	IVNT	rs1421085	rs1421085	chr16:53800954	C/T	rs9923147	chr16:53801549	T/C	0.957	1	1	Waist circumference in females	GIANT	23754948	2013	European	GIANT	T	T/C	0.475	0.475
rs1421085	rs1421085	chr16:53800954	C/T	rs9923544	chr16:53801985	T/C	0.957	1	1	Waist circumference in females	GIANT	23754948	2013	European	GIANT	T	T/C	0.475	0.475	0.069	0.0072	1.26e-21	+	NA	47311	0	47311	46	IVNT	rs1421085	rs1421085	chr16:53800954	C/T	rs9923544	chr16:53801985	T/C	0.957	1	1	Waist circumference in females	GIANT	23754948	2013	European	GIANT	T	T/C	0.475	0.475
rs1421085	rs1421085	chr16:53800954	C/T	rs1121980	chr16:53809247	A/G	0.957	1	1	Waist hip ratio in males	GIANT	25673412	2015	Mixed	GIANT	A	A/G	0.475	0.475	0.045	0.0048	1.5e-21	+	NA	99871	0	99871	101	IVNT	rs1421085	rs1421085	chr16:53800954	C/T	rs1121980	chr16:53809247	A/G	0.957	1	1	Waist hip ratio in males	GIANT	25673412	2015	Mixed	GIANT	A	A/G	0.475	0.475
rs1421085	rs1421085	chr16:53800954	C/T	rs9923544	chr16:53801985	T/C	0.957	1	1	Body mass index BMI	Heard Costa NL	19557197	2009	European	NHLBI GRASP Catalog (version 2)	NA	NA	NA	NA	NA	NA	1.5e-21	NA	NA	70014	NA	NA	NA	NA	rs1421085	rs1421085	chr16:53800954	C/T	rs9923544	chr16:53801985	T/C	0.957	1	1	Body mass index BMI	Heard Costa NL	19557197	2009	European	NHLBI GRASP Catalog (version 2)	NA	NA	NA	NA
rs1421085	rs1421085	chr16:53800954	C/T	rs9923544	chr16:53801985	T/C	0.957	1	1	Waist hip ratio in males	GIANT	25673412	2015	Mixed	GIANT	T	T/C	0.475	0.475	0.046	0.0049	1.6e-21	+	NA	99829	0	99829	101	IVNT	rs1421085	rs1421085	chr16:53800954	C/T	rs9923544	chr16:53801985	T/C	0.957	1	1	Waist hip ratio in males	GIANT	25673412	2015	Mixed	GIANT	T	T/C	0.475	0.475
rs1421085	rs1421085	chr16:53800954	C/T	rs9940646	chr16:53800629	G/C	0.957	1	1	Body mass index BMI	Heard Costa NL	19557197	2009	European	NHLBI GRASP Catalog (version 2)	NA	NA	NA	NA	NA	NA	2.3e-21	NA	NA	70014	NA	NA	NA	NA	rs1421085	rs1421085	chr16:53800954	C/T	rs9940646	chr16:53800629	G/C	0.957	1	1	Body mass index BMI	Heard Costa NL	19557197	2009	European	NHLBI GRASP Catalog (version 2)	NA	NA	NA	NA
rs1421085	rs1421085	chr16:53800954	C/T	rs1121980	chr16:53809247	A/G	0.957	1	1	Body mass index BMI	Heard Costa NL	19557197	2009	European	NHLBI GRASP Catalog (version 2)	NA	NA	NA	NA	NA	NA	2.8e-21	NA	NA	70014	NA	NA	NA	NA	rs1421085	rs1421085	chr16:53800954	C/T	rs1121980	chr16:53809247	A/G	0.957	1	1	Body mass index BMI	Heard Costa NL	19557197	2009	European	NHLBI GRASP Catalog (version 2)	NA	NA	NA	NA
rs1421085	rs1421085	chr16:53800954	C/T	rs9940646	chr16:53800629	G/C	0.957	1	1	Waist circumference in females	GIANT	23754948	2013	European	GIANT	G	G/C	0.4833	0.4833	0.069	0.0073	4.16e-21	+	NA	47311	0	47311	46	IVNT	rs1421085	rs1421085	chr16:53800954	C/T	rs9940646	chr16:53800629	G/C	0.957	1	1	Waist circumference in females	GIANT	23754948	2013	European	GIANT	G	G/C	0.4833	0.4833
rs1421085	rs1421085	chr16:53800954	C/T	rs1121980	chr16:53809247	A/G	0.957	1	1	Childhood BMI	EGGC	26604143	2016	European	EGGC	A	A/G	NA	NA	0.0695	0.0078	6.122e-19	+	NA	35666	0	35666	20	SDS	rs1421085	rs1421085	chr16:53800954	C/T	rs1421085	chr16:53800954	C/T	1	1	0	Waist hip ratio	GIANT	23754948	2013	European	GIANT	C	C/T	0.45	0.45
rs1421085	rs1421085	chr16:53800954	C/T	rs9940128	chr16:53800754	A/G	0.957	1	1	Waist circumference	Heard Costa NL	19557197	2009	European	NHLBI GRASP Catalog (version 2)	NA	NA	NA	NA	NA	NA	3.5e-18	NA	NA	70014	NA	NA	NA	NA	rs1421085	rs1421085	chr16:53800954	C/T	rs11075985	chr16:53805207	A/C	0.949	1	1	Waist circumference	Heard Costa NL	19557197	2009	European	NHLBI GRASP Catalog (version 2)	NA	NA	NA	NA
rs1421085	rs1421085	chr16:53800954	C/T	rs9939973	chr16:53800568	A/G	0.957	1	1	Waist circumference	Heard Costa NL	19557197	2009	European	NHLBI GRASP Catalog (version 2)	NA	NA	NA	NA	NA	NA	3.6e-18	NA	NA	70014	NA	NA	NA	NA	rs1421085	rs1421085	chr16:53800954	C/T	rs9923147	chr16:53801549	T/C	0.957	1	1	Waist circumference	Heard Costa NL	19557197	2009	European	NHLBI GRASP Catalog (version 2)	NA	NA	NA	NA
rs1421085	rs1421085	chr16:53800954	C/T	rs9923147	chr16:53801549	T/C	0.957	1	1	Waist circumference	Heard Costa NL	19557197	2009	European	NHLBI GRASP Catalog (version 2)	NA	NA	NA	NA	NA	NA	3.6e-18	NA	NA	70014	NA	NA	NA	NA	rs1421085	rs1421085	chr16:53800954	C/T	rs11075985	chr16:53805207	A/C	0.949	1	1	Waist hip ratio	GIANT	23754948	2013	European	GIANT	A	A/C	0.4833	0.4833
rs1421085	rs1421085	chr16:53800954	C/T	rs9923544	chr16:53801985	T/C	0.957	1	1	Waist circumference	Heard Costa NL	19557197	2009	European	NHLBI GRASP Catalog (version 2)	NA	NA	NA	NA	NA	NA	4e-18	NA	NA	70014	NA	NA	NA	NA	rs1421085	rs1421085	chr16:53800954	C/T	rs11642841	chr16:53845487	A/C	0.639	0.841	1	Waist circumference	Heard Costa NL	19557197	2009	European	NHLBI GRASP Catalog (version 2)	NA	NA	NA	NA
rs1421085	rs1421085	chr16:53800954	C/T	rs1121980	chr16:53809247	A/G	0.957	1	1	Waist hip ratio	GIANT	23754948	2013	European	GIANT	A	A/G	0.475	0.475	0.04527	0.00522	4.202e-18	+	NA	77300	0	77300	46	IVNT	rs1421085	rs1421085	chr16:53800954	C/T	rs9940646	chr16:53800629	G/C	0.957	1	1	Waist circumference	Heard Costa NL	19557197	2009	European	NHLBI GRASP Catalog (version 2)	NA	NA	NA	NA
rs1421085	rs1421085	chr16:53800954	C/T	rs9940646	chr16:53800629	G/C	0.957	1	1	Waist circumference	Heard Costa NL	19557197	2009	European	NHLBI GRASP Catalog (version 2)	NA	NA	NA	NA	NA	NA	4.5e-18	NA	NA	70014	NA	NA	NA	NA	rs1421085	rs1421085	chr16:53800954	C/T	rs9940646	chr16:53800629	G/C	0.957	1	1	Waist hip ratio	GIANT	23754948	2013	European	GIANT	G	G/C	0.4833	0.4833
rs1421085	rs1421085	chr16:53800954	C/T	rs9940646	chr16:53800629	G/C	0.957	1	1	Waist hip ratio	GIANT	23754948	2013	European	GIANT	G	G/C	0.4833	0.4833	0.04647	0.005368	4.847e-18	+	NA	77296	0	77296	46	IVNT	rs1421085	rs1421085	chr16:53800954	C/T	rs11642841	chr16:53845487	A/C	0.639	0.841	1	Waist hip ratio in males	GIANT	25673412	2015	Mixed	GIANT	A	A/C	0.45	0.45
rs1421085	rs1421085	chr16:53800954	C/T	rs1121980	chr16:53809247	A/G	0.957	1	1	Type 2 diabetes	DIAGRAM	22885922	2012	Mixed	NHLBI GRASP Catalog (version 2)	NA	NA	NA	NA	NA	NA	8.2e-18	NA	NA	146171	NA	NA	NA	NA	rs1421085	rs1421085	chr16:53800954	C/T	rs9940128	chr16:53800754	A/G	0.957	1	1	Waist hip ratio	GIANT	23754948	2013	European	GIANT	A	A/G	0.475	0.475
rs1421085	rs1421085	chr16:53800954	C/T	rs9940128	chr16:53800754	A/G	0.957	1	1	Waist hip ratio	GIANT	23754948	2013	European	GIANT	A	A/G	0.475	0.475	0.04581	0.00533	8.394e-18	+	NA	77192	0	77192	46	IVNT	rs1421085	rs1421085	chr16:53800954	C/T	rs9922708	chr16:53831146	T/C	0.826	0.918	1	Waist hip ratio	GIANT	23754948	2013	European	GIANT	T	T/C	0.475	0.475
rs1421085	rs1421085	chr16:53800954	C/T	rs9939973	chr16:53800568	A/G	0.957	1	1	Waist hip ratio	GIANT	23754948	2013	European	GIANT	A	A/G	0.475	0.475	0.04547	0.005298	9.283e-18	+	NA	77286	0	77286	46	IVNT	rs1421085	rs1421085	chr16:53800954	C/T	rs9923147	chr16:53801549	T/C	0.957	1	1	Waist hip ratio	GIANT	23754948	2013	European	GIANT	T	T/C	0.475	0.475
rs1421085	rs1421085	chr16:53800954	C/T	rs9923147	chr16:53801549	T/C	0.957	1	1	Waist hip ratio	GIANT	23754948	2013	European	GIANT	T	T/C	0.475	0.475	0.04547	0.005298	9.283e-18	+	NA	77296	0	77296	46	IVNT	rs1421085	rs1421085	chr16:53800954	C/T	rs9923544	chr16:53801985	T/C	0.957	1	1	Waist hip ratio	GIANT	23754948	2013	European	GIANT	T	T/C	0.475	0.475
rs1421085	rs1421085	chr16:53800954	C/T	rs9923544	chr16:53801985	T/C	0.957	1	1	Waist hip ratio	GIANT	23754948	2013	European	GIANT	T	T/C	0.475	0.475	0.04547	0.005298	9.283e-18	+	NA	77296	0	77296	46	IVNT	rs1421085	rs1421085	chr16:53800954	C/T	rs12149832	chr16:53842908	A/G	0.837	0.941	1	Waist circumference	Heard Costa NL	19557197	2009	European	NHLBI GRASP Catalog (version 2)	NA	NA	NA	NA
rs1421085	rs1421085	chr16:53800954	C/T	rs1121980	chr16:53809247	A/G	0.957	1	1	Waist circumference	Heard Costa NL	19557197	2009	European	NHLBI GRASP Catalog (version 2)	NA	NA	NA	NA	NA	NA	9.6e-18	NA	NA	70014	NA	NA	NA	NA	rs1421085	rs1421085	chr16:53800954	C/T	rs1421085	chr16:53800954	C/T	1	1	0	Waist hip ratio in females	GIANT	25673412	2015	Mixed	GIANT	C	C/T	0.45	0.45
rs1421085	rs1421085	chr16:53800954	C/T	rs9923544	chr16:53801985	T/C	0.957	1	1	Waist hip ratio in females	GIANT	25673412	2015	Mixed	GIANT	T	T/C	0.475	0.475	0.037	0.0044	4.5e-17	+	NA	124413	0	124413	101	IVNT	rs1421085	rs1421085	chr16:53800954	C/T	rs9936385	chr16:53819169	C/T	0.918	0.996	1	Age at menarche	ReproGen	25231870	2014	European	ReproGen	C	C/T	0.43	0.43
rs1421085	rs1421085	chr16:53800954	C/T	rs9939973	chr16:53800568	A/G	0.957	1	1	Waist hip ratio in females	GIANT	25673412	2015	Mixed	GIANT	A	A/G	0.475	0.475	0.037	0.0044	5.1e-17	+	NA	124461	0	124461	101	IVNT	rs1421085	rs1421085	chr16:53800954	C/T	rs7193144	chr16:53810686	C/T	0.926	1	1	Age at menarche	ReproGen	25231870	2014	European	ReproGen	C	C/T	0.44	0.44
rs1421085	rs1421085	chr16:53800954	C/T	rs9940646	chr16:53800629	G/C	0.957	1	1	Waist hip ratio in females	GIANT	25673412	2015	Mixed	GIANT	G	G/C	0.4833	0.4833	0.038	0.0045	5.6e-17	+	NA	124359	0	124359	101	IVNT	rs1421085	rs1421085	chr16:53800954	C/T	rs1121980	chr16:53809247	A/G	0.957	1	1	Waist hip ratio in females	GIANT	25673412	2015	Mixed	GIANT	A	A/G	0.475	0.475
rs1421085	rs1421085	chr16:53800954	C/T	rs1121980	chr16:53809247	A/G	0.957	1	1	Waist hip ratio in females	GIANT	25673412	2015	Mixed	GIANT	A	A/G	0.475	0.475	0.037	0.0044	5.6e-17	+	NA	124470	0	124470	101	IVNT	rs1421085	rs1421085	chr16:53800954	C/T	rs9923147	chr16:53801549	T/C	0.957	1	1	Waist hip ratio in females	GIANT	25673412	2015	Mixed	GIANT	T	T/C	0.475	0.475
rs1421085	rs1421085	chr16:53800954	C/T	rs9923147	chr16:53801549	T/C	0.957	1	1	Waist hip ratio in females	GIANT	25673412	2015	Mixed	GIANT	T	T/C	0.475	0.475	0.037	0.0044	6.3e-17	+	NA	124421	0	124421	101	IVNT	rs1421085	rs1421085	chr16:53800954	C/T	rs9939609	chr16:53820527	A/T	0.918	0.996	1	Body mass index BMI	Elks CE	21102462	2010	European	NHLBI GRASP Catalog (version 2)	NA	NA	NA	NA
rs1421085	rs1421085	chr16:53800954	C/T	rs9940128	chr16:53800754	A/G	0.957	1	1	Waist hip ratio in females	GIANT	25673412	2015	Mixed	GIANT	A	A/G	0.475	0.475	0.037	0.0044	9.7e-17	+	NA	124352	0	124352	101	IVNT	rs1421085	rs1421085	chr16:53800954	C/T	rs9930501	chr16:53830452	G/A	0.823	0.918	1	Waist circumference	Heard Costa NL	19557197	2009	European	NHLBI GRASP Catalog (version 2)	NA	NA	NA	NA
rs1421085	rs1421085	chr16:53800954	C/T	rs1121980	chr16:53809247	A/G	0.957	1	1	Age at menarche	ReproGen	25231870	2014	European	ReproGen	A	A/G	0.47	0.47	-0.041	0.005092	8.2e-16	-	NA	182416	0	182416	58	years	rs1421085	rs1421085	chr16:53800954	C/T	rs1121980	chr16:53809247	A/G	0.957	1	1	log(Fasting insulin)	MAGIC	22885924	2012	European	MAGIC	A	A/G	NA	0.482
rs1421085	rs1421085	chr16:53800954	C/T	rs1121980	chr16:53809247	A/G	0.957	1	1	log(Fasting insulin)	MAGIC	22885924	2012	European	MAGIC	A	A/G	NA	0.482	0.02	0.0025	8.36e-16	+	NA	108557	0	108557	56	pmol/l	rs1421085	rs1421085	chr16:53800954	C/T	rs9922047	chr16:53806280	G/C	0.652	1	1	Waist hip ratio in males	GIANT	25673412	2015	Mixed	GIANT	G	G/C	0.5833	0.4167
rs1421085	rs1421085	chr16:53800954	C/T	rs9939973	chr16:53800568	A/G	0.957	1	1	Age at menarche	ReproGen	25231870	2014	European	ReproGen	A	A/G	0.47	0.47	-0.04	0.005033	1.9e-15	-	NA	182416	0	182416	58	years	rs1421085	rs1421085	chr16:53800954	C/T	rs9940128	chr16:53800754	A/G	0.957	1	1	Age at menarche	ReproGen	25231870	2014	European	ReproGen	A	A/G	0.47	0.47
rs1421085	rs1421085	chr16:53800954	C/T	rs9940128	chr16:53800754	A/G	0.957	1	1	Age at menarche	ReproGen	25231870	2014	European	ReproGen	A	A/G	0.47	0.47	-0.04	0.005041	2.1e-15	-	NA	182416	0	182416	58	years	rs1421085	rs1421085	chr16:53800954	C/T	rs1421085	chr16:53800954	C/T	1	1	0	Body mass index BMI	Heard Costa NL	19557197	2009	European	NHLBI GRASP Catalog (version 2)	NA	NA	NA	NA
rs1421085	rs1421085	chr16:53800954	C/T	rs9923147	chr16:53801549	T/C	0.957	1	1	Age at menarche	ReproGen	25231870	2014	European	ReproGen	T	T/C	0.47	0.47	-0.04	0.00514	7.1e-15	-	NA	182416	0	182416	58	years	rs1421085	rs1421085	chr16:53800954	C/T	rs9923544	chr16:53801985	T/C	0.957	1	1	Age at menarche	ReproGen	25231870	2014	European	ReproGen	T	T/C	0.47	0.47
rs1421085	rs1421085	chr16:53800954	C/T	rs9923544	chr16:53801985	T/C	0.957	1	1	Age at menarche	ReproGen	25231870	2014	European	ReproGen	T	T/C	0.47	0.47	-0.04	0.00514	7.1e-15	-	NA	182416	0	182416	58	years	rs1421085	rs1421085	chr16:53800954	C/T	rs9922619	chr16:53831771	T/G	0.826	0.918	1	log(Fasting insulin)	MAGIC	22885924	2012	European	MAGIC	T	T/G	NA	0.474
rs1421085	rs1421085	chr16:53800954	C/T	rs9940646	chr16:53800629	G/C	0.957	1	1	Body mass index BMI	Paternoster L	21935397	2011	European	NHLBI GRASP Catalog (version 2)	NA	NA	NA	NA	NA	NA	7.98e-15	NA	NA	34554	NA	NA	NA	NA	rs1421085	rs1421085	chr16:53800954	C/T	rs7193144	chr16:53810686	C/T	0.926	1	1	Body mass index BMI	Paternoster L	21935397	2011	European	NHLBI GRASP Catalog (version 2)	NA	NA	NA	NA
rs1421085	rs1421085	chr16:53800954	C/T	rs9940646	chr16:53800629	G/C	0.957	1	1	Age at menarche	ReproGen	25231870	2014	European	ReproGen	G	G/C	0.48	0.48	-0.04	0.005156	8.6e-15	-	NA	182416	0	182416	58	years	rs1421085	rs1421085	chr16:53800954	C/T	rs9936385	chr16:53819169	C/T	0.918	0.996	1	Waist hip ratio in females	GIANT	25673412	2015	Mixed	GIANT	C	C/T	0.4333	0.4333
rs1421085	rs1421085	chr16:53800954	C/T	rs9923544	chr16:53801985	T/C	0.957	1	1	Body mass index BMI	Paternoster L	21935397	2011	European	NHLBI GRASP Catalog (version 2)	NA	NA	NA	NA	NA	NA	9.7e-15	NA	NA	34554	NA	NA	NA	NA	rs1421085	rs1421085	chr16:53800954	C/T	rs9923147	chr16:53801549	T/C	0.957	1	1	Body mass index BMI	Paternoster L	21935397	2011	European	NHLBI GRASP Catalog (version 2)	NA	NA	NA	NA
rs1421085	rs1421085	chr16:53800954	C/T	rs9923147	chr16:53801549	T/C	0.957	1	1	Body mass index BMI	Paternoster L	21935397	2011	European	NHLBI GRASP Catalog (version 2)	NA	NA	NA	NA	NA	NA	9.73e-15	NA	NA	34554	NA	NA	NA	NA	rs1421085	rs1421085	chr16:53800954	C/T	rs9940128	chr16:53800754	A/G	0.957	1	1	Body mass index BMI	Paternoster L	21935397	2011	European	NHLBI GRASP Catalog (version 2)	NA	NA	NA	NA
rs1421085	rs1421085	chr16:53800954	C/T	rs9940128	chr16:53800754	A/G	0.957	1	1	Body mass index BMI	Paternoster L	21935397	2011	European	NHLBI GRASP Catalog (version 2)	NA	NA	NA	NA	NA	NA	9.8e-15	NA	NA	34554	NA	NA	NA	NA	rs1421085	rs1421085	chr16:53800954	C/T	rs9939973	chr16:53800568	A/G	0.957	1	1	Body mass index BMI	Paternoster L	21935397	2011	European	NHLBI GRASP Catalog (version 2)	NA	NA	NA	NA
rs1421085	rs1421085	chr16:53800954	C/T	rs9939973	chr16:53800568	A/G	0.957	1	1	Body mass index BMI	Paternoster L	21935397	2011	European	NHLBI GRASP Catalog (version 2)	NA	NA	NA	NA	NA	NA	9.87e-15	NA	NA	34554	NA	NA	NA	NA	rs1421085	rs1421085	chr16:53800954	C/T	rs9928094	chr16:53799905	G/A	0.953	1	1	Body mass index BMI	Paternoster L	21935397	2011	European	NHLBI GRASP Catalog (version 2)	NA	NA	NA	NA
rs1421085	rs1421085	chr16:53800954	C/T	rs1121980	chr16:53809247	A/G	0.957	1	1	Body mass index BMI	Paternoster L	21935397	2011	European	NHLBI GRASP Catalog (version 2)	NA	NA	NA	NA	NA	NA	1.03e-14	NA	NA	34554	NA	NA	NA	NA	rs1421085	rs1421085	chr16:53800954	C/T	rs17817288	chr16:53807764	G/A	0.681	1	1	Waist circumference in females	GIANT	23754948	2013	European	GIANT	G	G/A	0.5583	0.4417
rs1421085	rs1421085	chr16:53800954	C/T	rs9940646	chr16:53800629	G/C	0.957	1	1	Obesity body mass index BMI	Paternoster L	21935397	2011	European	NHLBI GRASP Catalog (version 2)	NA	NA	NA	NA	NA	NA	7.51e-14	NA	NA	34554	NA	NA	NA	NA	rs1421085	rs1421085	chr16:53800954	C/T	rs1421085	chr16:53800954	C/T	1	1	0	Waist hip ratio in males	GIANT	23754948	2013	European	GIANT	C	C/T	0.45	0.45
rs1421085	rs1421085	chr16:53800954	C/T	rs9940128	chr16:53800754	A/G	0.957	1	1	Childhood BMI	EGGC	26604143	2016	European	EGGC	A	A/G	NA	NA	0.0618	0.0083	9.247e-14	+	NA	31112	0	31112	20	SDS	rs1421085	rs1421085	chr16:53800954	C/T	rs9936385	chr16:53819169	C/T	0.918	0.996	1	Childhood BMI	EGGC	26604143	2016	European	EGGC	C	C/T	NA	NA
rs1421085	rs1421085	chr16:53800954	C/T	rs9923544	chr16:53801985	T/C	0.957	1	1	Obesity body mass index BMI	Paternoster L	21935397	2011	European	NHLBI GRASP Catalog (version 2)	NA	NA	NA	NA	NA	NA	1.02e-13	NA	NA	34554	NA	NA	NA	NA	rs1421085	rs1421085	chr16:53800954	C/T	rs9923147	chr16:53801549	T/C	0.957	1	1	Obesity body mass index BMI	Paternoster L	21935397	2011	European	NHLBI GRASP Catalog (version 2)	NA	NA	NA	NA
rs1421085	rs1421085	chr16:53800954	C/T	rs9923147	chr16:53801549	T/C	0.957	1	1	Obesity body mass index BMI	Paternoster L	21935397	2011	European	NHLBI GRASP Catalog (version 2)	NA	NA	NA	NA	NA	NA	1.03e-13	NA	NA	34554	NA	NA	NA	NA	rs1421085	rs1421085	chr16:53800954	C/T	rs8047395	chr16:53798523	A/G	0.65	0.99	1	Waist circumference in females	GIANT	23754948	2013	European	GIANT	A	A/G	0.5667	0.4333
rs1421085	rs1421085	chr16:53800954	C/T	rs9940128	chr16:53800754	A/G	0.957	1	1	Obesity body mass index BMI	Paternoster L	21935397	2011	European	NHLBI GRASP Catalog (version 2)	NA	NA	NA	NA	NA	NA	1.04e-13	NA	NA	34554	NA	NA	NA	NA	rs1421085	rs1421085	chr16:53800954	C/T	rs9939973	chr16:53800568	A/G	0.957	1	1	Obesity body mass index BMI	Paternoster L	21935397	2011	European	NHLBI GRASP Catalog (version 2)	NA	NA	NA	NA
rs1421085	rs1421085	chr16:53800954	C/T	rs9939973	chr16:53800568	A/G	0.957	1	1	Obesity body mass index BMI	Paternoster L	21935397	2011	European	NHLBI GRASP Catalog (version 2)	NA	NA	NA	NA	NA	NA	1.05e-13	NA	NA	34554	NA	NA	NA	NA	rs1421085	rs1421085	chr16:53800954	C/T	rs9937053	chr16:53799507	A/G	0.949	0.996	1	Obesity body mass index BMI	Paternoster L	21935397	2011	European	NHLBI GRASP Catalog (version 2)	NA	NA	NA	NA
rs1421085	rs1421085	chr16:53800954	C/T	rs1121980	chr16:53809247	A/G	0.957	1	1	Obesity body mass index BMI	Paternoster L	21935397	2011	European	NHLBI GRASP Catalog (version 2)	NA	NA	NA	NA	NA	NA	1.11e-13	NA	NA	34554	NA	NA	NA	NA	rs1421085	rs1421085	chr16:53800954	C/T	rs7201850	chr16:53821862	T/C	0.878	0.955	1	Childhood BMI	EGGC	26604143	2016	European	EGGC	T	T/C	NA	NA
rs1421085	rs1421085	chr16:53800954	C/T	rs9923544	chr16:53801985	T/C	0.957	1	1	Childhood BMI	EGGC	26604143	2016	European	EGGC	T	T/C	NA	NA	0.0616	0.0083	1.168e-13	+	NA	31112	0	31112	20	SDS	rs1421085	rs1421085	chr16:53800954	C/T	rs9923147	chr16:53801549	T/C	0.957	1	1	Childhood BMI	EGGC	26604143	2016	European	EGGC	T	T/C	NA	NA
rs1421085	rs1421085	chr16:53800954	C/T	rs9923147	chr16:53801549	T/C	0.957	1	1	Childhood BMI	EGGC	26604143	2016	European	EGGC	T	T/C	NA	NA	0.0615	0.0083	1.19e-13	+	NA	31112	0	31112	20	SDS	rs1421085	rs1421085	chr16:53800954	C/T	rs9931494	chr16:53827179	G/C	0.875	0.954	1	Childhood obesity	EGGC	22484627	2012	European	EGGC	G	G/C	NA	NA
rs1421085	rs1421085	chr16:53800954	C/T	rs9939973	chr16:53800568	A/G	0.957	1	1	Childhood BMI	EGGC	26604143	2016	European	EGGC	A	A/G	NA	NA	0.0614	0.0083	1.335e-13	+	NA	31109	0	31109	20	SDS	rs1421085	rs1421085	chr16:53800954	C/T	rs11075989	chr16:53819877	T/C	0.918	0.996	1	Waist hip ratio in males	GIANT	23754948	2013	European	GIANT	T	T/C	0.45	0.45
rs1421085	rs1421085	chr16:53800954	C/T	rs9940646	chr16:53800629	G/C	0.957	1	1	Childhood BMI	EGGC	26604143	2016	European	EGGC	G	G/C	NA	NA	0.0617	0.0084	2.022e-13	+	NA	31110	0	31110	20	SDS	rs1421085	rs1421085	chr16:53800954	C/T	rs8057044	chr16:53812614	A/G	0.657	0.914	1	Waist hip ratio	GIANT	23754948	2013	European	GIANT	A	A/G	0.55	0.45
rs1421085	rs1421085	chr16:53800954	C/T	rs9940646	chr16:53800629	G/C	0.957	1	1	Waist hip ratio in males	GIANT	23754948	2013	European	GIANT	G	G/C	0.4833	0.4833	0.057	0.0078	2.22e-13	+	NA	34574	0	34574	46	IVNT	rs1421085	rs1421085	chr16:53800954	C/T	rs12149832	chr16:53842908	A/G	0.837	0.941	1	Waist hip ratio in males	GIANT	23754948	2013	European	GIANT	A	A/G	0.45	0.45
rs1421085	rs1421085	chr16:53800954	C/T	rs9923147	chr16:53801549	T/C	0.957	1	1	Waist hip ratio in males	GIANT	23754948	2013	European	GIANT	T	T/C	0.475	0.475	0.056	0.0077	2.56e-13	+	NA	34574	0	34574	46	IVNT	rs1421085	rs1421085	chr16:53800954	C/T	rs9923544	chr16:53801985	T/C	0.957	1	1	Waist hip ratio in males	GIANT	23754948	2013	European	GIANT	T	T/C	0.475	0.475
rs1421085	rs1421085	chr16:53800954	C/T	rs9923544	chr16:53801985	T/C	0.957	1	1	Waist hip ratio in males	GIANT	23754948	2013	European	GIANT	T	T/C	0.475	0.475	0.056	0.0077	2.56e-13	+	NA	34574	0	34574	46	IVNT	rs1421085	rs1421085	chr16:53800954	C/T	rs17817449	chr16:53813367	G/T	0.921	0.996	1	Waist hip ratio in males	GIANT	23754948	2013	European	GIANT	G	G/T	0.45	0.45
rs1421085	rs1421085	chr16:53800954	C/T	rs9939973	chr16:53800568	A/G	0.957	1	1	Waist hip ratio in males	GIANT	23754948	2013	European	GIANT	A	A/G	0.475	0.475	0.056	0.0077	2.82e-13	+	NA	34568	0	34568	46	IVNT	rs1421085	rs1421085	chr16:53800954	C/T	rs9936385	chr16:53819169	C/T	0.918	0.996	1	Waist hip ratio in males	GIANT	23754948	2013	European	GIANT	C	C/T	0.4333	0.4333
rs1421085	rs1421085	chr16:53800954	C/T	rs1121980	chr16:53809247	A/G	0.957	1	1	Childhood obesity	EGGC	22484627	2012	European	EGGC	A	A/G	NA	NA	0.1961	0.0269	2.851e-13	+	NA	13848	5530	8318	14	log(OR)	rs1421085	rs1421085	chr16:53800954	C/T	rs1121980	chr16:53809247	A/G	0.957	1	1	Obesity with early age of onset age 2	EGGC	22484627	2012	European	NHLBI GRASP Catalog (version 2)	NA	NA	NA	NA
rs1421085	rs1421085	chr16:53800954	C/T	rs1121980	chr16:53809247	A/G	0.957	1	1	Obesity with early age of onset age 2	EGGC	22484627	2012	European	NHLBI GRASP Catalog (version 2)	NA	NA	NA	NA	NA	NA	2.851e-13	NA	NA	18736	NA	NA	NA	NA	rs1421085	rs1421085	chr16:53800954	C/T	rs17817449	chr16:53813367	G/T	0.921	0.996	1	Obesity body mass index BMI	Paternoster L	21935397	2011	European	NHLBI GRASP Catalog (version 2)	NA	NA	NA	NA
rs1421085	rs1421085	chr16:53800954	C/T	rs9940128	chr16:53800754	A/G	0.957	1	1	Waist hip ratio in males	GIANT	23754948	2013	European	GIANT	A	A/G	0.475	0.475	0.057	0.0078	3.58e-13	+	NA	34521	0	34521	46	IVNT	rs1421085	rs1421085	chr16:53800954	C/T	rs9939609	chr16:53820527	A/T	0.918	0.996	1	Obesity in type 2 diabetes body mass index BMI	Timpson NJ	19056611	2008	European	NHLBI GRASP Catalog (version 2)	NA	NA	NA	NA
rs1421085	rs1421085	chr16:53800954	C/T	rs9940646	chr16:53800629	G/C	0.957	1	1	Childhood obesity	EGGC	22484627	2012	European	EGGC	G	G/C	NA	NA	0.1978	0.0273	4.064e-13	+	NA	13848	5530	8318	14	log(OR)	rs1421085	rs1421085	chr16:53800954	C/T	rs9940646	chr16:53800629	G/C	0.957	1	1	Obesity with early age of onset age 2	EGGC	22484627	2012	European	NHLBI GRASP Catalog (version 2)	NA	NA	NA	NA
rs1421085	rs1421085	chr16:53800954	C/T	rs9940646	chr16:53800629	G/C	0.957	1	1	Obesity with early age of onset age 2	EGGC	22484627	2012	European	NHLBI GRASP Catalog (version 2)	NA	NA	NA	NA	NA	NA	4.064e-13	NA	NA	18736	NA	NA	NA	NA	rs1421085	rs1421085	chr16:53800954	C/T	rs17817964	chr16:53828066	T/C	0.918	1	1	Childhood obesity	EGGC	22484627	2012	European	EGGC	T	T/C	NA	NA
rs1421085	rs1421085	chr16:53800954	C/T	rs9940128	chr16:53800754	A/G	0.957	1	1	Childhood obesity	EGGC	22484627	2012	European	EGGC	A	A/G	NA	NA	0.1942	0.027	5.893e-13	+	NA	13848	5530	8318	14	log(OR)	rs1421085	rs1421085	chr16:53800954	C/T	rs9923544	chr16:53801985	T/C	0.957	1	1	Childhood obesity	EGGC	22484627	2012	European	EGGC	T	T/C	NA	NA
rs1421085	rs1421085	chr16:53800954	C/T	rs9923544	chr16:53801985	T/C	0.957	1	1	Childhood obesity	EGGC	22484627	2012	European	EGGC	T	T/C	NA	NA	0.1942	0.027	5.893e-13	+	NA	13848	5530	8318	14	log(OR)	rs1421085	rs1421085	chr16:53800954	C/T	rs9940128	chr16:53800754	A/G	0.957	1	1	Obesity with early age of onset age 2	EGGC	22484627	2012	European	NHLBI GRASP Catalog (version 2)	NA	NA	NA	NA
rs1421085	rs1421085	chr16:53800954	C/T	rs9940128	chr16:53800754	A/G	0.957	1	1	Obesity with early age of onset age 2	EGGC	22484627	2012	European	NHLBI GRASP Catalog (version 2)	NA	NA	NA	NA	NA	NA	5.893e-13	NA	NA	18736	NA	NA	NA	NA	rs1421085	rs1421085	chr16:53800954	C/T	rs9923544	chr16:53801985	T/C	0.957	1	1	Obesity with early age of onset age 2	EGGC	22484627	2012	European	NHLBI GRASP Catalog (version 2)	NA	NA	NA	NA
rs1421085	rs1421085	chr16:53800954	C/T	rs9923544	chr16:53801985	T/C	0.957	1	1	Obesity with early age of onset age 2	EGGC	22484627	2012	European	NHLBI GRASP Catalog (version 2)	NA	NA	NA	NA	NA	NA	5.893e-13	NA	NA	18736	NA	NA	NA	NA	rs1421085	rs1421085	chr16:53800954	C/T	rs12149832	chr16:53842908	A/G	0.837	0.941	1	Body mass index BMI	Paternoster L	21935397	2011	European	NHLBI GRASP Catalog (version 2)	NA	NA	NA	NA
rs1421085	rs1421085	chr16:53800954	C/T	rs9923147	chr16:53801549	T/C	0.957	1	1	Childhood obesity	EGGC	22484627	2012	European	EGGC	T	T/C	NA	NA	0.1941	0.027	6.056e-13	+	NA	13848	5530	8318	14	log(OR)	rs1421085	rs1421085	chr16:53800954	C/T	rs9923147	chr16:53801549	T/C	0.957	1	1	Obesity with early age of onset age 2	EGGC	22484627	2012	European	NHLBI GRASP Catalog (version 2)	NA	NA	NA	NA
rs1421085	rs1421085	chr16:53800954	C/T	rs9923147	chr16:53801549	T/C	0.957	1	1	Obesity with early age of onset age 2	EGGC	22484627	2012	European	NHLBI GRASP Catalog (version 2)	NA	NA	NA	NA	NA	NA	6.056e-13	NA	NA	18736	NA	NA	NA	NA	rs1421085	rs1421085	chr16:53800954	C/T	rs9939973	chr16:53800568	A/G	0.957	1	1	Childhood obesity	EGGC	22484627	2012	European	EGGC	A	A/G	NA	NA
rs1421085	rs1421085	chr16:53800954	C/T	rs9939973	chr16:53800568	A/G	0.957	1	1	Childhood obesity	EGGC	22484627	2012	European	EGGC	A	A/G	NA	NA	0.1939	0.027	6.394e-13	+	NA	13848	5530	8318	14	log(OR)	rs1421085	rs1421085	chr16:53800954	C/T	rs9939973	chr16:53800568	A/G	0.957	1	1	Obesity with early age of onset age 2	EGGC	22484627	2012	European	NHLBI GRASP Catalog (version 2)	NA	NA	NA	NA
rs1421085	rs1421085	chr16:53800954	C/T	rs9939973	chr16:53800568	A/G	0.957	1	1	Obesity with early age of onset age 2	EGGC	22484627	2012	European	NHLBI GRASP Catalog (version 2)	NA	NA	NA	NA	NA	NA	6.394e-13	NA	NA	18736	NA	NA	NA	NA	rs1421085	rs1421085	chr16:53800954	C/T	rs17817288	chr16:53807764	G/A	0.681	1	1	Age at menarche	ReproGen	25231870	2014	European	ReproGen	G	G/A	0.56	0.44
rs1421085	rs1421085	chr16:53800954	C/T	rs1121980	chr16:53809247	A/G	0.957	1	1	Waist hip ratio in males	GIANT	23754948	2013	European	GIANT	A	A/G	0.475	0.475	0.055	0.0077	7.34e-13	+	NA	34575	0	34575	46	IVNT	rs1421085	rs1421085	chr16:53800954	C/T	rs7201850	chr16:53821862	T/C	0.878	0.955	1	Obesity body mass index BMI	Paternoster L	21935397	2011	European	NHLBI GRASP Catalog (version 2)	NA	NA	NA	NA
rs1421085	rs1421085	chr16:53800954	C/T	rs9923544	chr16:53801985	T/C	0.957	1	1	Type II diabetes	DIAGRAM	24509480	2014	Mixed	DIAGRAM	T	T/C	NA	NA	0.09531	0.01392	5e-12	+	NA	110452	26488	83964	4	log(OR)	rs1421085	rs1421085	chr16:53800954	C/T	rs9930501	chr16:53830452	G/A	0.823	0.918	1	Obesity body mass index BMI	Paternoster L	21935397	2011	European	NHLBI GRASP Catalog (version 2)	NA	NA	NA	NA
rs1421085	rs1421085	chr16:53800954	C/T	rs9923147	chr16:53801549	T/C	0.957	1	1	Type II diabetes	DIAGRAM	24509480	2014	Mixed	DIAGRAM	T	T/C	NA	NA	0.09531	0.01392	5.6e-12	+	NA	110452	26488	83964	4	log(OR)	rs1421085	rs1421085	chr16:53800954	C/T	rs9930506	chr16:53830465	G/A	0.823	0.918	1	Obesity body mass index BMI	Paternoster L	21935397	2011	European	NHLBI GRASP Catalog (version 2)	NA	NA	NA	NA
rs1421085	rs1421085	chr16:53800954	C/T	rs1121980	chr16:53809247	A/G	0.957	1	1	Obesity body mass index BMI	Wang K	21552555	2011	European	NHLBI GRASP Catalog (version 2)	NA	NA	NA	NA	NA	NA	9.5e-12	NA	NA	2256	NA	NA	NA	NA	rs1421085	rs1421085	chr16:53800954	C/T	rs8057044	chr16:53812614	A/G	0.657	0.914	1	Waist circumference	Heard Costa NL	19557197	2009	European	NHLBI GRASP Catalog (version 2)	NA	NA	NA	NA
rs1421085	rs1421085	chr16:53800954	C/T	rs9940128	chr16:53800754	A/G	0.957	1	1	Type II diabetes	DIAGRAM	24509480	2014	Mixed	DIAGRAM	A	A/G	NA	NA	0.08618	0.01165	1.1e-11	+	NA	110452	26488	83964	4	log(OR)	rs1421085	rs1421085	chr16:53800954	C/T	rs1861866	chr16:53804340	T/C	0.657	1	1	Age at menarche	ReproGen	25231870	2014	European	ReproGen	T	T/C	0.57	0.43
rs1421085	rs1421085	chr16:53800954	C/T	rs1121980	chr16:53809247	A/G	0.957	1	1	Type II diabetes	DIAGRAM	24509480	2014	Mixed	DIAGRAM	A	A/G	NA	NA	0.08618	0.01405	1.8e-11	+	NA	110452	26488	83964	4	log(OR)	rs1421085	rs1421085	chr16:53800954	C/T	rs9922047	chr16:53806280	G/C	0.652	1	1	Age at menarche	ReproGen	25231870	2014	European	ReproGen	G	G/C	0.58	0.42
rs1421085	rs1421085	chr16:53800954	C/T	rs9940646	chr16:53800629	G/C	0.957	1	1	Type II diabetes	DIAGRAM	24509480	2014	Mixed	DIAGRAM	G	G/C	NA	NA	0.09531	0.01392	2e-11	+	NA	110452	26488	83964	4	log(OR)	rs1421085	rs1421085	chr16:53800954	C/T	rs9939973	chr16:53800568	A/G	0.957	1	1	Type II diabetes	DIAGRAM	24509480	2014	Mixed	DIAGRAM	A	A/G	NA	NA
rs1421085	rs1421085	chr16:53800954	C/T	rs9939973	chr16:53800568	A/G	0.957	1	1	Type II diabetes	DIAGRAM	24509480	2014	Mixed	DIAGRAM	A	A/G	NA	NA	0.08618	0.01165	2.2e-11	+	NA	110452	26488	83964	4	log(OR)	rs1421085	rs1421085	chr16:53800954	C/T	rs8047395	chr16:53798523	A/G	0.65	0.99	1	Waist hip ratio in females	GIANT	25673412	2015	Mixed	GIANT	A	A/G	0.5667	0.4333
rs1421085	rs1421085	chr16:53800954	C/T	rs9940128	chr16:53800754	A/G	0.957	1	1	Type 2 diabetes combined control dataset	WTCCC	17554300	2007	European	NHLBI GRASP Catalog (version 2)	NA	NA	NA	NA	NA	NA	8.5e-10	NA	NA	4806	NA	NA	NA	NA	rs1421085	rs1421085	chr16:53800954	C/T	rs9939973	chr16:53800568	A/G	0.957	1	1	Type 2 diabetes combined control dataset	WTCCC	17554300	2007	European	NHLBI GRASP Catalog (version 2)	NA	NA	NA	NA
rs1421085	rs1421085	chr16:53800954	C/T	rs9939973	chr16:53800568	A/G	0.957	1	1	Type 2 diabetes combined control dataset	WTCCC	17554300	2007	European	NHLBI GRASP Catalog (version 2)	NA	NA	NA	NA	NA	NA	8.62e-10	NA	NA	4806	NA	NA	NA	NA	rs1421085	rs1421085	chr16:53800954	C/T	rs1121980	chr16:53809247	A/G	0.957	1	1	Type 2 diabetes combined control dataset	WTCCC	17554300	2007	European	NHLBI GRASP Catalog (version 2)	NA	NA	NA	NA
rs1421085	rs1421085	chr16:53800954	C/T	rs1121980	chr16:53809247	A/G	0.957	1	1	Type 2 diabetes combined control dataset	WTCCC	17554300	2007	European	NHLBI GRASP Catalog (version 2)	NA	NA	NA	NA	NA	NA	8.78e-10	NA	NA	4806	NA	NA	NA	NA	rs1421085	rs1421085	chr16:53800954	C/T	rs7206790	chr16:53797908	G/C	0.659	0.94	1	Obesity body mass index BMI	Paternoster L	21935397	2011	European	NHLBI GRASP Catalog (version 2)	NA	NA	NA	NA
rs1421085	rs1421085	chr16:53800954	C/T	rs9940128	chr16:53800754	A/G	0.957	1	1	Waist circumference in metabolic syndrome subjects without diabetes	Kristiansson K	22399527	2012	European	NHLBI GRASP Catalog (version 2)	NA	NA	NA	NA	NA	NA	1.66e-09	NA	NA	10564	NA	NA	NA	NA	rs1421085	rs1421085	chr16:53800954	C/T	rs8057044	chr16:53812614	A/G	0.657	0.914	1	Obesity body mass index BMI	Paternoster L	21935397	2011	European	NHLBI GRASP Catalog (version 2)	NA	NA	NA	NA
rs1421085	rs1421085	chr16:53800954	C/T	rs9940128	chr16:53800754	A/G	0.957	1	1	Metabolic syndrome	Kristiansson K	22399527	2012	European	NHGRI-EBI GWAS Catalog	A	A/G	0.42	0.42	0.09	0.01501	2e-09	+	NA	NA	NA	NA	NA	cm increase	rs1421085	rs1421085	chr16:53800954	C/T	rs9940128	chr16:53800754	A/G	0.957	1	1	Metabolic Syndrome X	Kristiansson K	22399527	2012	European	NHGRI-EBI GWAS Catalog	NA	NA	NA	NA
rs1421085	rs1421085	chr16:53800954	C/T	rs9940128	chr16:53800754	A/G	0.957	1	1	Metabolic Syndrome X	Kristiansson K	22399527	2012	European	NHGRI-EBI GWAS Catalog	NA	NA	NA	NA	NA	NA	2e-09	NA	NA	NA	NA	NA	NA	NA	rs1421085	rs1421085	chr16:53800954	C/T	rs10852521	chr16:53804965	C/T	0.652	1	1	Waist hip ratio in males	GIANT	23754948	2013	European	GIANT	C	C/T	0.5833	0.4167
rs1421085	rs1421085	chr16:53800954	C/T	rs1121980	chr16:53809247	A/G	0.957	1	1	HDL	GLGC	24097068	2013	European	GLGC	A	A/G	0.4472	0.4472	-0.0196	0.0034	6.791e-09	-	NA	185524	0	185524	60	IVNT	rs1421085	rs1421085	chr16:53800954	C/T	rs7202116	chr16:53821615	G/A	0.922	1	1	Waist circumference in females	GIANT	23754948	2013	European	GIANT	G	G/A	NA	NA
rs1421085	rs1421085	chr16:53800954	C/T	rs1121980	chr16:53809247	A/G	0.957	1	1	HDL cholesterol	GLGC	24097068	2013	European	NHGRI-EBI GWAS Catalog	A	A/G	0.43	0.43	0.02	0.003454	7e-09	+	NA	NA	NA	NA	NA	unit decrease	rs1421085	rs1421085	chr16:53800954	C/T	rs17817288	chr16:53807764	G/A	0.681	1	1	Childhood obesity	EGGC	22484627	2012	European	EGGC	G	G/A	NA	NA
rs1421085	rs1421085	chr16:53800954	C/T	rs9923544	chr16:53801985	T/C	0.957	1	1	HDL	GLGC	24097068	2013	European	GLGC	T	T/C	0.4472	0.4472	-0.0192	0.0035	9.068e-09	-	NA	184046	0	184046	60	IVNT	rs1421085	rs1421085	chr16:53800954	C/T	rs11075985	chr16:53805207	A/C	0.949	1	1	HDL	GLGC	24097068	2013	European	GLGC	A	A/C	0.4472	0.4472
rs1421085	rs1421085	chr16:53800954	C/T	rs9923147	chr16:53801549	T/C	0.957	1	1	HDL	GLGC	24097068	2013	European	GLGC	T	T/C	0.4472	0.4472	-0.0192	0.0035	9.907e-09	-	NA	184060	0	184060	60	IVNT	rs1421085	rs1421085	chr16:53800954	C/T	rs9930501	chr16:53830452	G/A	0.823	0.918	1	log(Fasting insulin)	MAGIC	22885924	2012	European	MAGIC	G	G/A	NA	0.483
rs1421085	rs1421085	chr16:53800954	C/T	rs9940128	chr16:53800754	A/G	0.957	1	1	HDL	GLGC	24097068	2013	European	GLGC	A	A/G	0.4472	0.4472	-0.019	0.0035	1.265e-08	-	NA	185420	0	185420	60	IVNT	rs1421085	rs1421085	chr16:53800954	C/T	rs11075989	chr16:53819877	T/C	0.918	0.996	1	Type 2 diabetes	Cho YS	22158537	2011	Mixed	NHLBI GRASP Catalog (version 2)	NA	NA	NA	NA
rs1421085	rs1421085	chr16:53800954	C/T	rs9939973	chr16:53800568	A/G	0.957	1	1	HDL	GLGC	24097068	2013	European	GLGC	A	A/G	0.4472	0.4472	-0.0188	0.0035	1.95e-08	-	NA	185528	0	185528	60	IVNT	rs1421085	rs1421085	chr16:53800954	C/T	rs8050136	chr16:53816275	A/C	0.918	0.996	1	Type 2 diabetes	Timpson NJ	19056611	2008	European	NHLBI GRASP Catalog (version 2)	NA	NA	NA	NA
rs1421085	rs1421085	chr16:53800954	C/T	rs1121980	chr16:53809247	A/G	0.957	1	1	Triglycerides	GLGC	24097068	2013	European	NHGRI-EBI GWAS Catalog	A	A/G	0.43	0.43	0.021	0.00379	3e-08	+	NA	NA	NA	NA	NA	mg/dL increase	rs1421085	rs1421085	chr16:53800954	C/T	rs9939609	chr16:53820527	A/T	0.918	0.996	1	Menarche	Elks CE	21102462	2010	European	NHGRI-EBI GWAS Catalog	NA	NA	NA	NA
rs1421085	rs1421085	chr16:53800954	C/T	rs1121980	chr16:53809247	A/G	0.957	1	1	Body mass index	Loos RJ	18454148	2008	European	NHGRI-EBI GWAS Catalog	NA	NA	NA	NA	NA	NA	4e-08	NA	NA	NA	NA	NA	NA	NA	rs1421085	rs1421085	chr16:53800954	C/T	rs8050136	chr16:53816275	A/C	0.918	0.996	1	Body mass in chronic obstructive pulmonary disease	Wan ES	21037115	2010	European	NHGRI-EBI GWAS Catalog	NA	NA	NA	0.39
rs1421085	rs1421085	chr16:53800954	C/T	rs1121980	chr16:53809247	A/G	0.957	1	1	Body Mass Index	Loos RJ	18454148	2008	European	NHGRI-EBI GWAS Catalog	NA	NA	NA	NA	NA	NA	4e-08	NA	NA	NA	NA	NA	NA	NA	rs1421085	rs1421085	chr16:53800954	C/T	rs8050136	chr16:53816275	A/C	0.918	0.996	1	Obesity	Wan ES	21037115	2010	European	NHGRI-EBI GWAS Catalog	NA	NA	NA	NA
rs1421085	rs1421085	chr16:53800954	C/T	rs9928094	chr16:53799905	G/A	0.953	1	1	BMI	GIANT	25673413	2015	Mixed	GIANT	G	G/A	0.475	0.475	0.0761	0.003	2.49e-144	+	NA	338138	0	338138	125	IVNT	rs1421085	rs1421085	chr16:53800954	C/T	rs9928094	chr16:53799905	G/A	0.953	1	1	BMI	GIANT	25673413	2015	Mixed	GIANT	G	G/A	0.475	0.475
rs1421085	rs1421085	chr16:53800954	C/T	rs9928094	chr16:53799905	G/A	0.953	1	1	BMI	GIANT	25673413	2015	European	GIANT	G	G/A	0.475	0.475	0.0793	0.0032	2.59e-134	+	NA	321073	0	321073	114	IVNT	rs1421085	rs1421085	chr16:53800954	C/T	rs9928094	chr16:53799905	G/A	0.953	1	1	BMI	GIANT	25673413	2015	European	GIANT	G	G/A	0.475	0.475
rs1421085	rs1421085	chr16:53800954	C/T	rs9928094	chr16:53799905	G/A	0.953	1	1	Waist circumference	GIANT	25673412	2015	European	GIANT	G	G/A	0.475	0.475	0.073	0.0035	8.7e-99	+	NA	231722	0	231722	101	IVNT	rs1421085	rs1421085	chr16:53800954	C/T	rs9928094	chr16:53799905	G/A	0.953	1	1	Waist circumference	GIANT	25673412	2015	European	GIANT	G	G/A	0.475	0.475
rs1421085	rs1421085	chr16:53800954	C/T	rs9928094	chr16:53799905	G/A	0.953	1	1	Waist circumference	GIANT	25673412	2015	Mixed	GIANT	G	G/A	0.475	0.475	0.069	0.0034	5.3e-94	+	NA	244059	0	244059	101	IVNT	rs1421085	rs1421085	chr16:53800954	C/T	rs9928094	chr16:53799905	G/A	0.953	1	1	Waist circumference	GIANT	25673412	2015	Mixed	GIANT	G	G/A	0.475	0.475
rs1421085	rs1421085	chr16:53800954	C/T	rs9928094	chr16:53799905	G/A	0.953	1	1	BMI in males	GIANT	25673413	2015	Mixed	GIANT	G	G/A	0.475	0.475	0.081	0.0041	1.619e-85	+	NA	152355	0	152355	106	IVNT	rs1421085	rs1421085	chr16:53800954	C/T	rs9928094	chr16:53799905	G/A	0.953	1	1	BMI in males	GIANT	25673413	2015	Mixed	GIANT	G	G/A	0.475	0.475
rs1421085	rs1421085	chr16:53800954	C/T	rs9928094	chr16:53799905	G/A	0.953	1	1	Hip circumference	GIANT	25673412	2015	European	GIANT	G	G/A	0.475	0.475	0.07	0.0036	4.7e-85	+	NA	212686	0	212686	101	IVNT	rs1421085	rs1421085	chr16:53800954	C/T	rs9928094	chr16:53799905	G/A	0.953	1	1	Hip circumference	GIANT	25673412	2015	European	GIANT	G	G/A	0.475	0.475
rs1421085	rs1421085	chr16:53800954	C/T	rs9928094	chr16:53799905	G/A	0.953	1	1	BMI in females	GIANT	25673413	2015	Mixed	GIANT	G	G/A	0.475	0.475	0.0775	0.0041	1.669e-79	+	NA	171429	0	171429	107	IVNT	rs1421085	rs1421085	chr16:53800954	C/T	rs9928094	chr16:53799905	G/A	0.953	1	1	BMI in females	GIANT	25673413	2015	Mixed	GIANT	G	G/A	0.475	0.475
rs1421085	rs1421085	chr16:53800954	C/T	rs9928094	chr16:53799905	G/A	0.953	1	1	Hip circumference	GIANT	25673412	2015	Mixed	GIANT	G	G/A	0.475	0.475	0.066	0.0036	3.8e-77	+	NA	227071	0	227071	101	IVNT	rs1421085	rs1421085	chr16:53800954	C/T	rs9928094	chr16:53799905	G/A	0.953	1	1	Hip circumference	GIANT	25673412	2015	Mixed	GIANT	G	G/A	0.475	0.475
rs1421085	rs1421085	chr16:53800954	C/T	rs9928094	chr16:53799905	G/A	0.953	1	1	BMI	GIANT	23754948	2013	European	GIANT	G	G/A	0.475	0.475	0.07845	0.00456	2.592e-66	+	NA	126556	0	126556	46	IVNT	rs1421085	rs1421085	chr16:53800954	C/T	rs9928094	chr16:53799905	G/A	0.953	1	1	BMI	GIANT	23754948	2013	European	GIANT	G	G/A	0.475	0.475
rs1421085	rs1421085	chr16:53800954	C/T	rs9928094	chr16:53799905	G/A	0.953	1	1	Obesity class 1	GIANT	23563607	2013	European	GIANT	G	G/A	0.483	0.483	0.22	0.013	2.8e-63	+	NA	98373	32767	65606	51	log(OR)	rs1421085	rs1421085	chr16:53800954	C/T	rs9928094	chr16:53799905	G/A	0.953	1	1	Obesity class 1	GIANT	23563607	2013	European	GIANT	G	G/A	0.483	0.483
rs1421085	rs1421085	chr16:53800954	C/T	rs9928094	chr16:53799905	G/A	0.953	1	1	BMI in females greater than 50 years of age	GIANT	26426971	2015	European	GIANT	G	G/A	0.48	0.48	0.078	0.0048	6.7e-59	+	NA	104842	0	104842	114	IVNT	rs1421085	rs1421085	chr16:53800954	C/T	rs9928094	chr16:53799905	G/A	0.953	1	1	BMI in females greater than 50 years of age	GIANT	26426971	2015	European	GIANT	G	G/A	0.48	0.48
rs1421085	rs1421085	chr16:53800954	C/T	rs9928094	chr16:53799905	G/A	0.953	1	1	Body mass index BMI	Speliotes EK	20935630	2010	European	NHLBI GRASP Catalog (version 2)	NA	NA	NA	NA	NA	NA	1.35e-57	NA	NA	249796	NA	NA	NA	NA	rs1421085	rs1421085	chr16:53800954	C/T	rs9928094	chr16:53799905	G/A	0.953	1	1	Body mass index BMI	Speliotes EK	20935630	2010	European	NHLBI GRASP Catalog (version 2)	NA	NA	NA	NA
rs1421085	rs1421085	chr16:53800954	C/T	rs9928094	chr16:53799905	G/A	0.953	1	1	Waist circumference in females	GIANT	25673412	2015	Mixed	GIANT	G	G/A	0.475	0.475	0.068	0.0044	2.1e-54	+	NA	134393	0	134393	101	IVNT	rs1421085	rs1421085	chr16:53800954	C/T	rs9928094	chr16:53799905	G/A	0.953	1	1	Waist circumference in females	GIANT	25673412	2015	Mixed	GIANT	G	G/A	0.475	0.475
rs1421085	rs1421085	chr16:53800954	C/T	rs9928094	chr16:53799905	G/A	0.953	1	1	Waist circumference in males	GIANT	25673412	2015	Mixed	GIANT	G	G/A	0.475	0.475	0.071	0.0047	2.2e-51	+	NA	109817	0	109817	101	IVNT	rs1421085	rs1421085	chr16:53800954	C/T	rs9928094	chr16:53799905	G/A	0.953	1	1	Waist circumference in males	GIANT	25673412	2015	Mixed	GIANT	G	G/A	0.475	0.475
rs1421085	rs1421085	chr16:53800954	C/T	rs9928094	chr16:53799905	G/A	0.953	1	1	Weight	GIANT	23754948	2013	European	GIANT	G	G/A	0.475	0.475	0.06849	0.00456	5.528e-51	+	NA	125896	0	125896	46	IVNT	rs1421085	rs1421085	chr16:53800954	C/T	rs9928094	chr16:53799905	G/A	0.953	1	1	Weight	GIANT	23754948	2013	European	GIANT	G	G/A	0.475	0.475
rs1421085	rs1421085	chr16:53800954	C/T	rs9928094	chr16:53799905	G/A	0.953	1	1	Obesity class 2	GIANT	23563607	2013	European	GIANT	G	G/A	0.483	0.483	0.29	0.02	2.9e-50	+	NA	71735	9824	61911	51	log(OR)	rs1421085	rs1421085	chr16:53800954	C/T	rs9928094	chr16:53799905	G/A	0.953	1	1	Obesity class 2	GIANT	23563607	2013	European	GIANT	G	G/A	0.483	0.483
rs1421085	rs1421085	chr16:53800954	C/T	rs9928094	chr16:53799905	G/A	0.953	1	1	Hip circumference in females	GIANT	25673412	2015	Mixed	GIANT	G	G/A	0.475	0.475	0.068	0.0047	4.7e-48	+	NA	124922	0	124922	101	IVNT	rs1421085	rs1421085	chr16:53800954	C/T	rs9928094	chr16:53799905	G/A	0.953	1	1	Hip circumference in females	GIANT	25673412	2015	Mixed	GIANT	G	G/A	0.475	0.475
rs1421085	rs1421085	chr16:53800954	C/T	rs9928094	chr16:53799905	G/A	0.953	1	1	BMI in males greater than 50 years of age	GIANT	26426971	2015	European	GIANT	G	G/A	0.48	0.48	0.072	0.005	1.4e-47	+	NA	90709	0	90709	114	IVNT	rs1421085	rs1421085	chr16:53800954	C/T	rs9928094	chr16:53799905	G/A	0.953	1	1	BMI in males greater than 50 years of age	GIANT	26426971	2015	European	GIANT	G	G/A	0.48	0.48
rs1421085	rs1421085	chr16:53800954	C/T	rs9928094	chr16:53799905	G/A	0.953	1	1	Overweight	GIANT	23563607	2013	European	GIANT	G	G/A	0.483	0.483	0.13	0.0093	3.1e-47	+	NA	158391	92784	65607	51	log(OR)	rs1421085	rs1421085	chr16:53800954	C/T	rs9928094	chr16:53799905	G/A	0.953	1	1	Overweight	GIANT	23563607	2013	European	GIANT	G	G/A	0.483	0.483
rs1421085	rs1421085	chr16:53800954	C/T	rs9928094	chr16:53799905	G/A	0.953	1	1	BMI in males less than or equal to 50 years of age	GIANT	26426971	2015	European	GIANT	G	G/A	0.48	0.48	0.096	0.0068	1e-44	+	NA	49956	0	49956	114	IVNT	rs1421085	rs1421085	chr16:53800954	C/T	rs9928094	chr16:53799905	G/A	0.953	1	1	BMI in males less than or equal to 50 years of age	GIANT	26426971	2015	European	GIANT	G	G/A	0.48	0.48
rs1421085	rs1421085	chr16:53800954	C/T	rs9928094	chr16:53799905	G/A	0.953	1	1	Waist circumference	GIANT	23754948	2013	European	GIANT	G	G/A	0.475	0.475	0.07331	0.005227	1.084e-44	+	NA	85608	0	85608	46	IVNT	rs1421085	rs1421085	chr16:53800954	C/T	rs9928094	chr16:53799905	G/A	0.953	1	1	Waist circumference	GIANT	23754948	2013	European	GIANT	G	G/A	0.475	0.475
rs1421085	rs1421085	chr16:53800954	C/T	rs9928094	chr16:53799905	G/A	0.953	1	1	BMI in females less than or equal to 50 years of age	GIANT	26426971	2015	European	GIANT	G	G/A	0.48	0.48	0.086	0.0062	5.9e-44	+	NA	65122	0	65122	114	IVNT	rs1421085	rs1421085	chr16:53800954	C/T	rs9928094	chr16:53799905	G/A	0.953	1	1	BMI in females less than or equal to 50 years of age	GIANT	26426971	2015	European	GIANT	G	G/A	0.48	0.48
rs1421085	rs1421085	chr16:53800954	C/T	rs9928094	chr16:53799905	G/A	0.953	1	1	Hip circumference in males	GIANT	25673412	2015	Mixed	GIANT	G	G/A	0.475	0.475	0.064	0.0049	2.9e-39	+	NA	100214	0	100214	101	IVNT	rs1421085	rs1421085	chr16:53800954	C/T	rs9928094	chr16:53799905	G/A	0.953	1	1	Hip circumference in males	GIANT	25673412	2015	Mixed	GIANT	G	G/A	0.475	0.475
rs1421085	rs1421085	chr16:53800954	C/T	rs9928094	chr16:53799905	G/A	0.953	1	1	Waist hip ratio	GIANT	25673412	2015	European	GIANT	G	G/A	0.475	0.475	0.044	0.0034	6.6e-38	+	NA	211848	0	211848	101	IVNT	rs1421085	rs1421085	chr16:53800954	C/T	rs9928094	chr16:53799905	G/A	0.953	1	1	Waist hip ratio	GIANT	25673412	2015	European	GIANT	G	G/A	0.475	0.475
rs1421085	rs1421085	chr16:53800954	C/T	rs9928094	chr16:53799905	G/A	0.953	1	1	BMI in males	GIANT	23754948	2013	European	GIANT	G	G/A	0.475	0.475	0.082	0.0065	1.09e-36	+	NA	58610	0	58610	46	IVNT	rs1421085	rs1421085	chr16:53800954	C/T	rs9928094	chr16:53799905	G/A	0.953	1	1	BMI in males	GIANT	23754948	2013	European	GIANT	G	G/A	0.475	0.475
rs1421085	rs1421085	chr16:53800954	C/T	rs9928094	chr16:53799905	G/A	0.953	1	1	Waist hip ratio	GIANT	25673412	2015	Mixed	GIANT	G	G/A	0.475	0.475	0.042	0.0033	2.9e-36	+	NA	226241	0	226241	101	IVNT	rs1421085	rs1421085	chr16:53800954	C/T	rs9928094	chr16:53799905	G/A	0.953	1	1	Waist hip ratio	GIANT	25673412	2015	Mixed	GIANT	G	G/A	0.475	0.475
rs1421085	rs1421085	chr16:53800954	C/T	rs9928094	chr16:53799905	G/A	0.953	1	1	BMI tails	GIANT	23563607	2013	European	GIANT	G	G/A	0.483	0.483	0.31	0.026	1.1e-32	+	NA	15747	7796	7951	51	log(OR)	rs1421085	rs1421085	chr16:53800954	C/T	rs9928094	chr16:53799905	G/A	0.953	1	1	BMI tails	GIANT	23563607	2013	European	GIANT	G	G/A	0.483	0.483
rs1421085	rs1421085	chr16:53800954	C/T	rs9928094	chr16:53799905	G/A	0.953	1	1	BMI in females	GIANT	23754948	2013	European	GIANT	G	G/A	0.475	0.475	0.075	0.0064	8.64e-32	+	NA	67945	0	67945	46	IVNT	rs1421085	rs1421085	chr16:53800954	C/T	rs9928094	chr16:53799905	G/A	0.953	1	1	BMI in females	GIANT	23754948	2013	European	GIANT	G	G/A	0.475	0.475
rs1421085	rs1421085	chr16:53800954	C/T	rs9928094	chr16:53799905	G/A	0.953	1	1	Weight in males	GIANT	23754948	2013	European	GIANT	G	G/A	0.475	0.475	0.069	0.0065	4.46e-26	+	NA	58315	0	58315	46	IVNT	rs1421085	rs1421085	chr16:53800954	C/T	rs9928094	chr16:53799905	G/A	0.953	1	1	Weight in males	GIANT	23754948	2013	European	GIANT	G	G/A	0.475	0.475
rs1421085	rs1421085	chr16:53800954	C/T	rs9928094	chr16:53799905	G/A	0.953	1	1	Weight in females	GIANT	23754948	2013	European	GIANT	G	G/A	0.475	0.475	0.068	0.0064	5.26e-26	+	NA	67581	0	67581	46	IVNT	rs1421085	rs1421085	chr16:53800954	C/T	rs9928094	chr16:53799905	G/A	0.953	1	1	Weight in females	GIANT	23754948	2013	European	GIANT	G	G/A	0.475	0.475
rs1421085	rs1421085	chr16:53800954	C/T	rs9928094	chr16:53799905	G/A	0.953	1	1	Body fat percentage	Lu Y	26833246	2016	Mixed	Lu Y	G	G/A	0.427	0.427	0.0488	0.0047	3.351e-25	+	0.3844	99354	0	99354	56	IVNT	rs1421085	rs1421085	chr16:53800954	C/T	rs9928094	chr16:53799905	G/A	0.953	1	1	Body fat percentage	Lu Y	26833246	2016	Mixed	Lu Y	G	G/A	0.427	0.427
rs1421085	rs1421085	chr16:53800954	C/T	rs9928094	chr16:53799905	G/A	0.953	1	1	Obesity class 3	GIANT	23563607	2013	European	GIANT	G	G/A	0.483	0.483	0.36	0.035	6.6e-25	+	NA	46614	2802	43812	51	log(OR)	rs1421085	rs1421085	chr16:53800954	C/T	rs9928094	chr16:53799905	G/A	0.953	1	1	Obesity class 3	GIANT	23563607	2013	European	GIANT	G	G/A	0.483	0.483
rs1421085	rs1421085	chr16:53800954	C/T	rs1421086	chr16:53801343	A/C	0.953	1	1	Type II diabetes	DIAGRAM	26551672	2015	European	DIAGRAM	A	A/C	0.431	0.431	0.1293	0.01277	2.8e-24	+	NA	84780	27206	57574	23	log(OR)	rs1421085	rs1421085	chr16:53800954	C/T	rs1421086	chr16:53801343	A/C	0.953	1	1	Type II diabetes	DIAGRAM	26551672	2015	European	DIAGRAM	A	A/C	0.431	0.431
rs1421085	rs1421085	chr16:53800954	C/T	rs9930397	chr16:53799985	A/T	0.953	1	1	Type II diabetes	DIAGRAM	26551672	2015	European	DIAGRAM	A	A/T	0.431	0.431	0.1293	0.01256	3.2e-24	+	NA	84780	27206	57574	23	log(OR)	rs1421085	rs1421085	chr16:53800954	C/T	rs9930397	chr16:53799985	A/T	0.953	1	1	Type II diabetes	DIAGRAM	26551672	2015	European	DIAGRAM	A	A/T	0.431	0.431
rs1421085	rs1421085	chr16:53800954	C/T	rs9937354	chr16:53799847	A/G	0.953	1	1	Type II diabetes	DIAGRAM	26551672	2015	European	DIAGRAM	A	A/G	0.432	0.432	0.1284	0.01279	4.1e-24	+	NA	84780	27206	57574	23	log(OR)	rs1421085	rs1421085	chr16:53800954	C/T	rs9937354	chr16:53799847	A/G	0.953	1	1	Type II diabetes	DIAGRAM	26551672	2015	European	DIAGRAM	A	A/G	0.432	0.432
rs1421085	rs1421085	chr16:53800954	C/T	rs9928094	chr16:53799905	G/A	0.953	1	1	Type II diabetes	DIAGRAM	26551672	2015	European	DIAGRAM	G	G/A	0.432	0.432	0.1284	0.01257	5.9e-24	+	NA	84780	27206	57574	23	log(OR)	rs1421085	rs1421085	chr16:53800954	C/T	rs9928094	chr16:53799905	G/A	0.953	1	1	Type II diabetes	DIAGRAM	26551672	2015	European	DIAGRAM	G	G/A	0.432	0.432
rs1421085	rs1421085	chr16:53800954	C/T	rs9928094	chr16:53799905	G/A	0.953	1	1	Waist circumference in males	GIANT	23754948	2013	European	GIANT	G	G/A	0.475	0.475	0.077	0.0076	7.37e-24	+	NA	38298	0	38298	46	IVNT	rs1421085	rs1421085	chr16:53800954	C/T	rs9928094	chr16:53799905	G/A	0.953	1	1	Waist circumference in males	GIANT	23754948	2013	European	GIANT	G	G/A	0.475	0.475
rs1421085	rs1421085	chr16:53800954	C/T	rs9928094	chr16:53799905	G/A	0.953	1	1	Waist circumference in females	GIANT	23754948	2013	European	GIANT	G	G/A	0.475	0.475	0.07	0.0072	6.43e-22	+	NA	47311	0	47311	46	IVNT	rs1421085	rs1421085	chr16:53800954	C/T	rs9928094	chr16:53799905	G/A	0.953	1	1	Waist circumference in females	GIANT	23754948	2013	European	GIANT	G	G/A	0.475	0.475
rs1421085	rs1421085	chr16:53800954	C/T	rs9928094	chr16:53799905	G/A	0.953	1	1	Waist hip ratio in males	GIANT	25673412	2015	Mixed	GIANT	G	G/A	0.475	0.475	0.047	0.0049	9e-22	+	NA	99815	0	99815	101	IVNT	rs1421085	rs1421085	chr16:53800954	C/T	rs9928094	chr16:53799905	G/A	0.953	1	1	Waist hip ratio in males	GIANT	25673412	2015	Mixed	GIANT	G	G/A	0.475	0.475
rs1421085	rs1421085	chr16:53800954	C/T	rs9928094	chr16:53799905	G/A	0.953	1	1	Body mass index BMI	Heard Costa NL	19557197	2009	European	NHLBI GRASP Catalog (version 2)	NA	NA	NA	NA	NA	NA	2e-21	NA	NA	70014	NA	NA	NA	NA	rs1421085	rs1421085	chr16:53800954	C/T	rs9928094	chr16:53799905	G/A	0.953	1	1	Body mass index BMI	Heard Costa NL	19557197	2009	European	NHLBI GRASP Catalog (version 2)	NA	NA	NA	NA
rs1421085	rs1421085	chr16:53800954	C/T	rs9928094	chr16:53799905	G/A	0.953	1	1	Waist circumference	Heard Costa NL	19557197	2009	European	NHLBI GRASP Catalog (version 2)	NA	NA	NA	NA	NA	NA	5.5e-18	NA	NA	70014	NA	NA	NA	NA	rs1421085	rs1421085	chr16:53800954	C/T	rs17817288	chr16:53807764	G/A	0.681	1	1	Weight in females	GIANT	23754948	2013	European	GIANT	G	G/A	0.5583	0.4417
rs1421085	rs1421085	chr16:53800954	C/T	rs9928094	chr16:53799905	G/A	0.953	1	1	Waist hip ratio	GIANT	23754948	2013	European	GIANT	G	G/A	0.475	0.475	0.04587	0.00533	7.533e-18	+	NA	77296	0	77296	46	IVNT	rs1421085	rs1421085	chr16:53800954	C/T	rs1121980	chr16:53809247	A/G	0.957	1	1	Type 2 diabetes	DIAGRAM	22885922	2012	Mixed	NHLBI GRASP Catalog (version 2)	NA	NA	NA	NA
rs1421085	rs1421085	chr16:53800954	C/T	rs9928094	chr16:53799905	G/A	0.953	1	1	Waist hip ratio in females	GIANT	25673412	2015	Mixed	GIANT	G	G/A	0.475	0.475	0.038	0.0045	5.3e-17	+	NA	124400	0	124400	101	IVNT	rs1421085	rs1421085	chr16:53800954	C/T	rs9940646	chr16:53800629	G/C	0.957	1	1	Waist hip ratio in females	GIANT	25673412	2015	Mixed	GIANT	G	G/C	0.4833	0.4833
rs1421085	rs1421085	chr16:53800954	C/T	rs9928094	chr16:53799905	G/A	0.953	1	1	Body mass index BMI	Paternoster L	21935397	2011	European	NHLBI GRASP Catalog (version 2)	NA	NA	NA	NA	NA	NA	9.95e-15	NA	NA	34554	NA	NA	NA	NA	rs1421085	rs1421085	chr16:53800954	C/T	rs9937053	chr16:53799507	A/G	0.949	0.996	1	Body mass index BMI	Paternoster L	21935397	2011	European	NHLBI GRASP Catalog (version 2)	NA	NA	NA	NA
rs1421085	rs1421085	chr16:53800954	C/T	rs9928094	chr16:53799905	G/A	0.953	1	1	Age at menarche	ReproGen	25231870	2014	European	ReproGen	G	G/A	0.48	0.48	-0.04	0.005191	1.3e-14	-	NA	182416	0	182416	58	years	rs1421085	rs1421085	chr16:53800954	C/T	rs7185735	chr16:53822651	G/A	0.922	1	1	Waist hip ratio in females	GIANT	25673412	2015	Mixed	GIANT	G	G/A	0.4417	0.4417
rs1421085	rs1421085	chr16:53800954	C/T	rs9928094	chr16:53799905	G/A	0.953	1	1	Obesity body mass index BMI	Paternoster L	21935397	2011	European	NHLBI GRASP Catalog (version 2)	NA	NA	NA	NA	NA	NA	1.06e-13	NA	NA	34554	NA	NA	NA	NA	rs1421085	rs1421085	chr16:53800954	C/T	rs9937053	chr16:53799507	A/G	0.949	0.996	1	Childhood BMI	EGGC	26604143	2016	European	EGGC	A	A/G	NA	NA
rs1421085	rs1421085	chr16:53800954	C/T	rs9928094	chr16:53799905	G/A	0.953	1	1	Childhood BMI	EGGC	26604143	2016	European	EGGC	G	G/A	NA	NA	0.0618	0.0083	1.118e-13	+	NA	31111	0	31111	20	SDS	rs1421085	rs1421085	chr16:53800954	C/T	rs9941349	chr16:53825488	T/C	0.878	0.955	1	Childhood obesity	EGGC	22484627	2012	European	EGGC	T	T/C	NA	NA
rs1421085	rs1421085	chr16:53800954	C/T	rs9928094	chr16:53799905	G/A	0.953	1	1	Waist hip ratio in males	GIANT	23754948	2013	European	GIANT	G	G/A	0.475	0.475	0.056	0.0078	4.75e-13	+	NA	34574	0	34574	46	IVNT	rs1421085	rs1421085	chr16:53800954	C/T	rs7193144	chr16:53810686	C/T	0.926	1	1	Childhood obesity	EGGC	22484627	2012	European	EGGC	C	C/T	NA	NA
rs1421085	rs1421085	chr16:53800954	C/T	rs9928094	chr16:53799905	G/A	0.953	1	1	Childhood obesity	EGGC	22484627	2012	European	EGGC	G	G/A	NA	NA	0.1942	0.0271	7.202e-13	+	NA	13848	5530	8318	14	log(OR)	rs1421085	rs1421085	chr16:53800954	C/T	rs9928094	chr16:53799905	G/A	0.953	1	1	Obesity with early age of onset age 2	EGGC	22484627	2012	European	NHLBI GRASP Catalog (version 2)	NA	NA	NA	NA
rs1421085	rs1421085	chr16:53800954	C/T	rs9928094	chr16:53799905	G/A	0.953	1	1	Obesity with early age of onset age 2	EGGC	22484627	2012	European	NHLBI GRASP Catalog (version 2)	NA	NA	NA	NA	NA	NA	7.202e-13	NA	NA	18736	NA	NA	NA	NA	rs1421085	rs1421085	chr16:53800954	C/T	rs9930501	chr16:53830452	G/A	0.823	0.918	1	Body mass index BMI	Paternoster L	21935397	2011	European	NHLBI GRASP Catalog (version 2)	NA	NA	NA	NA
rs1421085	rs1421085	chr16:53800954	C/T	rs9928094	chr16:53799905	G/A	0.953	1	1	Type II diabetes	DIAGRAM	24509480	2014	Mixed	DIAGRAM	G	G/A	NA	NA	0.09531	0.01392	2.7e-11	+	NA	110452	26488	83964	4	log(OR)	rs1421085	rs1421085	chr16:53800954	C/T	rs9939609	chr16:53820527	A/T	0.918	0.996	1	Age at menarche	Elks CE	21102462	2010	European	NHLBI GRASP Catalog (version 2)	NA	NA	NA	NA
rs1421085	rs1421085	chr16:53800954	C/T	rs9928094	chr16:53799905	G/A	0.953	1	1	HDL	GLGC	24097068	2013	European	GLGC	G	G/A	0.4472	0.4472	-0.0188	0.0035	1.84e-08	-	NA	185483	0	185483	60	IVNT	rs1421085	rs1421085	chr16:53800954	C/T	rs9939609	chr16:53820527	A/T	0.918	0.996	1	Childhood weight	Willer CJ	19079261	2008	European	NHLBI GRASP Catalog (version 2)	NA	NA	NA	NA
rs1421085	rs1421085	chr16:53800954	C/T	rs9937053	chr16:53799507	A/G	0.949	0.996	1	BMI	GIANT	25673413	2015	Mixed	GIANT	A	A/G	0.475	0.475	0.0765	0.003	9.73e-146	+	NA	338181	0	338181	125	IVNT	rs1421085	rs1421085	chr16:53800954	C/T	rs9937053	chr16:53799507	A/G	0.949	0.996	1	BMI	GIANT	25673413	2015	Mixed	GIANT	A	A/G	0.475	0.475
rs1421085	rs1421085	chr16:53800954	C/T	rs9937053	chr16:53799507	A/G	0.949	0.996	1	BMI	GIANT	25673413	2015	European	GIANT	A	A/G	0.475	0.475	0.0797	0.0031	4.23e-145	+	NA	321110	0	321110	114	IVNT	rs1421085	rs1421085	chr16:53800954	C/T	rs9937053	chr16:53799507	A/G	0.949	0.996	1	BMI	GIANT	25673413	2015	European	GIANT	A	A/G	0.475	0.475
rs1421085	rs1421085	chr16:53800954	C/T	rs11075985	chr16:53805207	A/C	0.949	1	1	BMI	GIANT	25673413	2015	Mixed	GIANT	A	A/C	0.4833	0.4833	0.0757	0.003	8.59e-143	+	NA	338267	0	338267	125	IVNT	rs1421085	rs1421085	chr16:53800954	C/T	rs11075985	chr16:53805207	A/C	0.949	1	1	BMI	GIANT	25673413	2015	Mixed	GIANT	A	A/C	0.4833	0.4833
rs1421085	rs1421085	chr16:53800954	C/T	rs11075985	chr16:53805207	A/C	0.949	1	1	BMI	GIANT	25673413	2015	European	GIANT	A	A/C	0.4833	0.4833	0.079	0.0031	1.36e-142	+	NA	321197	0	321197	114	IVNT	rs1421085	rs1421085	chr16:53800954	C/T	rs11075985	chr16:53805207	A/C	0.949	1	1	BMI	GIANT	25673413	2015	European	GIANT	A	A/C	0.4833	0.4833
rs1421085	rs1421085	chr16:53800954	C/T	rs9937053	chr16:53799507	A/G	0.949	0.996	1	Waist circumference	GIANT	25673412	2015	European	GIANT	A	A/G	0.475	0.475	0.073	0.0034	1e-100	+	NA	231758	0	231758	101	IVNT	rs1421085	rs1421085	chr16:53800954	C/T	rs9937053	chr16:53799507	A/G	0.949	0.996	1	Waist circumference	GIANT	25673412	2015	European	GIANT	A	A/G	0.475	0.475
rs1421085	rs1421085	chr16:53800954	C/T	rs11075985	chr16:53805207	A/C	0.949	1	1	Waist circumference	GIANT	25673412	2015	European	GIANT	A	A/C	0.4833	0.4833	0.072	0.0034	6.5e-99	+	NA	231780	0	231780	101	IVNT	rs1421085	rs1421085	chr16:53800954	C/T	rs11075985	chr16:53805207	A/C	0.949	1	1	Waist circumference	GIANT	25673412	2015	European	GIANT	A	A/C	0.4833	0.4833
rs1421085	rs1421085	chr16:53800954	C/T	rs9937053	chr16:53799507	A/G	0.949	0.996	1	Waist circumference	GIANT	25673412	2015	Mixed	GIANT	A	A/G	0.475	0.475	0.069	0.0033	6.5e-96	+	NA	244102	0	244102	101	IVNT	rs1421085	rs1421085	chr16:53800954	C/T	rs9937053	chr16:53799507	A/G	0.949	0.996	1	Waist circumference	GIANT	25673412	2015	Mixed	GIANT	A	A/G	0.475	0.475
rs1421085	rs1421085	chr16:53800954	C/T	rs11075985	chr16:53805207	A/C	0.949	1	1	Waist circumference	GIANT	25673412	2015	Mixed	GIANT	A	A/C	0.4833	0.4833	0.069	0.0033	4.3e-94	+	NA	244122	0	244122	101	IVNT	rs1421085	rs1421085	chr16:53800954	C/T	rs11075985	chr16:53805207	A/C	0.949	1	1	Waist circumference	GIANT	25673412	2015	Mixed	GIANT	A	A/C	0.4833	0.4833
rs1421085	rs1421085	chr16:53800954	C/T	rs9937053	chr16:53799507	A/G	0.949	0.996	1	BMI in males	GIANT	25673413	2015	Mixed	GIANT	A	A/G	0.475	0.475	0.0811	0.0041	6.256e-88	+	NA	152377	0	152377	106	IVNT	rs1421085	rs1421085	chr16:53800954	C/T	rs9937053	chr16:53799507	A/G	0.949	0.996	1	BMI in males	GIANT	25673413	2015	Mixed	GIANT	A	A/G	0.475	0.475
rs1421085	rs1421085	chr16:53800954	C/T	rs11075985	chr16:53805207	A/C	0.949	1	1	BMI in males	GIANT	25673413	2015	Mixed	GIANT	A	A/C	0.4833	0.4833	0.0804	0.0041	1.847e-86	+	NA	152420	0	152420	106	IVNT	rs1421085	rs1421085	chr16:53800954	C/T	rs11075985	chr16:53805207	A/C	0.949	1	1	BMI in males	GIANT	25673413	2015	Mixed	GIANT	A	A/C	0.4833	0.4833
rs1421085	rs1421085	chr16:53800954	C/T	rs11075985	chr16:53805207	A/C	0.949	1	1	Hip circumference	GIANT	25673412	2015	European	GIANT	A	A/C	0.4833	0.4833	0.07	0.0036	1.1e-85	+	NA	212729	0	212729	101	IVNT	rs1421085	rs1421085	chr16:53800954	C/T	rs11075985	chr16:53805207	A/C	0.949	1	1	Hip circumference	GIANT	25673412	2015	European	GIANT	A	A/C	0.4833	0.4833
rs1421085	rs1421085	chr16:53800954	C/T	rs9937053	chr16:53799507	A/G	0.949	0.996	1	Hip circumference	GIANT	25673412	2015	European	GIANT	A	A/G	0.475	0.475	0.07	0.0036	1.3e-84	+	NA	212707	0	212707	101	IVNT	rs1421085	rs1421085	chr16:53800954	C/T	rs9937053	chr16:53799507	A/G	0.949	0.996	1	Hip circumference	GIANT	25673412	2015	European	GIANT	A	A/G	0.475	0.475
rs1421085	rs1421085	chr16:53800954	C/T	rs9937053	chr16:53799507	A/G	0.949	0.996	1	BMI in females	GIANT	25673413	2015	Mixed	GIANT	A	A/G	0.475	0.475	0.0781	0.0041	8.036e-83	+	NA	171443	0	171443	107	IVNT	rs1421085	rs1421085	chr16:53800954	C/T	rs9937053	chr16:53799507	A/G	0.949	0.996	1	BMI in females	GIANT	25673413	2015	Mixed	GIANT	A	A/G	0.475	0.475
rs1421085	rs1421085	chr16:53800954	C/T	rs11075985	chr16:53805207	A/C	0.949	1	1	BMI in females	GIANT	25673413	2015	Mixed	GIANT	A	A/C	0.4833	0.4833	0.0774	0.0041	2.722e-81	+	NA	171488	0	171488	107	IVNT	rs1421085	rs1421085	chr16:53800954	C/T	rs11075985	chr16:53805207	A/C	0.949	1	1	BMI in females	GIANT	25673413	2015	Mixed	GIANT	A	A/C	0.4833	0.4833
rs1421085	rs1421085	chr16:53800954	C/T	rs11075985	chr16:53805207	A/C	0.949	1	1	Hip circumference	GIANT	25673412	2015	Mixed	GIANT	A	A/C	0.4833	0.4833	0.065	0.0035	1.2e-77	+	NA	227119	0	227119	101	IVNT	rs1421085	rs1421085	chr16:53800954	C/T	rs11075985	chr16:53805207	A/C	0.949	1	1	Hip circumference	GIANT	25673412	2015	Mixed	GIANT	A	A/C	0.4833	0.4833
rs1421085	rs1421085	chr16:53800954	C/T	rs9937053	chr16:53799507	A/G	0.949	0.996	1	Hip circumference	GIANT	25673412	2015	Mixed	GIANT	A	A/G	0.475	0.475	0.066	0.0036	8.9e-77	+	NA	227098	0	227098	101	IVNT	rs1421085	rs1421085	chr16:53800954	C/T	rs9937053	chr16:53799507	A/G	0.949	0.996	1	Hip circumference	GIANT	25673412	2015	Mixed	GIANT	A	A/G	0.475	0.475
rs1421085	rs1421085	chr16:53800954	C/T	rs9937053	chr16:53799507	A/G	0.949	0.996	1	BMI	GIANT	23754948	2013	European	GIANT	A	A/G	0.475	0.475	0.07845	0.00456	2.592e-66	+	NA	126556	0	126556	46	IVNT	rs1421085	rs1421085	chr16:53800954	C/T	rs9937053	chr16:53799507	A/G	0.949	0.996	1	BMI	GIANT	23754948	2013	European	GIANT	A	A/G	0.475	0.475
rs1421085	rs1421085	chr16:53800954	C/T	rs11075985	chr16:53805207	A/C	0.949	1	1	BMI	GIANT	23754948	2013	European	GIANT	A	A/C	0.4833	0.4833	0.07739	0.004524	1.308e-65	+	NA	126560	0	126560	46	IVNT	rs1421085	rs1421085	chr16:53800954	C/T	rs11075985	chr16:53805207	A/C	0.949	1	1	BMI	GIANT	23754948	2013	European	GIANT	A	A/C	0.4833	0.4833
rs1421085	rs1421085	chr16:53800954	C/T	rs9937053	chr16:53799507	A/G	0.949	0.996	1	Obesity class 1	GIANT	23563607	2013	European	GIANT	A	A/G	0.464	0.464	0.21	0.013	1.4e-60	+	NA	98373	32767	65606	51	log(OR)	rs1421085	rs1421085	chr16:53800954	C/T	rs9937053	chr16:53799507	A/G	0.949	0.996	1	Obesity class 1	GIANT	23563607	2013	European	GIANT	A	A/G	0.464	0.464
rs1421085	rs1421085	chr16:53800954	C/T	rs11075985	chr16:53805207	A/C	0.949	1	1	Obesity class 1	GIANT	23563607	2013	European	GIANT	A	A/C	0.483	0.483	0.21	0.013	1.5e-60	+	NA	98421	32780	65641	51	log(OR)	rs1421085	rs1421085	chr16:53800954	C/T	rs11075985	chr16:53805207	A/C	0.949	1	1	Obesity class 1	GIANT	23563607	2013	European	GIANT	A	A/C	0.483	0.483
rs1421085	rs1421085	chr16:53800954	C/T	rs9937053	chr16:53799507	A/G	0.949	0.996	1	BMI in females greater than 50 years of age	GIANT	26426971	2015	European	GIANT	A	A/G	0.48	0.48	0.078	0.0048	4.8e-59	+	NA	104846	0	104846	114	IVNT	rs1421085	rs1421085	chr16:53800954	C/T	rs9937053	chr16:53799507	A/G	0.949	0.996	1	BMI in females greater than 50 years of age	GIANT	26426971	2015	European	GIANT	A	A/G	0.48	0.48
rs1421085	rs1421085	chr16:53800954	C/T	rs9937053	chr16:53799507	A/G	0.949	0.996	1	Body mass index BMI	Speliotes EK	20935630	2010	European	NHLBI GRASP Catalog (version 2)	NA	NA	NA	NA	NA	NA	7.47e-58	NA	NA	249796	NA	NA	NA	NA	rs1421085	rs1421085	chr16:53800954	C/T	rs9937053	chr16:53799507	A/G	0.949	0.996	1	Body mass index BMI	Speliotes EK	20935630	2010	European	NHLBI GRASP Catalog (version 2)	NA	NA	NA	NA
rs1421085	rs1421085	chr16:53800954	C/T	rs11075985	chr16:53805207	A/C	0.949	1	1	BMI in females greater than 50 years of age	GIANT	26426971	2015	European	GIANT	A	A/C	0.48	0.48	0.077	0.0048	9.9e-58	+	NA	104870	0	104870	114	IVNT	rs1421085	rs1421085	chr16:53800954	C/T	rs11075985	chr16:53805207	A/C	0.949	1	1	BMI in females greater than 50 years of age	GIANT	26426971	2015	European	GIANT	A	A/C	0.48	0.48
rs1421085	rs1421085	chr16:53800954	C/T	rs11075985	chr16:53805207	A/C	0.949	1	1	Body mass index BMI	Speliotes EK	20935630	2010	European	NHLBI GRASP Catalog (version 2)	NA	NA	NA	NA	NA	NA	1.6e-57	NA	NA	249796	NA	NA	NA	NA	rs1421085	rs1421085	chr16:53800954	C/T	rs11075985	chr16:53805207	A/C	0.949	1	1	Body mass index BMI	Speliotes EK	20935630	2010	European	NHLBI GRASP Catalog (version 2)	NA	NA	NA	NA
rs1421085	rs1421085	chr16:53800954	C/T	rs11075985	chr16:53805207	A/C	0.949	1	1	Waist circumference in females	GIANT	25673412	2015	Mixed	GIANT	A	A/C	0.4833	0.4833	0.068	0.0043	2.7e-56	+	NA	134422	0	134422	101	IVNT	rs1421085	rs1421085	chr16:53800954	C/T	rs11075985	chr16:53805207	A/C	0.949	1	1	Waist circumference in females	GIANT	25673412	2015	Mixed	GIANT	A	A/C	0.4833	0.4833
rs1421085	rs1421085	chr16:53800954	C/T	rs9937053	chr16:53799507	A/G	0.949	0.996	1	Waist circumference in females	GIANT	25673412	2015	Mixed	GIANT	A	A/G	0.475	0.475	0.069	0.0043	5.9e-56	+	NA	134410	0	134410	101	IVNT	rs1421085	rs1421085	chr16:53800954	C/T	rs9937053	chr16:53799507	A/G	0.949	0.996	1	Waist circumference in females	GIANT	25673412	2015	Mixed	GIANT	A	A/G	0.475	0.475
rs1421085	rs1421085	chr16:53800954	C/T	rs11075985	chr16:53805207	A/C	0.949	1	1	Waist circumference in males	GIANT	25673412	2015	Mixed	GIANT	A	A/C	0.4833	0.4833	0.07	0.0047	1.2e-51	+	NA	109851	0	109851	101	IVNT	rs1421085	rs1421085	chr16:53800954	C/T	rs11075985	chr16:53805207	A/C	0.949	1	1	Waist circumference in males	GIANT	25673412	2015	Mixed	GIANT	A	A/C	0.4833	0.4833
rs1421085	rs1421085	chr16:53800954	C/T	rs9937053	chr16:53799507	A/G	0.949	0.996	1	Waist circumference in males	GIANT	25673412	2015	Mixed	GIANT	A	A/G	0.475	0.475	0.071	0.0047	2.1e-51	+	NA	109842	0	109842	101	IVNT	rs1421085	rs1421085	chr16:53800954	C/T	rs9937053	chr16:53799507	A/G	0.949	0.996	1	Waist circumference in males	GIANT	25673412	2015	Mixed	GIANT	A	A/G	0.475	0.475
rs1421085	rs1421085	chr16:53800954	C/T	rs11075985	chr16:53805207	A/C	0.949	1	1	Weight	GIANT	23754948	2013	European	GIANT	A	A/C	0.4833	0.4833	0.06748	0.004524	2.534e-50	+	NA	125900	0	125900	46	IVNT	rs1421085	rs1421085	chr16:53800954	C/T	rs11075985	chr16:53805207	A/C	0.949	1	1	Weight	GIANT	23754948	2013	European	GIANT	A	A/C	0.4833	0.4833
rs1421085	rs1421085	chr16:53800954	C/T	rs9937053	chr16:53799507	A/G	0.949	0.996	1	Weight	GIANT	23754948	2013	European	GIANT	A	A/G	0.475	0.475	0.06848	0.004595	3.032e-50	+	NA	125896	0	125896	46	IVNT	rs1421085	rs1421085	chr16:53800954	C/T	rs9937053	chr16:53799507	A/G	0.949	0.996	1	Weight	GIANT	23754948	2013	European	GIANT	A	A/G	0.475	0.475
rs1421085	rs1421085	chr16:53800954	C/T	rs11075985	chr16:53805207	A/C	0.949	1	1	Hip circumference in females	GIANT	25673412	2015	Mixed	GIANT	A	A/C	0.4833	0.4833	0.068	0.0046	9e-50	+	NA	124945	0	124945	101	IVNT	rs1421085	rs1421085	chr16:53800954	C/T	rs11075985	chr16:53805207	A/C	0.949	1	1	Hip circumference in females	GIANT	25673412	2015	Mixed	GIANT	A	A/C	0.4833	0.4833
rs1421085	rs1421085	chr16:53800954	C/T	rs9937053	chr16:53799507	A/G	0.949	0.996	1	Hip circumference in females	GIANT	25673412	2015	Mixed	GIANT	A	A/G	0.475	0.475	0.068	0.0046	3.2e-49	+	NA	124935	0	124935	101	IVNT	rs1421085	rs1421085	chr16:53800954	C/T	rs9937053	chr16:53799507	A/G	0.949	0.996	1	Hip circumference in females	GIANT	25673412	2015	Mixed	GIANT	A	A/G	0.475	0.475
rs1421085	rs1421085	chr16:53800954	C/T	rs11075985	chr16:53805207	A/C	0.949	1	1	BMI in males less than or equal to 50 years of age	GIANT	26426971	2015	European	GIANT	A	A/C	0.48	0.48	0.097	0.0066	5.8e-48	+	NA	49972	0	49972	114	IVNT	rs1421085	rs1421085	chr16:53800954	C/T	rs11075985	chr16:53805207	A/C	0.949	1	1	BMI in males less than or equal to 50 years of age	GIANT	26426971	2015	European	GIANT	A	A/C	0.48	0.48
rs1421085	rs1421085	chr16:53800954	C/T	rs9937053	chr16:53799507	A/G	0.949	0.996	1	BMI in males less than or equal to 50 years of age	GIANT	26426971	2015	European	GIANT	A	A/G	0.48	0.48	0.097	0.0067	2.5e-47	+	NA	49958	0	49958	114	IVNT	rs1421085	rs1421085	chr16:53800954	C/T	rs9937053	chr16:53799507	A/G	0.949	0.996	1	BMI in males less than or equal to 50 years of age	GIANT	26426971	2015	European	GIANT	A	A/G	0.48	0.48
rs1421085	rs1421085	chr16:53800954	C/T	rs11075985	chr16:53805207	A/C	0.949	1	1	BMI in females less than or equal to 50 years of age	GIANT	26426971	2015	European	GIANT	A	A/C	0.48	0.48	0.086	0.006	4e-47	+	NA	65393	0	65393	114	IVNT	rs1421085	rs1421085	chr16:53800954	C/T	rs11075985	chr16:53805207	A/C	0.949	1	1	BMI in females less than or equal to 50 years of age	GIANT	26426971	2015	European	GIANT	A	A/C	0.48	0.48
rs1421085	rs1421085	chr16:53800954	C/T	rs9937053	chr16:53799507	A/G	0.949	0.996	1	BMI in males greater than 50 years of age	GIANT	26426971	2015	European	GIANT	A	A/G	0.48	0.48	0.072	0.005	4.4e-47	+	NA	91834	0	91834	114	IVNT	rs1421085	rs1421085	chr16:53800954	C/T	rs9937053	chr16:53799507	A/G	0.949	0.996	1	BMI in males greater than 50 years of age	GIANT	26426971	2015	European	GIANT	A	A/G	0.48	0.48
rs1421085	rs1421085	chr16:53800954	C/T	rs11075985	chr16:53805207	A/C	0.949	1	1	Overweight	GIANT	23563607	2013	European	GIANT	A	A/C	0.483	0.483	0.13	0.0092	5.7e-47	+	NA	158457	92815	65642	51	log(OR)	rs1421085	rs1421085	chr16:53800954	C/T	rs11075985	chr16:53805207	A/C	0.949	1	1	Overweight	GIANT	23563607	2013	European	GIANT	A	A/C	0.483	0.483
rs1421085	rs1421085	chr16:53800954	C/T	rs9937053	chr16:53799507	A/G	0.949	0.996	1	Overweight	GIANT	23563607	2013	European	GIANT	A	A/G	0.464	0.464	0.13	0.0093	9.2e-47	+	NA	158391	92784	65606	51	log(OR)	rs1421085	rs1421085	chr16:53800954	C/T	rs9937053	chr16:53799507	A/G	0.949	0.996	1	Overweight	GIANT	23563607	2013	European	GIANT	A	A/G	0.464	0.464
rs1421085	rs1421085	chr16:53800954	C/T	rs9937053	chr16:53799507	A/G	0.949	0.996	1	Obesity class 2	GIANT	23563607	2013	European	GIANT	A	A/G	0.464	0.464	0.28	0.02	1.1e-46	+	NA	71735	9824	61912	51	log(OR)	rs1421085	rs1421085	chr16:53800954	C/T	rs9937053	chr16:53799507	A/G	0.949	0.996	1	Obesity class 2	GIANT	23563607	2013	European	GIANT	A	A/G	0.464	0.464
rs1421085	rs1421085	chr16:53800954	C/T	rs11075985	chr16:53805207	A/C	0.949	1	1	BMI in males greater than 50 years of age	GIANT	26426971	2015	European	GIANT	A	A/C	0.48	0.48	0.071	0.005	1.9e-46	+	NA	91857	0	91857	114	IVNT	rs1421085	rs1421085	chr16:53800954	C/T	rs11075985	chr16:53805207	A/C	0.949	1	1	BMI in males greater than 50 years of age	GIANT	26426971	2015	European	GIANT	A	A/C	0.48	0.48
rs1421085	rs1421085	chr16:53800954	C/T	rs11075985	chr16:53805207	A/C	0.949	1	1	Obesity class 2	GIANT	23563607	2013	European	GIANT	A	A/C	0.483	0.483	0.28	0.019	2.3e-46	+	NA	71772	9828	61943	51	log(OR)	rs1421085	rs1421085	chr16:53800954	C/T	rs11075985	chr16:53805207	A/C	0.949	1	1	Obesity class 2	GIANT	23563607	2013	European	GIANT	A	A/C	0.483	0.483
rs1421085	rs1421085	chr16:53800954	C/T	rs9937053	chr16:53799507	A/G	0.949	0.996	1	BMI in females less than or equal to 50 years of age	GIANT	26426971	2015	European	GIANT	A	A/G	0.48	0.48	0.086	0.0061	6.6e-46	+	NA	65131	0	65131	114	IVNT	rs1421085	rs1421085	chr16:53800954	C/T	rs9937053	chr16:53799507	A/G	0.949	0.996	1	BMI in females less than or equal to 50 years of age	GIANT	26426971	2015	European	GIANT	A	A/G	0.48	0.48
rs1421085	rs1421085	chr16:53800954	C/T	rs9937053	chr16:53799507	A/G	0.949	0.996	1	Waist circumference	GIANT	23754948	2013	European	GIANT	A	A/G	0.475	0.475	0.07331	0.005227	1.084e-44	+	NA	85609	0	85609	46	IVNT	rs1421085	rs1421085	chr16:53800954	C/T	rs9937053	chr16:53799507	A/G	0.949	0.996	1	Waist circumference	GIANT	23754948	2013	European	GIANT	A	A/G	0.475	0.475
rs1421085	rs1421085	chr16:53800954	C/T	rs11075985	chr16:53805207	A/C	0.949	1	1	Waist circumference	GIANT	23754948	2013	European	GIANT	A	A/C	0.4833	0.4833	0.07231	0.005156	1.113e-44	+	NA	85612	0	85612	46	IVNT	rs1421085	rs1421085	chr16:53800954	C/T	rs11075985	chr16:53805207	A/C	0.949	1	1	Waist circumference	GIANT	23754948	2013	European	GIANT	A	A/C	0.4833	0.4833
rs1421085	rs1421085	chr16:53800954	C/T	rs9937053	chr16:53799507	A/G	0.949	0.996	1	Hip circumference in males	GIANT	25673412	2015	Mixed	GIANT	A	A/G	0.475	0.475	0.064	0.0048	3.7e-40	+	NA	100229	0	100229	101	IVNT	rs1421085	rs1421085	chr16:53800954	C/T	rs9937053	chr16:53799507	A/G	0.949	0.996	1	Hip circumference in males	GIANT	25673412	2015	Mixed	GIANT	A	A/G	0.475	0.475
rs1421085	rs1421085	chr16:53800954	C/T	rs11075985	chr16:53805207	A/C	0.949	1	1	Hip circumference in males	GIANT	25673412	2015	Mixed	GIANT	A	A/C	0.4833	0.4833	0.064	0.0048	1.3e-39	+	NA	100241	0	100241	101	IVNT	rs1421085	rs1421085	chr16:53800954	C/T	rs11075985	chr16:53805207	A/C	0.949	1	1	Hip circumference in males	GIANT	25673412	2015	Mixed	GIANT	A	A/C	0.4833	0.4833
rs1421085	rs1421085	chr16:53800954	C/T	rs9937053	chr16:53799507	A/G	0.949	0.996	1	Waist hip ratio	GIANT	25673412	2015	European	GIANT	A	A/G	0.475	0.475	0.044	0.0034	1.6e-38	+	NA	211869	0	211869	101	IVNT	rs1421085	rs1421085	chr16:53800954	C/T	rs9937053	chr16:53799507	A/G	0.949	0.996	1	Waist hip ratio	GIANT	25673412	2015	European	GIANT	A	A/G	0.475	0.475
rs1421085	rs1421085	chr16:53800954	C/T	rs11075985	chr16:53805207	A/C	0.949	1	1	Waist hip ratio	GIANT	25673412	2015	European	GIANT	A	A/C	0.4833	0.4833	0.043	0.0034	7.9e-38	+	NA	211892	0	211892	101	IVNT	rs1421085	rs1421085	chr16:53800954	C/T	rs11075985	chr16:53805207	A/C	0.949	1	1	Waist hip ratio	GIANT	25673412	2015	European	GIANT	A	A/C	0.4833	0.4833
rs1421085	rs1421085	chr16:53800954	C/T	rs9937053	chr16:53799507	A/G	0.949	0.996	1	BMI in males	GIANT	23754948	2013	European	GIANT	A	A/G	0.475	0.475	0.082	0.0065	6.04e-37	+	NA	58611	0	58611	46	IVNT	rs1421085	rs1421085	chr16:53800954	C/T	rs9937053	chr16:53799507	A/G	0.949	0.996	1	BMI in males	GIANT	23754948	2013	European	GIANT	A	A/G	0.475	0.475
rs1421085	rs1421085	chr16:53800954	C/T	rs9937053	chr16:53799507	A/G	0.949	0.996	1	Waist hip ratio	GIANT	25673412	2015	Mixed	GIANT	A	A/G	0.475	0.475	0.042	0.0033	8.2e-37	+	NA	226268	0	226268	101	IVNT	rs1421085	rs1421085	chr16:53800954	C/T	rs9937053	chr16:53799507	A/G	0.949	0.996	1	Waist hip ratio	GIANT	25673412	2015	Mixed	GIANT	A	A/G	0.475	0.475
rs1421085	rs1421085	chr16:53800954	C/T	rs11075985	chr16:53805207	A/C	0.949	1	1	Waist hip ratio	GIANT	25673412	2015	Mixed	GIANT	A	A/C	0.4833	0.4833	0.041	0.0033	3e-36	+	NA	226290	0	226290	101	IVNT	rs1421085	rs1421085	chr16:53800954	C/T	rs11075985	chr16:53805207	A/C	0.949	1	1	Waist hip ratio	GIANT	25673412	2015	Mixed	GIANT	A	A/C	0.4833	0.4833
rs1421085	rs1421085	chr16:53800954	C/T	rs11075985	chr16:53805207	A/C	0.949	1	1	BMI in males	GIANT	23754948	2013	European	GIANT	A	A/C	0.4833	0.4833	0.081	0.0065	9.32e-36	+	NA	58612	0	58612	46	IVNT	rs1421085	rs1421085	chr16:53800954	C/T	rs11075985	chr16:53805207	A/C	0.949	1	1	BMI in males	GIANT	23754948	2013	European	GIANT	A	A/C	0.4833	0.4833
rs1421085	rs1421085	chr16:53800954	C/T	rs11075985	chr16:53805207	A/C	0.949	1	1	BMI in females	GIANT	23754948	2013	European	GIANT	A	A/C	0.4833	0.4833	0.074	0.0063	1.93e-32	+	NA	67948	0	67948	46	IVNT	rs1421085	rs1421085	chr16:53800954	C/T	rs11075985	chr16:53805207	A/C	0.949	1	1	BMI in females	GIANT	23754948	2013	European	GIANT	A	A/C	0.4833	0.4833
rs1421085	rs1421085	chr16:53800954	C/T	rs9937053	chr16:53799507	A/G	0.949	0.996	1	BMI in females	GIANT	23754948	2013	European	GIANT	A	A/G	0.475	0.475	0.075	0.0064	3.41e-32	+	NA	67945	0	67945	46	IVNT	rs1421085	rs1421085	chr16:53800954	C/T	rs9937053	chr16:53799507	A/G	0.949	0.996	1	BMI in females	GIANT	23754948	2013	European	GIANT	A	A/G	0.475	0.475
rs1421085	rs1421085	chr16:53800954	C/T	rs9937053	chr16:53799507	A/G	0.949	0.996	1	BMI tails	GIANT	23563607	2013	European	GIANT	A	A/G	0.464	0.464	0.3	0.026	8.6e-31	+	NA	15748	7796	7951	51	log(OR)	rs1421085	rs1421085	chr16:53800954	C/T	rs9937053	chr16:53799507	A/G	0.949	0.996	1	BMI tails	GIANT	23563607	2013	European	GIANT	A	A/G	0.464	0.464
rs1421085	rs1421085	chr16:53800954	C/T	rs11075985	chr16:53805207	A/C	0.949	1	1	BMI tails	GIANT	23563607	2013	European	GIANT	A	A/C	0.483	0.483	0.3	0.026	1.9e-30	+	NA	15755	7799	7956	51	log(OR)	rs1421085	rs1421085	chr16:53800954	C/T	rs11075985	chr16:53805207	A/C	0.949	1	1	BMI tails	GIANT	23563607	2013	European	GIANT	A	A/C	0.483	0.483
rs1421085	rs1421085	chr16:53800954	C/T	rs11075985	chr16:53805207	A/C	0.949	1	1	Weight in females	GIANT	23754948	2013	European	GIANT	A	A/C	0.4833	0.4833	0.067	0.0063	1.43e-26	+	NA	67583	0	67583	46	IVNT	rs1421085	rs1421085	chr16:53800954	C/T	rs11075985	chr16:53805207	A/C	0.949	1	1	Weight in females	GIANT	23754948	2013	European	GIANT	A	A/C	0.4833	0.4833
rs1421085	rs1421085	chr16:53800954	C/T	rs9937053	chr16:53799507	A/G	0.949	0.996	1	Weight in females	GIANT	23754948	2013	European	GIANT	A	A/G	0.475	0.475	0.068	0.0064	3.2e-26	+	NA	67581	0	67581	46	IVNT	rs1421085	rs1421085	chr16:53800954	C/T	rs9937053	chr16:53799507	A/G	0.949	0.996	1	Weight in females	GIANT	23754948	2013	European	GIANT	A	A/G	0.475	0.475
rs1421085	rs1421085	chr16:53800954	C/T	rs9937053	chr16:53799507	A/G	0.949	0.996	1	Body fat percentage	Lu Y	26833246	2016	Mixed	Lu Y	A	A/G	0.4272	0.4272	0.0488	0.0046	9.858e-26	+	0.4034	99370	0	99370	56	IVNT	rs1421085	rs1421085	chr16:53800954	C/T	rs9937053	chr16:53799507	A/G	0.949	0.996	1	Body fat percentage	Lu Y	26833246	2016	Mixed	Lu Y	A	A/G	0.4272	0.4272
rs1421085	rs1421085	chr16:53800954	C/T	rs11075985	chr16:53805207	A/C	0.949	1	1	Weight in males	GIANT	23754948	2013	European	GIANT	A	A/C	0.4833	0.4833	0.068	0.0065	1.18e-25	+	NA	58317	0	58317	46	IVNT	rs1421085	rs1421085	chr16:53800954	C/T	rs11075985	chr16:53805207	A/C	0.949	1	1	Weight in males	GIANT	23754948	2013	European	GIANT	A	A/C	0.4833	0.4833
rs1421085	rs1421085	chr16:53800954	C/T	rs9937053	chr16:53799507	A/G	0.949	0.996	1	Weight in males	GIANT	23754948	2013	European	GIANT	A	A/G	0.475	0.475	0.069	0.0066	1.73e-25	+	NA	58315	0	58315	46	IVNT	rs1421085	rs1421085	chr16:53800954	C/T	rs9937053	chr16:53799507	A/G	0.949	0.996	1	Weight in males	GIANT	23754948	2013	European	GIANT	A	A/G	0.475	0.475
rs1421085	rs1421085	chr16:53800954	C/T	rs11075985	chr16:53805207	A/C	0.949	1	1	Body fat percentage	Lu Y	26833246	2016	Mixed	Lu Y	A	A/C	0.4278	0.4278	0.0483	0.0046	2.522e-25	+	0.351	99380	0	99380	56	IVNT	rs1421085	rs1421085	chr16:53800954	C/T	rs11075985	chr16:53805207	A/C	0.949	1	1	Body fat percentage	Lu Y	26833246	2016	Mixed	Lu Y	A	A/C	0.4278	0.4278
rs1421085	rs1421085	chr16:53800954	C/T	rs11075985	chr16:53805207	A/C	0.949	1	1	Obesity class 3	GIANT	23563607	2013	European	GIANT	A	A/C	0.483	0.483	0.36	0.035	6.6e-25	+	NA	46646	2804	43842	51	log(OR)	rs1421085	rs1421085	chr16:53800954	C/T	rs11075985	chr16:53805207	A/C	0.949	1	1	Obesity class 3	GIANT	23563607	2013	European	GIANT	A	A/C	0.483	0.483
rs1421085	rs1421085	chr16:53800954	C/T	rs9937053	chr16:53799507	A/G	0.949	0.996	1	Obesity class 3	GIANT	23563607	2013	European	GIANT	A	A/G	0.464	0.464	0.36	0.035	8e-25	+	NA	46614	2802	43812	51	log(OR)	rs1421085	rs1421085	chr16:53800954	C/T	rs9937053	chr16:53799507	A/G	0.949	0.996	1	Obesity class 3	GIANT	23563607	2013	European	GIANT	A	A/G	0.464	0.464
rs1421085	rs1421085	chr16:53800954	C/T	rs9937053	chr16:53799507	A/G	0.949	0.996	1	Type II diabetes	DIAGRAM	26551672	2015	European	DIAGRAM	A	A/G	0.432	0.432	0.1293	0.01256	3.5e-24	+	NA	84780	27206	57574	23	log(OR)	rs1421085	rs1421085	chr16:53800954	C/T	rs9937053	chr16:53799507	A/G	0.949	0.996	1	Type II diabetes	DIAGRAM	26551672	2015	European	DIAGRAM	A	A/G	0.432	0.432
rs1421085	rs1421085	chr16:53800954	C/T	rs9937053	chr16:53799507	A/G	0.949	0.996	1	Waist circumference in males	GIANT	23754948	2013	European	GIANT	A	A/G	0.475	0.475	0.077	0.0076	5.64e-24	+	NA	38298	0	38298	46	IVNT	rs1421085	rs1421085	chr16:53800954	C/T	rs9937053	chr16:53799507	A/G	0.949	0.996	1	Waist circumference in males	GIANT	23754948	2013	European	GIANT	A	A/G	0.475	0.475
rs1421085	rs1421085	chr16:53800954	C/T	rs11075985	chr16:53805207	A/C	0.949	1	1	Type II diabetes	DIAGRAM	26551672	2015	European	DIAGRAM	A	A/C	0.432	0.432	0.1284	0.01257	6.5e-24	+	NA	84780	27206	57574	23	log(OR)	rs1421085	rs1421085	chr16:53800954	C/T	rs11075985	chr16:53805207	A/C	0.949	1	1	Type II diabetes	DIAGRAM	26551672	2015	European	DIAGRAM	A	A/C	0.432	0.432
rs1421085	rs1421085	chr16:53800954	C/T	rs11075985	chr16:53805207	A/C	0.949	1	1	Waist circumference in males	GIANT	23754948	2013	European	GIANT	A	A/C	0.4833	0.4833	0.076	0.0075	7.86e-24	+	NA	38299	0	38299	46	IVNT	rs1421085	rs1421085	chr16:53800954	C/T	rs11075985	chr16:53805207	A/C	0.949	1	1	Waist circumference in males	GIANT	23754948	2013	European	GIANT	A	A/C	0.4833	0.4833
rs1421085	rs1421085	chr16:53800954	C/T	rs11075985	chr16:53805207	A/C	0.949	1	1	Waist circumference in females	GIANT	23754948	2013	European	GIANT	A	A/C	0.4833	0.4833	0.069	0.0071	3.14e-22	+	NA	47313	0	47313	46	IVNT	rs1421085	rs1421085	chr16:53800954	C/T	rs11075985	chr16:53805207	A/C	0.949	1	1	Waist circumference in females	GIANT	23754948	2013	European	GIANT	A	A/C	0.4833	0.4833
rs1421085	rs1421085	chr16:53800954	C/T	rs9937521	chr16:53799296	T/C	0.949	0.996	1	Type II diabetes	DIAGRAM	26551672	2015	European	DIAGRAM	T	T/C	0.401	0.401	0.1275	0.01325	3.8e-22	+	NA	84780	27206	57574	23	log(OR)	rs1421085	rs1421085	chr16:53800954	C/T	rs9937521	chr16:53799296	T/C	0.949	0.996	1	Type II diabetes	DIAGRAM	26551672	2015	European	DIAGRAM	T	T/C	0.401	0.401
rs1421085	rs1421085	chr16:53800954	C/T	rs9937053	chr16:53799507	A/G	0.949	0.996	1	Waist circumference in females	GIANT	23754948	2013	European	GIANT	A	A/G	0.475	0.475	0.07	0.0072	5.62e-22	+	NA	47311	0	47311	46	IVNT	rs1421085	rs1421085	chr16:53800954	C/T	rs9937053	chr16:53799507	A/G	0.949	0.996	1	Waist circumference in females	GIANT	23754948	2013	European	GIANT	A	A/G	0.475	0.475
rs1421085	rs1421085	chr16:53800954	C/T	rs11075985	chr16:53805207	A/C	0.949	1	1	Waist hip ratio in males	GIANT	25673412	2015	Mixed	GIANT	A	A/C	0.4833	0.4833	0.046	0.0048	5.8e-22	+	NA	99841	0	99841	101	IVNT	rs1421085	rs1421085	chr16:53800954	C/T	rs11075985	chr16:53805207	A/C	0.949	1	1	Waist hip ratio in males	GIANT	25673412	2015	Mixed	GIANT	A	A/C	0.4833	0.4833
rs1421085	rs1421085	chr16:53800954	C/T	rs9937053	chr16:53799507	A/G	0.949	0.996	1	Waist hip ratio in males	GIANT	25673412	2015	Mixed	GIANT	A	A/G	0.475	0.475	0.046	0.0048	8.5e-22	+	NA	99829	0	99829	101	IVNT	rs1421085	rs1421085	chr16:53800954	C/T	rs9937053	chr16:53799507	A/G	0.949	0.996	1	Waist hip ratio in males	GIANT	25673412	2015	Mixed	GIANT	A	A/G	0.475	0.475
rs1421085	rs1421085	chr16:53800954	C/T	rs11075985	chr16:53805207	A/C	0.949	1	1	Body mass index BMI	Heard Costa NL	19557197	2009	European	NHLBI GRASP Catalog (version 2)	NA	NA	NA	NA	NA	NA	1.2e-21	NA	NA	70014	NA	NA	NA	NA	rs1421085	rs1421085	chr16:53800954	C/T	rs11075985	chr16:53805207	A/C	0.949	1	1	Body mass index BMI	Heard Costa NL	19557197	2009	European	NHLBI GRASP Catalog (version 2)	NA	NA	NA	NA
rs1421085	rs1421085	chr16:53800954	C/T	rs9937053	chr16:53799507	A/G	0.949	0.996	1	Body mass index BMI	Heard Costa NL	19557197	2009	European	NHLBI GRASP Catalog (version 2)	NA	NA	NA	NA	NA	NA	2e-21	NA	NA	70014	NA	NA	NA	NA	rs1421085	rs1421085	chr16:53800954	C/T	rs9937053	chr16:53799507	A/G	0.949	0.996	1	Body mass index BMI	Heard Costa NL	19557197	2009	European	NHLBI GRASP Catalog (version 2)	NA	NA	NA	NA
rs1421085	rs1421085	chr16:53800954	C/T	rs28562191	chr16:53799303	T/C	0.949	0.996	1	Type II diabetes	DIAGRAM	26551672	2015	European	DIAGRAM	T	T/C	0.391	0.391	0.1258	0.01327	3.7e-21	+	NA	84780	27206	57574	23	log(OR)	rs1421085	rs1421085	chr16:53800954	C/T	rs28562191	chr16:53799303	T/C	0.949	0.996	1	Type II diabetes	DIAGRAM	26551672	2015	European	DIAGRAM	T	T/C	0.391	0.391
rs1421085	rs1421085	chr16:53800954	C/T	rs9937053	chr16:53799507	A/G	0.949	0.996	1	Waist hip ratio	GIANT	23754948	2013	European	GIANT	A	A/G	0.475	0.475	0.04634	0.00533	3.496e-18	+	NA	77296	0	77296	46	IVNT	rs1421085	rs1421085	chr16:53800954	C/T	rs9940128	chr16:53800754	A/G	0.957	1	1	Waist circumference	Heard Costa NL	19557197	2009	European	NHLBI GRASP Catalog (version 2)	NA	NA	NA	NA
rs1421085	rs1421085	chr16:53800954	C/T	rs11075985	chr16:53805207	A/C	0.949	1	1	Waist circumference	Heard Costa NL	19557197	2009	European	NHLBI GRASP Catalog (version 2)	NA	NA	NA	NA	NA	NA	3.5e-18	NA	NA	70014	NA	NA	NA	NA	rs1421085	rs1421085	chr16:53800954	C/T	rs9939973	chr16:53800568	A/G	0.957	1	1	Waist circumference	Heard Costa NL	19557197	2009	European	NHLBI GRASP Catalog (version 2)	NA	NA	NA	NA
rs1421085	rs1421085	chr16:53800954	C/T	rs11075985	chr16:53805207	A/C	0.949	1	1	Waist hip ratio	GIANT	23754948	2013	European	GIANT	A	A/C	0.4833	0.4833	0.04599	0.005298	3.892e-18	+	NA	77300	0	77300	46	IVNT	rs1421085	rs1421085	chr16:53800954	C/T	rs8057044	chr16:53812614	A/G	0.657	0.914	1	Weight in females	GIANT	23754948	2013	European	GIANT	A	A/G	0.55	0.45
rs1421085	rs1421085	chr16:53800954	C/T	rs9937053	chr16:53799507	A/G	0.949	0.996	1	Waist circumference	Heard Costa NL	19557197	2009	European	NHLBI GRASP Catalog (version 2)	NA	NA	NA	NA	NA	NA	5.3e-18	NA	NA	70014	NA	NA	NA	NA	rs1421085	rs1421085	chr16:53800954	C/T	rs9928094	chr16:53799905	G/A	0.953	1	1	Waist circumference	Heard Costa NL	19557197	2009	European	NHLBI GRASP Catalog (version 2)	NA	NA	NA	NA
rs1421085	rs1421085	chr16:53800954	C/T	rs11075985	chr16:53805207	A/C	0.949	1	1	Waist hip ratio in females	GIANT	25673412	2015	Mixed	GIANT	A	A/C	0.4833	0.4833	0.037	0.0044	1.4e-17	+	NA	124422	0	124422	101	IVNT	rs1421085	rs1421085	chr16:53800954	C/T	rs3751812	chr16:53818460	T/G	0.91	0.992	1	Waist circumference	Heard Costa NL	19557197	2009	European	NHLBI GRASP Catalog (version 2)	NA	NA	NA	NA
rs1421085	rs1421085	chr16:53800954	C/T	rs9937053	chr16:53799507	A/G	0.949	0.996	1	Waist hip ratio in females	GIANT	25673412	2015	Mixed	GIANT	A	A/G	0.475	0.475	0.038	0.0044	2.4e-17	+	NA	124413	0	124413	101	IVNT	rs1421085	rs1421085	chr16:53800954	C/T	rs9923233	chr16:53819198	C/G	0.918	0.996	1	Age at menarche	ReproGen	25231870	2014	European	ReproGen	C	C/G	0.46	0.46
rs1421085	rs1421085	chr16:53800954	C/T	rs11075985	chr16:53805207	A/C	0.949	1	1	Age at menarche	ReproGen	25231870	2014	European	ReproGen	A	A/C	0.48	0.48	-0.04	0.004991	1.1e-15	-	NA	182416	0	182416	58	years	rs1421085	rs1421085	chr16:53800954	C/T	rs9937053	chr16:53799507	A/G	0.949	0.996	1	Age at menarche	ReproGen	25231870	2014	European	ReproGen	A	A/G	0.47	0.47
rs1421085	rs1421085	chr16:53800954	C/T	rs9937053	chr16:53799507	A/G	0.949	0.996	1	Age at menarche	ReproGen	25231870	2014	European	ReproGen	A	A/G	0.47	0.47	-0.041	0.005122	1.2e-15	-	NA	182416	0	182416	58	years	rs1421085	rs1421085	chr16:53800954	C/T	rs8047395	chr16:53798523	A/G	0.65	0.99	1	Waist hip ratio in males	GIANT	25673412	2015	Mixed	GIANT	A	A/G	0.5667	0.4333
rs1421085	rs1421085	chr16:53800954	C/T	rs11075985	chr16:53805207	A/C	0.949	1	1	Body mass index BMI	Paternoster L	21935397	2011	European	NHLBI GRASP Catalog (version 2)	NA	NA	NA	NA	NA	NA	9.66e-15	NA	NA	34554	NA	NA	NA	NA	rs1421085	rs1421085	chr16:53800954	C/T	rs9923544	chr16:53801985	T/C	0.957	1	1	Body mass index BMI	Paternoster L	21935397	2011	European	NHLBI GRASP Catalog (version 2)	NA	NA	NA	NA
rs1421085	rs1421085	chr16:53800954	C/T	rs9937053	chr16:53799507	A/G	0.949	0.996	1	Body mass index BMI	Paternoster L	21935397	2011	European	NHLBI GRASP Catalog (version 2)	NA	NA	NA	NA	NA	NA	9.95e-15	NA	NA	34554	NA	NA	NA	NA	rs1421085	rs1421085	chr16:53800954	C/T	rs1121980	chr16:53809247	A/G	0.957	1	1	Body mass index BMI	Paternoster L	21935397	2011	European	NHLBI GRASP Catalog (version 2)	NA	NA	NA	NA
rs1421085	rs1421085	chr16:53800954	C/T	rs11075985	chr16:53805207	A/C	0.949	1	1	Childhood BMI	EGGC	26604143	2016	European	EGGC	A	A/C	NA	NA	0.0618	0.0083	9.619e-14	+	NA	31111	0	31111	20	SDS	rs1421085	rs1421085	chr16:53800954	C/T	rs8050136	chr16:53816275	A/C	0.918	0.996	1	log(Fasting insulin)	MAGIC	22885924	2012	European	MAGIC	A	A/C	NA	0.46
rs1421085	rs1421085	chr16:53800954	C/T	rs11075985	chr16:53805207	A/C	0.949	1	1	Obesity body mass index BMI	Paternoster L	21935397	2011	European	NHLBI GRASP Catalog (version 2)	NA	NA	NA	NA	NA	NA	1e-13	NA	NA	34554	NA	NA	NA	NA	rs1421085	rs1421085	chr16:53800954	C/T	rs3751813	chr16:53818708	T/G	0.603	0.995	1	Type II diabetes	DIAGRAM	26551672	2015	European	DIAGRAM	T	T/G	0.542	0.458
rs1421085	rs1421085	chr16:53800954	C/T	rs9937053	chr16:53799507	A/G	0.949	0.996	1	Obesity body mass index BMI	Paternoster L	21935397	2011	European	NHLBI GRASP Catalog (version 2)	NA	NA	NA	NA	NA	NA	1.05e-13	NA	NA	34554	NA	NA	NA	NA	rs1421085	rs1421085	chr16:53800954	C/T	rs9928094	chr16:53799905	G/A	0.953	1	1	Obesity body mass index BMI	Paternoster L	21935397	2011	European	NHLBI GRASP Catalog (version 2)	NA	NA	NA	NA
rs1421085	rs1421085	chr16:53800954	C/T	rs9937053	chr16:53799507	A/G	0.949	0.996	1	Childhood BMI	EGGC	26604143	2016	European	EGGC	A	A/G	NA	NA	0.062	0.0083	1.062e-13	+	NA	30987	0	30987	20	SDS	rs1421085	rs1421085	chr16:53800954	C/T	rs8050136	chr16:53816275	A/C	0.918	0.996	1	Type II diabetes	DIAGRAM	24509480	2014	Mixed	DIAGRAM	A	A/C	NA	NA
rs1421085	rs1421085	chr16:53800954	C/T	rs11075985	chr16:53805207	A/C	0.949	1	1	Childhood obesity	EGGC	22484627	2012	European	EGGC	A	A/C	NA	NA	0.1957	0.027	3.912e-13	+	NA	13848	5530	8318	14	log(OR)	rs1421085	rs1421085	chr16:53800954	C/T	rs11075985	chr16:53805207	A/C	0.949	1	1	Obesity with early age of onset age 2	EGGC	22484627	2012	European	NHLBI GRASP Catalog (version 2)	NA	NA	NA	NA
rs1421085	rs1421085	chr16:53800954	C/T	rs11075985	chr16:53805207	A/C	0.949	1	1	Obesity with early age of onset age 2	EGGC	22484627	2012	European	NHLBI GRASP Catalog (version 2)	NA	NA	NA	NA	NA	NA	3.912e-13	NA	NA	18736	NA	NA	NA	NA	rs1421085	rs1421085	chr16:53800954	C/T	rs7185735	chr16:53822651	G/A	0.922	1	1	Childhood obesity	EGGC	22484627	2012	European	EGGC	G	G/A	NA	NA
rs1421085	rs1421085	chr16:53800954	C/T	rs9937053	chr16:53799507	A/G	0.949	0.996	1	Waist hip ratio in males	GIANT	23754948	2013	European	GIANT	A	A/G	0.475	0.475	0.057	0.0078	4.33e-13	+	NA	34574	0	34574	46	IVNT	rs1421085	rs1421085	chr16:53800954	C/T	rs9930501	chr16:53830452	G/A	0.823	0.918	1	Age at menarche	ReproGen	25231870	2014	European	ReproGen	G	G/A	0.48	0.48
rs1421085	rs1421085	chr16:53800954	C/T	rs11075985	chr16:53805207	A/C	0.949	1	1	Waist hip ratio in males	GIANT	23754948	2013	European	GIANT	A	A/C	0.4833	0.4833	0.056	0.0077	5.02e-13	+	NA	34576	0	34576	46	IVNT	rs1421085	rs1421085	chr16:53800954	C/T	rs9923233	chr16:53819198	C/G	0.918	0.996	1	Waist hip ratio in males	GIANT	23754948	2013	European	GIANT	C	C/G	0.4583	0.4583
rs1421085	rs1421085	chr16:53800954	C/T	rs11075985	chr16:53805207	A/C	0.949	1	1	Type II diabetes	DIAGRAM	24509480	2014	Mixed	DIAGRAM	A	A/C	NA	NA	0.09531	0.01392	4.5e-12	+	NA	110452	26488	83964	4	log(OR)	rs1421085	rs1421085	chr16:53800954	C/T	rs8050136	chr16:53816275	A/C	0.918	0.996	1	Obesity body mass index BMI	Wang K	21552555	2011	European	NHLBI GRASP Catalog (version 2)	NA	NA	NA	NA
rs1421085	rs1421085	chr16:53800954	C/T	rs9937053	chr16:53799507	A/G	0.949	0.996	1	Obesity body mass index BMI	Wang K	21552555	2011	European	NHLBI GRASP Catalog (version 2)	NA	NA	NA	NA	NA	NA	1.56e-11	NA	NA	2256	NA	NA	NA	NA	rs1421085	rs1421085	chr16:53800954	C/T	rs8047395	chr16:53798523	A/G	0.65	0.99	1	Waist hip ratio	GIANT	23754948	2013	European	GIANT	A	A/G	0.5667	0.4333
rs1421085	rs1421085	chr16:53800954	C/T	rs9937053	chr16:53799507	A/G	0.949	0.996	1	Type II diabetes	DIAGRAM	24509480	2014	Mixed	DIAGRAM	A	A/G	NA	NA	0.09531	0.01392	4.1e-11	+	NA	110452	26488	83964	4	log(OR)	rs1421085	rs1421085	chr16:53800954	C/T	rs1421085	chr16:53800954	C/T	1	1	0	Type II diabetes	DIAGRAM	24509480	2014	Mixed	DIAGRAM	C	C/T	NA	NA
rs1421085	rs1421085	chr16:53800954	C/T	rs9937053	chr16:53799507	A/G	0.949	0.996	1	Childhood obesity	EGGC	22484627	2012	European	EGGC	A	A/G	NA	NA	0.1776	0.028	2.223e-10	+	NA	13848	5530	8318	14	log(OR)	rs1421085	rs1421085	chr16:53800954	C/T	rs9937053	chr16:53799507	A/G	0.949	0.996	1	Obesity with early age of onset age 2	EGGC	22484627	2012	European	NHLBI GRASP Catalog (version 2)	NA	NA	NA	NA
rs1421085	rs1421085	chr16:53800954	C/T	rs9937053	chr16:53799507	A/G	0.949	0.996	1	Obesity with early age of onset age 2	EGGC	22484627	2012	European	NHLBI GRASP Catalog (version 2)	NA	NA	NA	NA	NA	NA	2.223e-10	NA	NA	18736	NA	NA	NA	NA	rs1421085	rs1421085	chr16:53800954	C/T	rs8055197	chr16:53803156	A/G	0.657	1	1	Waist hip ratio in females	GIANT	25673412	2015	Mixed	GIANT	A	A/G	0.575	0.425
rs1421085	rs1421085	chr16:53800954	C/T	rs11075985	chr16:53805207	A/C	0.949	1	1	HDL	GLGC	24097068	2013	European	GLGC	A	A/C	0.4472	0.4472	-0.0194	0.0034	9.777e-09	-	NA	185555	0	185555	60	IVNT	rs1421085	rs1421085	chr16:53800954	C/T	rs9923147	chr16:53801549	T/C	0.957	1	1	HDL	GLGC	24097068	2013	European	GLGC	T	T/C	0.4472	0.4472
rs1421085	rs1421085	chr16:53800954	C/T	rs9937053	chr16:53799507	A/G	0.949	0.996	1	HDL	GLGC	24097068	2013	European	GLGC	A	A/G	0.4472	0.4472	-0.0187	0.0035	2.723e-08	-	NA	185541	0	185541	60	IVNT	rs1421085	rs1421085	chr16:53800954	C/T	rs9930506	chr16:53830465	G/A	0.823	0.918	1	Type 2 diabetes combined control dataset	WTCCC	17554300	2007	European	NHLBI GRASP Catalog (version 2)	NA	NA	NA	NA
rs1421085	rs1421085	chr16:53800954	C/T	rs7193144	chr16:53810686	C/T	0.926	1	1	BMI	GIANT	25673413	2015	Mixed	GIANT	C	C/T	0.4417	0.4417	0.0754	0.003	6.18e-142	+	NA	338935	0	338935	125	IVNT	rs1421085	rs1421085	chr16:53800954	C/T	rs7193144	chr16:53810686	C/T	0.926	1	1	BMI	GIANT	25673413	2015	Mixed	GIANT	C	C/T	0.4417	0.4417
rs1421085	rs1421085	chr16:53800954	C/T	rs7193144	chr16:53810686	C/T	0.926	1	1	BMI	GIANT	25673413	2015	European	GIANT	C	C/T	0.4417	0.4417	0.0784	0.0031	1.76e-140	+	NA	321890	0	321890	114	IVNT	rs1421085	rs1421085	chr16:53800954	C/T	rs7193144	chr16:53810686	C/T	0.926	1	1	BMI	GIANT	25673413	2015	European	GIANT	C	C/T	0.4417	0.4417
rs1421085	rs1421085	chr16:53800954	C/T	rs7193144	chr16:53810686	C/T	0.926	1	1	Waist circumference	GIANT	25673412	2015	European	GIANT	C	C/T	0.4417	0.4417	0.071	0.0034	3.8e-96	+	NA	231915	0	231915	101	IVNT	rs1421085	rs1421085	chr16:53800954	C/T	rs7193144	chr16:53810686	C/T	0.926	1	1	Waist circumference	GIANT	25673412	2015	European	GIANT	C	C/T	0.4417	0.4417
rs1421085	rs1421085	chr16:53800954	C/T	rs7193144	chr16:53810686	C/T	0.926	1	1	Waist circumference	GIANT	25673412	2015	Mixed	GIANT	C	C/T	0.4417	0.4417	0.067	0.0033	7.4e-93	+	NA	244232	0	244232	101	IVNT	rs1421085	rs1421085	chr16:53800954	C/T	rs7193144	chr16:53810686	C/T	0.926	1	1	Waist circumference	GIANT	25673412	2015	Mixed	GIANT	C	C/T	0.4417	0.4417
rs1421085	rs1421085	chr16:53800954	C/T	rs7193144	chr16:53810686	C/T	0.926	1	1	BMI in males	GIANT	25673413	2015	Mixed	GIANT	C	C/T	0.4417	0.4417	0.0811	0.0041	4.487e-87	+	NA	152752	0	152752	106	IVNT	rs1421085	rs1421085	chr16:53800954	C/T	rs7193144	chr16:53810686	C/T	0.926	1	1	BMI in males	GIANT	25673413	2015	Mixed	GIANT	C	C/T	0.4417	0.4417
rs1421085	rs1421085	chr16:53800954	C/T	rs7193144	chr16:53810686	C/T	0.926	1	1	BMI in females	GIANT	25673413	2015	Mixed	GIANT	C	C/T	0.4417	0.4417	0.0757	0.004	8.473e-82	+	NA	171849	0	171849	107	IVNT	rs1421085	rs1421085	chr16:53800954	C/T	rs7193144	chr16:53810686	C/T	0.926	1	1	BMI in females	GIANT	25673413	2015	Mixed	GIANT	C	C/T	0.4417	0.4417
rs1421085	rs1421085	chr16:53800954	C/T	rs7193144	chr16:53810686	C/T	0.926	1	1	Hip circumference	GIANT	25673412	2015	European	GIANT	C	C/T	0.4417	0.4417	0.068	0.0036	2.7e-79	+	NA	212852	0	212852	101	IVNT	rs1421085	rs1421085	chr16:53800954	C/T	rs7193144	chr16:53810686	C/T	0.926	1	1	Hip circumference	GIANT	25673412	2015	European	GIANT	C	C/T	0.4417	0.4417
rs1421085	rs1421085	chr16:53800954	C/T	rs7193144	chr16:53810686	C/T	0.926	1	1	Hip circumference	GIANT	25673412	2015	Mixed	GIANT	C	C/T	0.4417	0.4417	0.064	0.0035	1.2e-73	+	NA	227217	0	227217	101	IVNT	rs1421085	rs1421085	chr16:53800954	C/T	rs7193144	chr16:53810686	C/T	0.926	1	1	Hip circumference	GIANT	25673412	2015	Mixed	GIANT	C	C/T	0.4417	0.4417
rs1421085	rs1421085	chr16:53800954	C/T	rs7193144	chr16:53810686	C/T	0.926	1	1	BMI	GIANT	23754948	2013	European	GIANT	C	C/T	0.4417	0.4417	0.07891	0.00449	3.846e-69	+	NA	126481	0	126481	46	IVNT	rs1421085	rs1421085	chr16:53800954	C/T	rs7193144	chr16:53810686	C/T	0.926	1	1	BMI	GIANT	23754948	2013	European	GIANT	C	C/T	0.4417	0.4417
rs1421085	rs1421085	chr16:53800954	C/T	rs7193144	chr16:53810686	C/T	0.926	1	1	Obesity class 1	GIANT	23563607	2013	European	GIANT	C	C/T	0.442	0.442	0.21	0.013	3.8e-64	+	NA	98565	32800	65765	51	log(OR)	rs1421085	rs1421085	chr16:53800954	C/T	rs7193144	chr16:53810686	C/T	0.926	1	1	Obesity class 1	GIANT	23563607	2013	European	GIANT	C	C/T	0.442	0.442
rs1421085	rs1421085	chr16:53800954	C/T	rs7193144	chr16:53810686	C/T	0.926	1	1	Body mass index BMI	Speliotes EK	20935630	2010	European	NHLBI GRASP Catalog (version 2)	NA	NA	NA	NA	NA	NA	4.77e-60	NA	NA	249796	NA	NA	NA	NA	rs1421085	rs1421085	chr16:53800954	C/T	rs7193144	chr16:53810686	C/T	0.926	1	1	Body mass index BMI	Speliotes EK	20935630	2010	European	NHLBI GRASP Catalog (version 2)	NA	NA	NA	NA
rs1421085	rs1421085	chr16:53800954	C/T	rs7193144	chr16:53810686	C/T	0.926	1	1	Weight	GIANT	23754948	2013	European	GIANT	C	C/T	0.4417	0.4417	0.06942	0.004524	3.777e-53	+	NA	125821	0	125821	46	IVNT	rs1421085	rs1421085	chr16:53800954	C/T	rs7193144	chr16:53810686	C/T	0.926	1	1	Weight	GIANT	23754948	2013	European	GIANT	C	C/T	0.4417	0.4417
rs1421085	rs1421085	chr16:53800954	C/T	rs7193144	chr16:53810686	C/T	0.926	1	1	BMI in females greater than 50 years of age	GIANT	26426971	2015	European	GIANT	C	C/T	0.44	0.44	0.074	0.0048	5e-53	+	NA	103968	0	103968	114	IVNT	rs1421085	rs1421085	chr16:53800954	C/T	rs7193144	chr16:53810686	C/T	0.926	1	1	BMI in females greater than 50 years of age	GIANT	26426971	2015	European	GIANT	C	C/T	0.44	0.44
rs1421085	rs1421085	chr16:53800954	C/T	rs7193144	chr16:53810686	C/T	0.926	1	1	Waist circumference in males	GIANT	25673412	2015	Mixed	GIANT	C	C/T	0.4417	0.4417	0.071	0.0047	1.1e-52	+	NA	109894	0	109894	101	IVNT	rs1421085	rs1421085	chr16:53800954	C/T	rs7193144	chr16:53810686	C/T	0.926	1	1	Waist circumference in males	GIANT	25673412	2015	Mixed	GIANT	C	C/T	0.4417	0.4417
rs1421085	rs1421085	chr16:53800954	C/T	rs7193144	chr16:53810686	C/T	0.926	1	1	BMI in males less than or equal to 50 years of age	GIANT	26426971	2015	European	GIANT	C	C/T	0.44	0.44	0.1	0.0067	1.8e-50	+	NA	49774	0	49774	114	IVNT	rs1421085	rs1421085	chr16:53800954	C/T	rs7193144	chr16:53810686	C/T	0.926	1	1	BMI in males less than or equal to 50 years of age	GIANT	26426971	2015	European	GIANT	C	C/T	0.44	0.44
rs1421085	rs1421085	chr16:53800954	C/T	rs7193144	chr16:53810686	C/T	0.926	1	1	Waist circumference in females	GIANT	25673412	2015	Mixed	GIANT	C	C/T	0.4417	0.4417	0.065	0.0043	1.9e-50	+	NA	134489	0	134489	101	IVNT	rs1421085	rs1421085	chr16:53800954	C/T	rs7193144	chr16:53810686	C/T	0.926	1	1	Waist circumference in females	GIANT	25673412	2015	Mixed	GIANT	C	C/T	0.4417	0.4417
rs1421085	rs1421085	chr16:53800954	C/T	rs7193144	chr16:53810686	C/T	0.926	1	1	Overweight	GIANT	23563607	2013	European	GIANT	C	C/T	0.442	0.442	0.13	0.0091	9.9e-49	+	NA	158643	92877	65766	51	log(OR)	rs1421085	rs1421085	chr16:53800954	C/T	rs7193144	chr16:53810686	C/T	0.926	1	1	Overweight	GIANT	23563607	2013	European	GIANT	C	C/T	0.442	0.442
rs1421085	rs1421085	chr16:53800954	C/T	rs7193144	chr16:53810686	C/T	0.926	1	1	Obesity class 2	GIANT	23563607	2013	European	GIANT	C	C/T	0.442	0.442	0.28	0.019	6.9e-48	+	NA	71899	9828	62071	51	log(OR)	rs1421085	rs1421085	chr16:53800954	C/T	rs7193144	chr16:53810686	C/T	0.926	1	1	Obesity class 2	GIANT	23563607	2013	European	GIANT	C	C/T	0.442	0.442
rs1421085	rs1421085	chr16:53800954	C/T	rs7193144	chr16:53810686	C/T	0.926	1	1	BMI in males greater than 50 years of age	GIANT	26426971	2015	European	GIANT	C	C/T	0.44	0.44	0.071	0.005	4.4e-46	+	NA	91138	0	91138	114	IVNT	rs1421085	rs1421085	chr16:53800954	C/T	rs7193144	chr16:53810686	C/T	0.926	1	1	BMI in males greater than 50 years of age	GIANT	26426971	2015	European	GIANT	C	C/T	0.44	0.44
rs1421085	rs1421085	chr16:53800954	C/T	rs7193144	chr16:53810686	C/T	0.926	1	1	Hip circumference in females	GIANT	25673412	2015	Mixed	GIANT	C	C/T	0.4417	0.4417	0.064	0.0045	1.2e-45	+	NA	125006	0	125006	101	IVNT	rs1421085	rs1421085	chr16:53800954	C/T	rs7193144	chr16:53810686	C/T	0.926	1	1	Hip circumference in females	GIANT	25673412	2015	Mixed	GIANT	C	C/T	0.4417	0.4417
rs1421085	rs1421085	chr16:53800954	C/T	rs7193144	chr16:53810686	C/T	0.926	1	1	Waist circumference	GIANT	23754948	2013	European	GIANT	C	C/T	0.4417	0.4417	0.07225	0.005156	1.292e-44	+	NA	85546	0	85546	46	IVNT	rs1421085	rs1421085	chr16:53800954	C/T	rs7193144	chr16:53810686	C/T	0.926	1	1	Waist circumference	GIANT	23754948	2013	European	GIANT	C	C/T	0.4417	0.4417
rs1421085	rs1421085	chr16:53800954	C/T	rs7193144	chr16:53810686	C/T	0.926	1	1	BMI in females less than or equal to 50 years of age	GIANT	26426971	2015	European	GIANT	C	C/T	0.44	0.44	0.082	0.006	2.1e-43	+	NA	64827	0	64827	114	IVNT	rs1421085	rs1421085	chr16:53800954	C/T	rs7193144	chr16:53810686	C/T	0.926	1	1	BMI in females less than or equal to 50 years of age	GIANT	26426971	2015	European	GIANT	C	C/T	0.44	0.44
rs1421085	rs1421085	chr16:53800954	C/T	rs7193144	chr16:53810686	C/T	0.926	1	1	BMI in males	GIANT	23754948	2013	European	GIANT	C	C/T	0.4417	0.4417	0.085	0.0064	1.14e-40	+	NA	58568	0	58568	46	IVNT	rs1421085	rs1421085	chr16:53800954	C/T	rs7193144	chr16:53810686	C/T	0.926	1	1	BMI in males	GIANT	23754948	2013	European	GIANT	C	C/T	0.4417	0.4417
rs1421085	rs1421085	chr16:53800954	C/T	rs7193144	chr16:53810686	C/T	0.926	1	1	Hip circumference in males	GIANT	25673412	2015	Mixed	GIANT	C	C/T	0.4417	0.4417	0.065	0.0049	1.4e-40	+	NA	100277	0	100277	101	IVNT	rs1421085	rs1421085	chr16:53800954	C/T	rs7193144	chr16:53810686	C/T	0.926	1	1	Hip circumference in males	GIANT	25673412	2015	Mixed	GIANT	C	C/T	0.4417	0.4417
rs1421085	rs1421085	chr16:53800954	C/T	rs7193144	chr16:53810686	C/T	0.926	1	1	Waist hip ratio	GIANT	25673412	2015	European	GIANT	C	C/T	0.4417	0.4417	0.042	0.0033	1.9e-35	+	NA	212027	0	212027	101	IVNT	rs1421085	rs1421085	chr16:53800954	C/T	rs7193144	chr16:53810686	C/T	0.926	1	1	Waist hip ratio	GIANT	25673412	2015	European	GIANT	C	C/T	0.4417	0.4417
rs1421085	rs1421085	chr16:53800954	C/T	rs7193144	chr16:53810686	C/T	0.926	1	1	Waist hip ratio	GIANT	25673412	2015	Mixed	GIANT	C	C/T	0.4417	0.4417	0.039	0.0033	9.4e-34	+	NA	226400	0	226400	101	IVNT	rs1421085	rs1421085	chr16:53800954	C/T	rs7193144	chr16:53810686	C/T	0.926	1	1	Waist hip ratio	GIANT	25673412	2015	Mixed	GIANT	C	C/T	0.4417	0.4417
rs1421085	rs1421085	chr16:53800954	C/T	rs7193144	chr16:53810686	C/T	0.926	1	1	BMI in females	GIANT	23754948	2013	European	GIANT	C	C/T	0.4417	0.4417	0.073	0.0063	1.55e-31	+	NA	67913	0	67913	46	IVNT	rs1421085	rs1421085	chr16:53800954	C/T	rs7193144	chr16:53810686	C/T	0.926	1	1	BMI in females	GIANT	23754948	2013	European	GIANT	C	C/T	0.4417	0.4417
rs1421085	rs1421085	chr16:53800954	C/T	rs7193144	chr16:53810686	C/T	0.926	1	1	BMI tails	GIANT	23563607	2013	European	GIANT	C	C/T	0.442	0.442	0.3	0.026	6.9e-31	+	NA	15731	7792	7939	51	log(OR)	rs1421085	rs1421085	chr16:53800954	C/T	rs7193144	chr16:53810686	C/T	0.926	1	1	BMI tails	GIANT	23563607	2013	European	GIANT	C	C/T	0.442	0.442
rs1421085	rs1421085	chr16:53800954	C/T	rs7193144	chr16:53810686	C/T	0.926	1	1	Weight in males	GIANT	23754948	2013	European	GIANT	C	C/T	0.4417	0.4417	0.072	0.0065	5.01e-28	+	NA	58272	0	58272	46	IVNT	rs1421085	rs1421085	chr16:53800954	C/T	rs7193144	chr16:53810686	C/T	0.926	1	1	Weight in males	GIANT	23754948	2013	European	GIANT	C	C/T	0.4417	0.4417
rs1421085	rs1421085	chr16:53800954	C/T	rs7193144	chr16:53810686	C/T	0.926	1	1	Weight in females	GIANT	23754948	2013	European	GIANT	C	C/T	0.4417	0.4417	0.067	0.0063	2.39e-26	+	NA	67549	0	67549	46	IVNT	rs1421085	rs1421085	chr16:53800954	C/T	rs7193144	chr16:53810686	C/T	0.926	1	1	Weight in females	GIANT	23754948	2013	European	GIANT	C	C/T	0.4417	0.4417
rs1421085	rs1421085	chr16:53800954	C/T	rs7193144	chr16:53810686	C/T	0.926	1	1	Body fat percentage	Lu Y	26833246	2016	Mixed	Lu Y	C	C/T	0.3953	0.3953	0.048	0.0047	7.479e-25	+	0.3702	100552	0	100552	56	IVNT	rs1421085	rs1421085	chr16:53800954	C/T	rs7193144	chr16:53810686	C/T	0.926	1	1	Body fat percentage	Lu Y	26833246	2016	Mixed	Lu Y	C	C/T	0.3953	0.3953
rs1421085	rs1421085	chr16:53800954	C/T	rs7193144	chr16:53810686	C/T	0.926	1	1	Waist circumference in males	GIANT	23754948	2013	European	GIANT	C	C/T	0.4417	0.4417	0.077	0.0075	1.17e-24	+	NA	38264	0	38264	46	IVNT	rs1421085	rs1421085	chr16:53800954	C/T	rs7193144	chr16:53810686	C/T	0.926	1	1	Waist circumference in males	GIANT	23754948	2013	European	GIANT	C	C/T	0.4417	0.4417
rs1421085	rs1421085	chr16:53800954	C/T	rs7193144	chr16:53810686	C/T	0.926	1	1	Obesity class 3	GIANT	23563607	2013	European	GIANT	C	C/T	0.442	0.442	0.35	0.035	2.5e-24	+	NA	46654	2780	43875	51	log(OR)	rs1421085	rs1421085	chr16:53800954	C/T	rs7193144	chr16:53810686	C/T	0.926	1	1	Obesity class 3	GIANT	23563607	2013	European	GIANT	C	C/T	0.442	0.442
rs1421085	rs1421085	chr16:53800954	C/T	rs7193144	chr16:53810686	C/T	0.926	1	1	Type II diabetes	DIAGRAM	26551672	2015	European	DIAGRAM	C	C/T	0.402	0.402	0.1293	0.013	9.1e-24	+	NA	84780	27206	57574	23	log(OR)	rs1421085	rs1421085	chr16:53800954	C/T	rs7193144	chr16:53810686	C/T	0.926	1	1	Type II diabetes	DIAGRAM	26551672	2015	European	DIAGRAM	C	C/T	0.402	0.402
rs1421085	rs1421085	chr16:53800954	C/T	rs62033399	chr16:53810943	T/C	0.926	1	1	Type II diabetes	DIAGRAM	26551672	2015	European	DIAGRAM	T	T/C	0.402	0.402	0.1293	0.013	1e-23	+	NA	84780	27206	57574	23	log(OR)	rs1421085	rs1421085	chr16:53800954	C/T	rs62033399	chr16:53810943	T/C	0.926	1	1	Type II diabetes	DIAGRAM	26551672	2015	European	DIAGRAM	T	T/C	0.402	0.402
rs1421085	rs1421085	chr16:53800954	C/T	rs7193144	chr16:53810686	C/T	0.926	1	1	Body mass index BMI	Heard Costa NL	19557197	2009	European	NHLBI GRASP Catalog (version 2)	NA	NA	NA	NA	NA	NA	1.5e-23	NA	NA	70014	NA	NA	NA	NA	rs1421085	rs1421085	chr16:53800954	C/T	rs7193144	chr16:53810686	C/T	0.926	1	1	Body mass index BMI	Heard Costa NL	19557197	2009	European	NHLBI GRASP Catalog (version 2)	NA	NA	NA	NA
rs1421085	rs1421085	chr16:53800954	C/T	rs7193144	chr16:53810686	C/T	0.926	1	1	Waist circumference in females	GIANT	23754948	2013	European	GIANT	C	C/T	0.4417	0.4417	0.068	0.0071	2.12e-21	+	NA	47282	0	47282	46	IVNT	rs1421085	rs1421085	chr16:53800954	C/T	rs7193144	chr16:53810686	C/T	0.926	1	1	Waist circumference in females	GIANT	23754948	2013	European	GIANT	C	C/T	0.4417	0.4417
rs1421085	rs1421085	chr16:53800954	C/T	rs7193144	chr16:53810686	C/T	0.926	1	1	Waist hip ratio in males	GIANT	25673412	2015	Mixed	GIANT	C	C/T	0.4417	0.4417	0.045	0.0048	2.5e-21	+	NA	99884	0	99884	101	IVNT	rs1421085	rs1421085	chr16:53800954	C/T	rs7193144	chr16:53810686	C/T	0.926	1	1	Waist hip ratio in males	GIANT	25673412	2015	Mixed	GIANT	C	C/T	0.4417	0.4417
rs1421085	rs1421085	chr16:53800954	C/T	rs7193144	chr16:53810686	C/T	0.926	1	1	Waist hip ratio	GIANT	23754948	2013	European	GIANT	C	C/T	0.4417	0.4417	0.04705	0.005298	6.642e-19	+	NA	77234	0	77234	46	IVNT	rs1421085	rs1421085	chr16:53800954	C/T	rs9936385	chr16:53819169	C/T	0.918	0.996	1	Waist hip ratio	GIANT	23754948	2013	European	GIANT	C	C/T	0.4333	0.4333
rs1421085	rs1421085	chr16:53800954	C/T	rs7193144	chr16:53810686	C/T	0.926	1	1	Waist circumference	Heard Costa NL	19557197	2009	European	NHLBI GRASP Catalog (version 2)	NA	NA	NA	NA	NA	NA	1.2e-17	NA	NA	70014	NA	NA	NA	NA	rs1421085	rs1421085	chr16:53800954	C/T	rs9923233	chr16:53819198	C/G	0.918	0.996	1	Waist circumference	Heard Costa NL	19557197	2009	European	NHLBI GRASP Catalog (version 2)	NA	NA	NA	NA
rs1421085	rs1421085	chr16:53800954	C/T	rs7193144	chr16:53810686	C/T	0.926	1	1	Age at menarche	ReproGen	25231870	2014	European	ReproGen	C	C/T	0.44	0.44	-0.042	0.005009	5.1e-17	-	NA	182416	0	182416	58	years	rs1421085	rs1421085	chr16:53800954	C/T	rs9928094	chr16:53799905	G/A	0.953	1	1	Waist hip ratio in females	GIANT	25673412	2015	Mixed	GIANT	G	G/A	0.475	0.475
rs1421085	rs1421085	chr16:53800954	C/T	rs7193144	chr16:53810686	C/T	0.926	1	1	Waist hip ratio in females	GIANT	25673412	2015	Mixed	GIANT	C	C/T	0.4417	0.4417	0.034	0.0044	4.8e-15	+	NA	124489	0	124489	101	IVNT	rs1421085	rs1421085	chr16:53800954	C/T	rs3751813	chr16:53818708	T/G	0.603	0.995	1	Body mass index BMI	Heard Costa NL	19557197	2009	European	NHLBI GRASP Catalog (version 2)	NA	NA	NA	NA
rs1421085	rs1421085	chr16:53800954	C/T	rs7193144	chr16:53810686	C/T	0.926	1	1	Body mass index BMI	Paternoster L	21935397	2011	European	NHLBI GRASP Catalog (version 2)	NA	NA	NA	NA	NA	NA	7.98e-15	NA	NA	34554	NA	NA	NA	NA	rs1421085	rs1421085	chr16:53800954	C/T	rs9935401	chr16:53816838	A/G	0.921	0.996	1	Body mass index BMI adults	Scherag A	20421936	2010	European	NHLBI GRASP Catalog (version 2)	NA	NA	NA	NA
rs1421085	rs1421085	chr16:53800954	C/T	rs7193144	chr16:53810686	C/T	0.926	1	1	Childhood BMI	EGGC	26604143	2016	European	EGGC	C	C/T	NA	NA	0.0644	0.0084	1.403e-14	+	NA	31055	0	31055	20	SDS	rs1421085	rs1421085	chr16:53800954	C/T	rs9935401	chr16:53816838	A/G	0.921	0.996	1	Body mass index BMI	Paternoster L	21935397	2011	European	NHLBI GRASP Catalog (version 2)	NA	NA	NA	NA
rs1421085	rs1421085	chr16:53800954	C/T	rs7193144	chr16:53810686	C/T	0.926	1	1	Type 2 diabetes	Zeggini E	17463249	2007	European	NHLBI GRASP Catalog (version 2)	NA	NA	NA	NA	NA	NA	9.6e-14	NA	NA	13965	NA	NA	NA	NA	rs1421085	rs1421085	chr16:53800954	C/T	rs12149832	chr16:53842908	A/G	0.837	0.941	1	Type II diabetes	DIAGRAM	24509480	2014	Mixed	DIAGRAM	A	A/G	NA	NA
rs1421085	rs1421085	chr16:53800954	C/T	rs7193144	chr16:53810686	C/T	0.926	1	1	Type II diabetes	DIAGRAM	24509480	2014	Mixed	DIAGRAM	C	C/T	NA	NA	0.09531	0.01155	1.3e-13	+	NA	110452	26488	83964	4	log(OR)	rs1421085	rs1421085	chr16:53800954	C/T	rs8050136	chr16:53816275	A/C	0.918	0.996	1	Percent body fat male	Kilpelainen TO	21706003	2011	Mixed	NHLBI GRASP Catalog (version 2)	NA	NA	NA	NA
rs1421085	rs1421085	chr16:53800954	C/T	rs7193144	chr16:53810686	C/T	0.926	1	1	Obesity body mass index BMI	Paternoster L	21935397	2011	European	NHLBI GRASP Catalog (version 2)	NA	NA	NA	NA	NA	NA	2.35e-13	NA	NA	34554	NA	NA	NA	NA	rs1421085	rs1421085	chr16:53800954	C/T	rs9930501	chr16:53830452	G/A	0.823	0.918	1	Childhood BMI	EGGC	26604143	2016	European	EGGC	G	G/A	NA	NA
rs1421085	rs1421085	chr16:53800954	C/T	rs7193144	chr16:53810686	C/T	0.926	1	1	Waist hip ratio in males	GIANT	23754948	2013	European	GIANT	C	C/T	0.4417	0.4417	0.056	0.0077	3.77e-13	+	NA	34540	0	34540	46	IVNT	rs1421085	rs1421085	chr16:53800954	C/T	rs7185735	chr16:53822651	G/A	0.922	1	1	Obesity body mass index BMI	Paternoster L	21935397	2011	European	NHLBI GRASP Catalog (version 2)	NA	NA	NA	NA
rs1421085	rs1421085	chr16:53800954	C/T	rs7193144	chr16:53810686	C/T	0.926	1	1	Childhood obesity	EGGC	22484627	2012	European	EGGC	C	C/T	NA	NA	0.1926	0.0267	4.962e-13	+	NA	13848	5530	8318	14	log(OR)	rs1421085	rs1421085	chr16:53800954	C/T	rs7193144	chr16:53810686	C/T	0.926	1	1	Obesity with early age of onset age 2	EGGC	22484627	2012	European	NHLBI GRASP Catalog (version 2)	NA	NA	NA	NA
rs1421085	rs1421085	chr16:53800954	C/T	rs7193144	chr16:53810686	C/T	0.926	1	1	Obesity with early age of onset age 2	EGGC	22484627	2012	European	NHLBI GRASP Catalog (version 2)	NA	NA	NA	NA	NA	NA	4.962e-13	NA	NA	18736	NA	NA	NA	NA	rs1421085	rs1421085	chr16:53800954	C/T	rs11075985	chr16:53805207	A/C	0.949	1	1	Waist hip ratio in males	GIANT	23754948	2013	European	GIANT	A	A/C	0.4833	0.4833
rs1421085	rs1421085	chr16:53800954	C/T	rs7193144	chr16:53810686	C/T	0.926	1	1	Type 2 diabetes	WTCCC	17554300	2007	European	NHLBI GRASP Catalog (version 2)	NA	NA	NA	NA	NA	NA	1.44e-08	NA	NA	4806	NA	NA	NA	NA	rs1421085	rs1421085	chr16:53800954	C/T	rs8051591	chr16:53816752	G/A	0.921	0.996	1	Type 2 diabetes	Cho YS	22158537	2011	Mixed	NHLBI GRASP Catalog (version 2)	NA	NA	NA	NA
rs1421085	rs1421085	chr16:53800954	C/T	rs7185735	chr16:53822651	G/A	0.922	1	1	BMI	GIANT	25673413	2015	Mixed	GIANT	G	G/A	0.4417	0.4417	0.0748	0.003	1.07e-139	+	NA	338642	0	338642	125	IVNT	rs1421085	rs1421085	chr16:53800954	C/T	rs7185735	chr16:53822651	G/A	0.922	1	1	BMI	GIANT	25673413	2015	Mixed	GIANT	G	G/A	0.4417	0.4417
rs1421085	rs1421085	chr16:53800954	C/T	rs7185735	chr16:53822651	G/A	0.922	1	1	BMI	GIANT	25673413	2015	European	GIANT	G	G/A	0.4417	0.4417	0.0779	0.0031	7.77e-139	+	NA	321577	0	321577	114	IVNT	rs1421085	rs1421085	chr16:53800954	C/T	rs7185735	chr16:53822651	G/A	0.922	1	1	BMI	GIANT	25673413	2015	European	GIANT	G	G/A	0.4417	0.4417
rs1421085	rs1421085	chr16:53800954	C/T	rs7202116	chr16:53821615	G/A	0.922	1	1	BMI	GIANT	25673413	2015	European	GIANT	G	G/A	0.4483	0.4483	0.0783	0.0034	9.53e-117	+	NA	267249	0	267249	114	IVNT	rs1421085	rs1421085	chr16:53800954	C/T	rs7202116	chr16:53821615	G/A	0.922	1	1	BMI	GIANT	25673413	2015	European	GIANT	G	G/A	0.4483	0.4483
rs1421085	rs1421085	chr16:53800954	C/T	rs7202116	chr16:53821615	G/A	0.922	1	1	BMI	GIANT	25673413	2015	Mixed	GIANT	G	G/A	0.4483	0.4483	0.0745	0.0033	1.44e-115	+	NA	284320	0	284320	125	IVNT	rs1421085	rs1421085	chr16:53800954	C/T	rs7202116	chr16:53821615	G/A	0.922	1	1	BMI	GIANT	25673413	2015	Mixed	GIANT	G	G/A	0.4483	0.4483
rs1421085	rs1421085	chr16:53800954	C/T	rs7185735	chr16:53822651	G/A	0.922	1	1	Waist circumference	GIANT	25673412	2015	European	GIANT	G	G/A	0.4417	0.4417	0.071	0.0035	1.9e-94	+	NA	231697	0	231697	101	IVNT	rs1421085	rs1421085	chr16:53800954	C/T	rs7185735	chr16:53822651	G/A	0.922	1	1	Waist circumference	GIANT	25673412	2015	European	GIANT	G	G/A	0.4417	0.4417
rs1421085	rs1421085	chr16:53800954	C/T	rs7185735	chr16:53822651	G/A	0.922	1	1	Waist circumference	GIANT	25673412	2015	Mixed	GIANT	G	G/A	0.4417	0.4417	0.067	0.0033	2.4e-90	+	NA	244034	0	244034	101	IVNT	rs1421085	rs1421085	chr16:53800954	C/T	rs7185735	chr16:53822651	G/A	0.922	1	1	Waist circumference	GIANT	25673412	2015	Mixed	GIANT	G	G/A	0.4417	0.4417
rs1421085	rs1421085	chr16:53800954	C/T	rs7185735	chr16:53822651	G/A	0.922	1	1	BMI in males	GIANT	25673413	2015	Mixed	GIANT	G	G/A	0.4417	0.4417	0.0806	0.0042	5.703e-84	+	NA	152629	0	152629	106	IVNT	rs1421085	rs1421085	chr16:53800954	C/T	rs7185735	chr16:53822651	G/A	0.922	1	1	BMI in males	GIANT	25673413	2015	Mixed	GIANT	G	G/A	0.4417	0.4417
rs1421085	rs1421085	chr16:53800954	C/T	rs7185735	chr16:53822651	G/A	0.922	1	1	Obesity	GIANT	23563607	2013	European	NHGRI-EBI GWAS Catalog	NA	NA	NA	0.4	NA	NA	1e-79	NA	NA	NA	NA	NA	NA	NA	rs1421085	rs1421085	chr16:53800954	C/T	rs7185735	chr16:53822651	G/A	0.922	1	1	Obesity	GIANT	23563607	2013	European	NHGRI-EBI GWAS Catalog	NA	NA	NA	0.4
rs1421085	rs1421085	chr16:53800954	C/T	rs7185735	chr16:53822651	G/A	0.922	1	1	Obesity class	GIANT	23563607	2013	European	NHLBI GRASP Catalog (version 2)	NA	NA	NA	NA	NA	NA	1.39e-79	NA	NA	25859	NA	NA	NA	NA	rs1421085	rs1421085	chr16:53800954	C/T	rs7185735	chr16:53822651	G/A	0.922	1	1	Obesity class	GIANT	23563607	2013	European	NHLBI GRASP Catalog (version 2)	NA	NA	NA	NA
rs1421085	rs1421085	chr16:53800954	C/T	rs7185735	chr16:53822651	G/A	0.922	1	1	Hip circumference	GIANT	25673412	2015	European	GIANT	G	G/A	0.4417	0.4417	0.068	0.0037	1.7e-77	+	NA	212653	0	212653	101	IVNT	rs1421085	rs1421085	chr16:53800954	C/T	rs7185735	chr16:53822651	G/A	0.922	1	1	Hip circumference	GIANT	25673412	2015	European	GIANT	G	G/A	0.4417	0.4417
rs1421085	rs1421085	chr16:53800954	C/T	rs7185735	chr16:53822651	G/A	0.922	1	1	BMI in females	GIANT	25673413	2015	Mixed	GIANT	G	G/A	0.4417	0.4417	0.0752	0.0041	3.153e-76	+	NA	171658	0	171658	107	IVNT	rs1421085	rs1421085	chr16:53800954	C/T	rs7185735	chr16:53822651	G/A	0.922	1	1	BMI in females	GIANT	25673413	2015	Mixed	GIANT	G	G/A	0.4417	0.4417
rs1421085	rs1421085	chr16:53800954	C/T	rs7202116	chr16:53821615	G/A	0.922	1	1	Waist circumference	GIANT	25673412	2015	European	GIANT	G	G/A	0.4483	0.4483	0.07	0.0038	3.3e-74	+	NA	190414	0	190414	101	IVNT	rs1421085	rs1421085	chr16:53800954	C/T	rs7202116	chr16:53821615	G/A	0.922	1	1	Waist circumference	GIANT	25673412	2015	European	GIANT	G	G/A	0.4483	0.4483
rs1421085	rs1421085	chr16:53800954	C/T	rs7185735	chr16:53822651	G/A	0.922	1	1	Hip circumference	GIANT	25673412	2015	Mixed	GIANT	G	G/A	0.4417	0.4417	0.064	0.0036	2.5e-72	+	NA	227038	0	227038	101	IVNT	rs1421085	rs1421085	chr16:53800954	C/T	rs7185735	chr16:53822651	G/A	0.922	1	1	Hip circumference	GIANT	25673412	2015	Mixed	GIANT	G	G/A	0.4417	0.4417
rs1421085	rs1421085	chr16:53800954	C/T	rs7202116	chr16:53821615	G/A	0.922	1	1	BMI in females	GIANT	25673413	2015	Mixed	GIANT	G	G/A	0.4483	0.4483	0.077	0.0043	2.385e-70	+	NA	145903	0	145903	107	IVNT	rs1421085	rs1421085	chr16:53800954	C/T	rs7202116	chr16:53821615	G/A	0.922	1	1	BMI in females	GIANT	25673413	2015	Mixed	GIANT	G	G/A	0.4483	0.4483
rs1421085	rs1421085	chr16:53800954	C/T	rs7202116	chr16:53821615	G/A	0.922	1	1	Waist circumference	GIANT	25673412	2015	Mixed	GIANT	G	G/A	0.4483	0.4483	0.065	0.0037	2.5e-70	+	NA	202757	0	202757	101	IVNT	rs1421085	rs1421085	chr16:53800954	C/T	rs7202116	chr16:53821615	G/A	0.922	1	1	Waist circumference	GIANT	25673412	2015	Mixed	GIANT	G	G/A	0.4483	0.4483
rs1421085	rs1421085	chr16:53800954	C/T	rs7185735	chr16:53822651	G/A	0.922	1	1	BMI	GIANT	23754948	2013	European	GIANT	G	G/A	0.4417	0.4417	0.07891	0.00449	3.846e-69	+	NA	126571	0	126571	46	IVNT	rs1421085	rs1421085	chr16:53800954	C/T	rs7185735	chr16:53822651	G/A	0.922	1	1	BMI	GIANT	23754948	2013	European	GIANT	G	G/A	0.4417	0.4417
rs1421085	rs1421085	chr16:53800954	C/T	rs7202116	chr16:53821615	G/A	0.922	1	1	Hip circumference	GIANT	25673412	2015	European	GIANT	G	G/A	0.4483	0.4483	0.071	0.0041	4.6e-69	+	NA	172982	0	172982	101	IVNT	rs1421085	rs1421085	chr16:53800954	C/T	rs7202116	chr16:53821615	G/A	0.922	1	1	Hip circumference	GIANT	25673412	2015	European	GIANT	G	G/A	0.4483	0.4483
rs1421085	rs1421085	chr16:53800954	C/T	rs7202116	chr16:53821615	G/A	0.922	1	1	BMI in males	GIANT	25673413	2015	Mixed	GIANT	G	G/A	0.4483	0.4483	0.0796	0.0046	6.57e-68	+	NA	124056	0	124056	106	IVNT	rs1421085	rs1421085	chr16:53800954	C/T	rs7202116	chr16:53821615	G/A	0.922	1	1	BMI in males	GIANT	25673413	2015	Mixed	GIANT	G	G/A	0.4483	0.4483
rs1421085	rs1421085	chr16:53800954	C/T	rs7185735	chr16:53822651	G/A	0.922	1	1	Obesity class 1	GIANT	23563607	2013	European	GIANT	G	G/A	0.442	0.442	0.21	0.013	9.7e-66	+	NA	98626	32838	65789	51	log(OR)	rs1421085	rs1421085	chr16:53800954	C/T	rs7185735	chr16:53822651	G/A	0.922	1	1	Obesity class 1	GIANT	23563607	2013	European	GIANT	G	G/A	0.442	0.442
rs1421085	rs1421085	chr16:53800954	C/T	rs7202116	chr16:53821615	G/A	0.922	1	1	Hip circumference	GIANT	25673412	2015	Mixed	GIANT	G	G/A	0.4483	0.4483	0.066	0.0039	1.6e-63	+	NA	187373	0	187373	101	IVNT	rs1421085	rs1421085	chr16:53800954	C/T	rs7202116	chr16:53821615	G/A	0.922	1	1	Hip circumference	GIANT	25673412	2015	Mixed	GIANT	G	G/A	0.4483	0.4483
rs1421085	rs1421085	chr16:53800954	C/T	rs7185735	chr16:53822651	G/A	0.922	1	1	Body mass index BMI	Speliotes EK	20935630	2010	European	NHLBI GRASP Catalog (version 2)	NA	NA	NA	NA	NA	NA	1.18e-59	NA	NA	249796	NA	NA	NA	NA	rs1421085	rs1421085	chr16:53800954	C/T	rs7185735	chr16:53822651	G/A	0.922	1	1	Body mass index BMI	Speliotes EK	20935630	2010	European	NHLBI GRASP Catalog (version 2)	NA	NA	NA	NA
rs1421085	rs1421085	chr16:53800954	C/T	rs7185735	chr16:53822651	G/A	0.922	1	1	BMI in females greater than 50 years of age	GIANT	26426971	2015	European	GIANT	G	G/A	0.44	0.44	0.075	0.0048	1.4e-54	+	NA	104943	0	104943	114	IVNT	rs1421085	rs1421085	chr16:53800954	C/T	rs7185735	chr16:53822651	G/A	0.922	1	1	BMI in females greater than 50 years of age	GIANT	26426971	2015	European	GIANT	G	G/A	0.44	0.44
rs1421085	rs1421085	chr16:53800954	C/T	rs7185735	chr16:53822651	G/A	0.922	1	1	Weight	GIANT	23754948	2013	European	GIANT	G	G/A	0.4417	0.4417	0.06942	0.004524	3.777e-53	+	NA	125912	0	125912	46	IVNT	rs1421085	rs1421085	chr16:53800954	C/T	rs7185735	chr16:53822651	G/A	0.922	1	1	Weight	GIANT	23754948	2013	European	GIANT	G	G/A	0.4417	0.4417
rs1421085	rs1421085	chr16:53800954	C/T	rs7185735	chr16:53822651	G/A	0.922	1	1	Waist circumference in males	GIANT	25673412	2015	Mixed	GIANT	G	G/A	0.4417	0.4417	0.072	0.0047	5.2e-53	+	NA	109822	0	109822	101	IVNT	rs1421085	rs1421085	chr16:53800954	C/T	rs7185735	chr16:53822651	G/A	0.922	1	1	Waist circumference in males	GIANT	25673412	2015	Mixed	GIANT	G	G/A	0.4417	0.4417
rs1421085	rs1421085	chr16:53800954	C/T	rs7202116	chr16:53821615	G/A	0.922	1	1	BMI in females greater than 50 years of age	GIANT	26426971	2015	European	GIANT	G	G/A	0.45	0.45	0.075	0.005	6.4e-51	+	NA	97324	0	97324	114	IVNT	rs1421085	rs1421085	chr16:53800954	C/T	rs7202116	chr16:53821615	G/A	0.922	1	1	BMI in females greater than 50 years of age	GIANT	26426971	2015	European	GIANT	G	G/A	0.45	0.45
rs1421085	rs1421085	chr16:53800954	C/T	rs7185735	chr16:53822651	G/A	0.922	1	1	Obesity class 2	GIANT	23563607	2013	European	GIANT	G	G/A	0.442	0.442	0.29	0.019	1.3e-50	+	NA	71927	9840	62087	51	log(OR)	rs1421085	rs1421085	chr16:53800954	C/T	rs7185735	chr16:53822651	G/A	0.922	1	1	Obesity class 2	GIANT	23563607	2013	European	GIANT	G	G/A	0.442	0.442
rs1421085	rs1421085	chr16:53800954	C/T	rs7185735	chr16:53822651	G/A	0.922	1	1	Waist circumference in females	GIANT	25673412	2015	Mixed	GIANT	G	G/A	0.4417	0.4417	0.064	0.0043	8.8e-49	+	NA	134363	0	134363	101	IVNT	rs1421085	rs1421085	chr16:53800954	C/T	rs7185735	chr16:53822651	G/A	0.922	1	1	Waist circumference in females	GIANT	25673412	2015	Mixed	GIANT	G	G/A	0.4417	0.4417
rs1421085	rs1421085	chr16:53800954	C/T	rs7185735	chr16:53822651	G/A	0.922	1	1	Overweight	GIANT	23563607	2013	European	GIANT	G	G/A	0.442	0.442	0.13	0.0091	5e-48	+	NA	158752	92962	65790	51	log(OR)	rs1421085	rs1421085	chr16:53800954	C/T	rs7185735	chr16:53822651	G/A	0.922	1	1	Overweight	GIANT	23563607	2013	European	GIANT	G	G/A	0.442	0.442
rs1421085	rs1421085	chr16:53800954	C/T	rs7185735	chr16:53822651	G/A	0.922	1	1	BMI in males less than or equal to 50 years of age	GIANT	26426971	2015	European	GIANT	G	G/A	0.44	0.44	0.1	0.0068	5.4e-48	+	NA	49971	0	49971	114	IVNT	rs1421085	rs1421085	chr16:53800954	C/T	rs7185735	chr16:53822651	G/A	0.922	1	1	BMI in males less than or equal to 50 years of age	GIANT	26426971	2015	European	GIANT	G	G/A	0.44	0.44
rs1421085	rs1421085	chr16:53800954	C/T	rs7202116	chr16:53821615	G/A	0.922	1	1	Obesity class 1	GIANT	23563607	2013	European	GIANT	G	G/A	0.448	0.448	0.21	0.015	1.4e-44	+	NA	69251	22410	46841	51	log(OR)	rs1421085	rs1421085	chr16:53800954	C/T	rs7202116	chr16:53821615	G/A	0.922	1	1	Obesity class 1	GIANT	23563607	2013	European	GIANT	G	G/A	0.448	0.448
rs1421085	rs1421085	chr16:53800954	C/T	rs7185735	chr16:53822651	G/A	0.922	1	1	BMI in males greater than 50 years of age	GIANT	26426971	2015	European	GIANT	G	G/A	0.44	0.44	0.071	0.0051	1.6e-44	+	NA	90832	0	90832	114	IVNT	rs1421085	rs1421085	chr16:53800954	C/T	rs7185735	chr16:53822651	G/A	0.922	1	1	BMI in males greater than 50 years of age	GIANT	26426971	2015	European	GIANT	G	G/A	0.44	0.44
rs1421085	rs1421085	chr16:53800954	C/T	rs7185735	chr16:53822651	G/A	0.922	1	1	Waist circumference	GIANT	23754948	2013	European	GIANT	G	G/A	0.4417	0.4417	0.07167	0.005156	6.298e-44	+	NA	85621	0	85621	46	IVNT	rs1421085	rs1421085	chr16:53800954	C/T	rs7185735	chr16:53822651	G/A	0.922	1	1	Waist circumference	GIANT	23754948	2013	European	GIANT	G	G/A	0.4417	0.4417
rs1421085	rs1421085	chr16:53800954	C/T	rs7185735	chr16:53822651	G/A	0.922	1	1	Hip circumference in females	GIANT	25673412	2015	Mixed	GIANT	G	G/A	0.4417	0.4417	0.063	0.0046	8e-44	+	NA	124888	0	124888	101	IVNT	rs1421085	rs1421085	chr16:53800954	C/T	rs7185735	chr16:53822651	G/A	0.922	1	1	Hip circumference in females	GIANT	25673412	2015	Mixed	GIANT	G	G/A	0.4417	0.4417
rs1421085	rs1421085	chr16:53800954	C/T	rs7185735	chr16:53822651	G/A	0.922	1	1	BMI in females less than or equal to 50 years of age	GIANT	26426971	2015	European	GIANT	G	G/A	0.44	0.44	0.082	0.0061	5.2e-42	+	NA	65148	0	65148	114	IVNT	rs1421085	rs1421085	chr16:53800954	C/T	rs7185735	chr16:53822651	G/A	0.922	1	1	BMI in females less than or equal to 50 years of age	GIANT	26426971	2015	European	GIANT	G	G/A	0.44	0.44
rs1421085	rs1421085	chr16:53800954	C/T	rs7202116	chr16:53821615	G/A	0.922	1	1	Waist circumference in males	GIANT	25673412	2015	Mixed	GIANT	G	G/A	0.4483	0.4483	0.07	0.0052	3.5e-41	+	NA	90493	0	90493	101	IVNT	rs1421085	rs1421085	chr16:53800954	C/T	rs7202116	chr16:53821615	G/A	0.922	1	1	Waist circumference in males	GIANT	25673412	2015	Mixed	GIANT	G	G/A	0.4483	0.4483
rs1421085	rs1421085	chr16:53800954	C/T	rs7185735	chr16:53822651	G/A	0.922	1	1	Hip circumference in males	GIANT	25673412	2015	Mixed	GIANT	G	G/A	0.4417	0.4417	0.065	0.0049	1e-40	+	NA	100216	0	100216	101	IVNT	rs1421085	rs1421085	chr16:53800954	C/T	rs7185735	chr16:53822651	G/A	0.922	1	1	Hip circumference in males	GIANT	25673412	2015	Mixed	GIANT	G	G/A	0.4417	0.4417
rs1421085	rs1421085	chr16:53800954	C/T	rs7185735	chr16:53822651	G/A	0.922	1	1	BMI in males	GIANT	23754948	2013	European	GIANT	G	G/A	0.4417	0.4417	0.085	0.0064	3.26e-40	+	NA	58617	0	58617	46	IVNT	rs1421085	rs1421085	chr16:53800954	C/T	rs7185735	chr16:53822651	G/A	0.922	1	1	BMI in males	GIANT	23754948	2013	European	GIANT	G	G/A	0.4417	0.4417
rs1421085	rs1421085	chr16:53800954	C/T	rs7202116	chr16:53821615	G/A	0.922	1	1	BMI in males less than or equal to 50 years of age	GIANT	26426971	2015	European	GIANT	G	G/A	0.45	0.45	0.1	0.0076	3.4e-40	+	NA	41520	0	41520	114	IVNT	rs1421085	rs1421085	chr16:53800954	C/T	rs7202116	chr16:53821615	G/A	0.922	1	1	BMI in males less than or equal to 50 years of age	GIANT	26426971	2015	European	GIANT	G	G/A	0.45	0.45
rs1421085	rs1421085	chr16:53800954	C/T	rs7202116	chr16:53821615	G/A	0.922	1	1	BMI in males greater than 50 years of age	GIANT	26426971	2015	European	GIANT	G	G/A	0.45	0.45	0.071	0.0054	1.6e-39	+	NA	79654	0	79654	114	IVNT	rs1421085	rs1421085	chr16:53800954	C/T	rs7202116	chr16:53821615	G/A	0.922	1	1	BMI in males greater than 50 years of age	GIANT	26426971	2015	European	GIANT	G	G/A	0.45	0.45
rs1421085	rs1421085	chr16:53800954	C/T	rs7202116	chr16:53821615	G/A	0.922	1	1	BMI	GIANT	23754948	2013	European	GIANT	G	G/A	NA	NA	0.07942	0.00605	2.318e-39	+	NA	69950	0	69950	46	IVNT	rs1421085	rs1421085	chr16:53800954	C/T	rs7202116	chr16:53821615	G/A	0.922	1	1	BMI	GIANT	23754948	2013	European	GIANT	G	G/A	NA	NA
rs1421085	rs1421085	chr16:53800954	C/T	rs7202116	chr16:53821615	G/A	0.922	1	1	Waist circumference in females	GIANT	25673412	2015	Mixed	GIANT	G	G/A	0.4483	0.4483	0.062	0.0048	3.3e-39	+	NA	112415	0	112415	101	IVNT	rs1421085	rs1421085	chr16:53800954	C/T	rs7202116	chr16:53821615	G/A	0.922	1	1	Waist circumference in females	GIANT	25673412	2015	Mixed	GIANT	G	G/A	0.4483	0.4483
rs1421085	rs1421085	chr16:53800954	C/T	rs7202116	chr16:53821615	G/A	0.922	1	1	BMI in females less than or equal to 50 years of age	GIANT	26426971	2015	European	GIANT	G	G/A	0.45	0.45	0.084	0.0065	1.1e-38	+	NA	57925	0	57925	114	IVNT	rs1421085	rs1421085	chr16:53800954	C/T	rs7202116	chr16:53821615	G/A	0.922	1	1	BMI in females less than or equal to 50 years of age	GIANT	26426971	2015	European	GIANT	G	G/A	0.45	0.45
rs1421085	rs1421085	chr16:53800954	C/T	rs7202116	chr16:53821615	G/A	0.922	1	1	Hip circumference in females	GIANT	25673412	2015	Mixed	GIANT	G	G/A	0.4483	0.4483	0.066	0.0051	2.7e-38	+	NA	104508	0	104508	101	IVNT	rs1421085	rs1421085	chr16:53800954	C/T	rs7202116	chr16:53821615	G/A	0.922	1	1	Hip circumference in females	GIANT	25673412	2015	Mixed	GIANT	G	G/A	0.4483	0.4483
rs1421085	rs1421085	chr16:53800954	C/T	rs7202116	chr16:53821615	G/A	0.922	1	1	Obesity class 2	GIANT	23563607	2013	European	GIANT	G	G/A	0.448	0.448	0.29	0.023	1e-37	+	NA	51689	6565	45123	51	log(OR)	rs1421085	rs1421085	chr16:53800954	C/T	rs7202116	chr16:53821615	G/A	0.922	1	1	Obesity class 2	GIANT	23563607	2013	European	GIANT	G	G/A	0.448	0.448
rs1421085	rs1421085	chr16:53800954	C/T	rs7185735	chr16:53822651	G/A	0.922	1	1	Waist hip ratio	GIANT	25673412	2015	European	GIANT	G	G/A	0.4417	0.4417	0.042	0.0034	3.6e-35	+	NA	211815	0	211815	101	IVNT	rs1421085	rs1421085	chr16:53800954	C/T	rs7185735	chr16:53822651	G/A	0.922	1	1	Waist hip ratio	GIANT	25673412	2015	European	GIANT	G	G/A	0.4417	0.4417
rs1421085	rs1421085	chr16:53800954	C/T	rs7202116	chr16:53821615	G/A	0.922	1	1	Hip circumference in males	GIANT	25673412	2015	Mixed	GIANT	G	G/A	0.4483	0.4483	0.068	0.0055	7e-35	+	NA	80931	0	80931	101	IVNT	rs1421085	rs1421085	chr16:53800954	C/T	rs7202116	chr16:53821615	G/A	0.922	1	1	Hip circumference in males	GIANT	25673412	2015	Mixed	GIANT	G	G/A	0.4483	0.4483
rs1421085	rs1421085	chr16:53800954	C/T	rs7202116	chr16:53821615	G/A	0.922	1	1	Overweight	GIANT	23563607	2013	European	GIANT	G	G/A	0.448	0.448	0.13	0.011	2.5e-34	+	NA	109544	62703	46841	51	log(OR)	rs1421085	rs1421085	chr16:53800954	C/T	rs7202116	chr16:53821615	G/A	0.922	1	1	Overweight	GIANT	23563607	2013	European	GIANT	G	G/A	0.448	0.448
rs1421085	rs1421085	chr16:53800954	C/T	rs7202116	chr16:53821615	G/A	0.922	1	1	Body mass index BMI	Speliotes EK	20935630	2010	European	NHLBI GRASP Catalog (version 2)	NA	NA	NA	NA	NA	NA	5.44e-33	NA	NA	249796	NA	NA	NA	NA	rs1421085	rs1421085	chr16:53800954	C/T	rs7202116	chr16:53821615	G/A	0.922	1	1	Body mass index BMI	Speliotes EK	20935630	2010	European	NHLBI GRASP Catalog (version 2)	NA	NA	NA	NA
rs1421085	rs1421085	chr16:53800954	C/T	rs7185735	chr16:53822651	G/A	0.922	1	1	Waist hip ratio	GIANT	25673412	2015	Mixed	GIANT	G	G/A	0.4417	0.4417	0.039	0.0033	6.6e-33	+	NA	226208	0	226208	101	IVNT	rs1421085	rs1421085	chr16:53800954	C/T	rs7185735	chr16:53822651	G/A	0.922	1	1	Waist hip ratio	GIANT	25673412	2015	Mixed	GIANT	G	G/A	0.4417	0.4417
rs1421085	rs1421085	chr16:53800954	C/T	rs7185735	chr16:53822651	G/A	0.922	1	1	BMI tails	GIANT	23563607	2013	European	GIANT	G	G/A	0.442	0.442	0.31	0.026	2.1e-32	+	NA	15623	7739	7884	51	log(OR)	rs1421085	rs1421085	chr16:53800954	C/T	rs7185735	chr16:53822651	G/A	0.922	1	1	BMI tails	GIANT	23563607	2013	European	GIANT	G	G/A	0.442	0.442
rs1421085	rs1421085	chr16:53800954	C/T	rs7185735	chr16:53822651	G/A	0.922	1	1	BMI in females	GIANT	23754948	2013	European	GIANT	G	G/A	0.4417	0.4417	0.073	0.0063	3.95e-31	+	NA	67955	0	67955	46	IVNT	rs1421085	rs1421085	chr16:53800954	C/T	rs7185735	chr16:53822651	G/A	0.922	1	1	BMI in females	GIANT	23754948	2013	European	GIANT	G	G/A	0.4417	0.4417
rs1421085	rs1421085	chr16:53800954	C/T	rs7202116	chr16:53821615	G/A	0.922	1	1	Weight	GIANT	23754948	2013	European	GIANT	G	G/A	NA	NA	0.06875	0.006151	5.243e-29	+	NA	69287	0	69287	46	IVNT	rs1421085	rs1421085	chr16:53800954	C/T	rs7202116	chr16:53821615	G/A	0.922	1	1	Weight	GIANT	23754948	2013	European	GIANT	G	G/A	NA	NA
rs1421085	rs1421085	chr16:53800954	C/T	rs7185735	chr16:53822651	G/A	0.922	1	1	Weight in males	GIANT	23754948	2013	European	GIANT	G	G/A	0.4417	0.4417	0.072	0.0065	7.03e-28	+	NA	58321	0	58321	46	IVNT	rs1421085	rs1421085	chr16:53800954	C/T	rs7185735	chr16:53822651	G/A	0.922	1	1	Weight in males	GIANT	23754948	2013	European	GIANT	G	G/A	0.4417	0.4417
rs1421085	rs1421085	chr16:53800954	C/T	rs7185735	chr16:53822651	G/A	0.922	1	1	Weight in females	GIANT	23754948	2013	European	GIANT	G	G/A	0.4417	0.4417	0.067	0.0063	4.69e-26	+	NA	67590	0	67590	46	IVNT	rs1421085	rs1421085	chr16:53800954	C/T	rs7185735	chr16:53822651	G/A	0.922	1	1	Weight in females	GIANT	23754948	2013	European	GIANT	G	G/A	0.4417	0.4417
rs1421085	rs1421085	chr16:53800954	C/T	rs7202116	chr16:53821615	G/A	0.922	1	1	BMI tails	GIANT	23563607	2013	European	GIANT	G	G/A	0.448	0.448	0.33	0.032	1.1e-25	+	NA	10747	5299	5448	51	log(OR)	rs1421085	rs1421085	chr16:53800954	C/T	rs7202116	chr16:53821615	G/A	0.922	1	1	BMI tails	GIANT	23563607	2013	European	GIANT	G	G/A	0.448	0.448
rs1421085	rs1421085	chr16:53800954	C/T	rs7185735	chr16:53822651	G/A	0.922	1	1	Waist circumference in males	GIANT	23754948	2013	European	GIANT	G	G/A	0.4417	0.4417	0.078	0.0075	5.84e-25	+	NA	38303	0	38303	46	IVNT	rs1421085	rs1421085	chr16:53800954	C/T	rs7185735	chr16:53822651	G/A	0.922	1	1	Waist circumference in males	GIANT	23754948	2013	European	GIANT	G	G/A	0.4417	0.4417
rs1421085	rs1421085	chr16:53800954	C/T	rs7185735	chr16:53822651	G/A	0.922	1	1	Obesity class 3	GIANT	23563607	2013	European	GIANT	G	G/A	0.442	0.442	0.35	0.035	3.2e-24	+	NA	46664	2784	43881	51	log(OR)	rs1421085	rs1421085	chr16:53800954	C/T	rs7185735	chr16:53822651	G/A	0.922	1	1	Obesity class 3	GIANT	23563607	2013	European	GIANT	G	G/A	0.442	0.442
rs1421085	rs1421085	chr16:53800954	C/T	rs56137030	chr16:53825905	A/G	0.922	1	1	Type II diabetes	DIAGRAM	26551672	2015	European	DIAGRAM	A	A/G	0.401	0.401	0.1302	0.01276	4.7e-24	+	NA	84780	27206	57574	23	log(OR)	rs1421085	rs1421085	chr16:53800954	C/T	rs56137030	chr16:53825905	A/G	0.922	1	1	Type II diabetes	DIAGRAM	26551672	2015	European	DIAGRAM	A	A/G	0.401	0.401
rs1421085	rs1421085	chr16:53800954	C/T	rs7185735	chr16:53822651	G/A	0.922	1	1	Body fat percentage	Lu Y	26833246	2016	Mixed	Lu Y	G	G/A	0.3968	0.3968	0.0476	0.0047	4.979e-24	+	0.3897	99377	0	99377	56	IVNT	rs1421085	rs1421085	chr16:53800954	C/T	rs7185735	chr16:53822651	G/A	0.922	1	1	Body fat percentage	Lu Y	26833246	2016	Mixed	Lu Y	G	G/A	0.3968	0.3968
rs1421085	rs1421085	chr16:53800954	C/T	rs7202296	chr16:53821690	G/A	0.922	1	1	Type II diabetes	DIAGRAM	26551672	2015	European	DIAGRAM	G	G/A	0.402	0.402	0.1293	0.01277	7.4e-24	+	NA	84780	27206	57574	23	log(OR)	rs1421085	rs1421085	chr16:53800954	C/T	rs7202296	chr16:53821690	G/A	0.922	1	1	Type II diabetes	DIAGRAM	26551672	2015	European	DIAGRAM	G	G/A	0.402	0.402
rs1421085	rs1421085	chr16:53800954	C/T	rs7185735	chr16:53822651	G/A	0.922	1	1	Type II diabetes	DIAGRAM	26551672	2015	European	DIAGRAM	G	G/A	0.402	0.402	0.1293	0.01277	7.7e-24	+	NA	84780	27206	57574	23	log(OR)	rs1421085	rs1421085	chr16:53800954	C/T	rs7185735	chr16:53822651	G/A	0.922	1	1	Type II diabetes	DIAGRAM	26551672	2015	European	DIAGRAM	G	G/A	0.402	0.402
rs1421085	rs1421085	chr16:53800954	C/T	rs62033405	chr16:53822387	T/C	0.922	1	1	Type II diabetes	DIAGRAM	26551672	2015	European	DIAGRAM	T	T/C	0.401	0.401	0.1293	0.01277	8e-24	+	NA	84780	27206	57574	23	log(OR)	rs1421085	rs1421085	chr16:53800954	C/T	rs62033405	chr16:53822387	T/C	0.922	1	1	Type II diabetes	DIAGRAM	26551672	2015	European	DIAGRAM	T	T/C	0.401	0.401
rs1421085	rs1421085	chr16:53800954	C/T	rs66908032	chr16:53822142	A/C	0.922	1	1	Type II diabetes	DIAGRAM	26551672	2015	European	DIAGRAM	A	A/C	0.402	0.402	0.1293	0.01277	8.4e-24	+	NA	84780	27206	57574	23	log(OR)	rs1421085	rs1421085	chr16:53800954	C/T	rs66908032	chr16:53822142	A/C	0.922	1	1	Type II diabetes	DIAGRAM	26551672	2015	European	DIAGRAM	A	A/C	0.402	0.402
rs1421085	rs1421085	chr16:53800954	C/T	rs7202116	chr16:53821615	G/A	0.922	1	1	Type II diabetes	DIAGRAM	26551672	2015	European	DIAGRAM	G	G/A	0.402	0.402	0.1293	0.01277	8.6e-24	+	NA	84780	27206	57574	23	log(OR)	rs1421085	rs1421085	chr16:53800954	C/T	rs7202116	chr16:53821615	G/A	0.922	1	1	Type II diabetes	DIAGRAM	26551672	2015	European	DIAGRAM	G	G/A	0.402	0.402
rs1421085	rs1421085	chr16:53800954	C/T	rs72803697	chr16:53822183	T/C	0.922	1	1	Type II diabetes	DIAGRAM	26551672	2015	European	DIAGRAM	T	T/C	0.402	0.402	0.1293	0.01277	8.7e-24	+	NA	84780	27206	57574	23	log(OR)	rs1421085	rs1421085	chr16:53800954	C/T	rs72803697	chr16:53822183	T/C	0.922	1	1	Type II diabetes	DIAGRAM	26551672	2015	European	DIAGRAM	T	T/C	0.402	0.402
rs1421085	rs1421085	chr16:53800954	C/T	rs7206410	chr16:53821297	C/T	0.922	1	1	Type II diabetes	DIAGRAM	26551672	2015	European	DIAGRAM	C	C/T	0.402	0.402	0.1293	0.013	9e-24	+	NA	84780	27206	57574	23	log(OR)	rs1421085	rs1421085	chr16:53800954	C/T	rs7206410	chr16:53821297	C/T	0.922	1	1	Type II diabetes	DIAGRAM	26551672	2015	European	DIAGRAM	C	C/T	0.402	0.402
rs1421085	rs1421085	chr16:53800954	C/T	rs17817497	chr16:53815435	C/T	0.922	1	1	Type II diabetes	DIAGRAM	26551672	2015	European	DIAGRAM	C	C/T	0.401	0.401	0.1284	0.01279	1e-23	+	NA	84780	27206	57574	23	log(OR)	rs1421085	rs1421085	chr16:53800954	C/T	rs17817497	chr16:53815435	C/T	0.922	1	1	Type II diabetes	DIAGRAM	26551672	2015	European	DIAGRAM	C	C/T	0.401	0.401
rs1421085	rs1421085	chr16:53800954	C/T	rs79994966	chr16:53823727	C/T	0.922	1	1	Type II diabetes	DIAGRAM	26551672	2015	European	DIAGRAM	C	C/T	0.403	0.403	0.1293	0.01277	1.2e-23	+	NA	84780	27206	57574	23	log(OR)	rs1421085	rs1421085	chr16:53800954	C/T	rs79994966	chr16:53823727	C/T	0.922	1	1	Type II diabetes	DIAGRAM	26551672	2015	European	DIAGRAM	C	C/T	0.403	0.403
rs1421085	rs1421085	chr16:53800954	C/T	rs7202116	chr16:53821615	G/A	0.922	1	1	Waist hip ratio	GIANT	25673412	2015	European	GIANT	G	G/A	0.4483	0.4483	0.038	0.0038	1.5e-23	+	NA	171452	0	171452	101	IVNT	rs1421085	rs1421085	chr16:53800954	C/T	rs7202116	chr16:53821615	G/A	0.922	1	1	Waist hip ratio	GIANT	25673412	2015	European	GIANT	G	G/A	0.4483	0.4483
rs1421085	rs1421085	chr16:53800954	C/T	rs7185735	chr16:53822651	G/A	0.922	1	1	Body mass index BMI	Heard Costa NL	19557197	2009	European	NHLBI GRASP Catalog (version 2)	NA	NA	NA	NA	NA	NA	2.8e-23	NA	NA	70014	NA	NA	NA	NA	rs1421085	rs1421085	chr16:53800954	C/T	rs7185735	chr16:53822651	G/A	0.922	1	1	Body mass index BMI	Heard Costa NL	19557197	2009	European	NHLBI GRASP Catalog (version 2)	NA	NA	NA	NA
rs1421085	rs1421085	chr16:53800954	C/T	rs7190396	chr16:53822502	G/T	0.922	1	1	Type II diabetes	DIAGRAM	26551672	2015	European	DIAGRAM	G	G/T	0.4	0.4	0.1284	0.01302	3.2e-23	+	NA	84780	27206	57574	23	log(OR)	rs1421085	rs1421085	chr16:53800954	C/T	rs7190396	chr16:53822502	G/T	0.922	1	1	Type II diabetes	DIAGRAM	26551672	2015	European	DIAGRAM	G	G/T	0.4	0.4
rs1421085	rs1421085	chr16:53800954	C/T	rs7206122	chr16:53822440	A/G	0.922	1	1	Type II diabetes	DIAGRAM	26551672	2015	European	DIAGRAM	A	A/G	0.411	0.411	0.1275	0.0128	3.7e-23	+	NA	84780	27206	57574	23	log(OR)	rs1421085	rs1421085	chr16:53800954	C/T	rs7206122	chr16:53822440	A/G	0.922	1	1	Type II diabetes	DIAGRAM	26551672	2015	European	DIAGRAM	A	A/G	0.411	0.411
rs1421085	rs1421085	chr16:53800954	C/T	rs7202116	chr16:53821615	G/A	0.922	1	1	Waist hip ratio	GIANT	25673412	2015	Mixed	GIANT	G	G/A	0.4483	0.4483	0.035	0.0037	1.1e-21	+	NA	185851	0	185851	101	IVNT	rs1421085	rs1421085	chr16:53800954	C/T	rs7202116	chr16:53821615	G/A	0.922	1	1	Waist hip ratio	GIANT	25673412	2015	Mixed	GIANT	G	G/A	0.4483	0.4483
rs1421085	rs1421085	chr16:53800954	C/T	rs7185735	chr16:53822651	G/A	0.922	1	1	Waist hip ratio in males	GIANT	25673412	2015	Mixed	GIANT	G	G/A	0.4417	0.4417	0.046	0.0048	1.4e-21	+	NA	99816	0	99816	101	IVNT	rs1421085	rs1421085	chr16:53800954	C/T	rs7185735	chr16:53822651	G/A	0.922	1	1	Waist hip ratio in males	GIANT	25673412	2015	Mixed	GIANT	G	G/A	0.4417	0.4417
rs1421085	rs1421085	chr16:53800954	C/T	rs7202116	chr16:53821615	G/A	0.922	1	1	BMI in males	GIANT	23754948	2013	European	GIANT	G	G/A	NA	NA	0.085	0.0091	8.22e-21	+	NA	29664	0	29664	46	IVNT	rs1421085	rs1421085	chr16:53800954	C/T	rs7202116	chr16:53821615	G/A	0.922	1	1	BMI in males	GIANT	23754948	2013	European	GIANT	G	G/A	NA	NA
rs1421085	rs1421085	chr16:53800954	C/T	rs7185735	chr16:53822651	G/A	0.922	1	1	Waist circumference in females	GIANT	23754948	2013	European	GIANT	G	G/A	0.4417	0.4417	0.066	0.0071	1.05e-20	+	NA	47318	0	47318	46	IVNT	rs1421085	rs1421085	chr16:53800954	C/T	rs7185735	chr16:53822651	G/A	0.922	1	1	Waist circumference in females	GIANT	23754948	2013	European	GIANT	G	G/A	0.4417	0.4417
rs1421085	rs1421085	chr16:53800954	C/T	rs7202116	chr16:53821615	G/A	0.922	1	1	BMI in females	GIANT	23754948	2013	European	GIANT	G	G/A	NA	NA	0.075	0.0081	3.71e-20	+	NA	40286	0	40286	46	IVNT	rs1421085	rs1421085	chr16:53800954	C/T	rs7202116	chr16:53821615	G/A	0.922	1	1	BMI in females	GIANT	23754948	2013	European	GIANT	G	G/A	NA	NA
rs1421085	rs1421085	chr16:53800954	C/T	rs7202116	chr16:53821615	G/A	0.922	1	1	Obesity class 3	GIANT	23563607	2013	European	GIANT	G	G/A	0.448	0.448	0.37	0.04	4.6e-20	+	NA	34384	1728	32657	51	log(OR)	rs1421085	rs1421085	chr16:53800954	C/T	rs7202116	chr16:53821615	G/A	0.922	1	1	Obesity class 3	GIANT	23563607	2013	European	GIANT	G	G/A	0.448	0.448
rs1421085	rs1421085	chr16:53800954	C/T	rs7202116	chr16:53821615	G/A	0.922	1	1	Waist circumference	GIANT	23754948	2013	European	GIANT	G	G/A	NA	NA	0.06724	0.007399	1.016e-19	+	NA	42046	0	42046	46	IVNT	rs1421085	rs1421085	chr16:53800954	C/T	rs7202116	chr16:53821615	G/A	0.922	1	1	Waist circumference	GIANT	23754948	2013	European	GIANT	G	G/A	NA	NA
rs1421085	rs1421085	chr16:53800954	C/T	rs7185735	chr16:53822651	G/A	0.922	1	1	Waist hip ratio	GIANT	23754948	2013	European	GIANT	G	G/A	0.4417	0.4417	0.04673	0.00522	3.466e-19	+	NA	77309	0	77309	46	IVNT	rs1421085	rs1421085	chr16:53800954	C/T	rs7185735	chr16:53822651	G/A	0.922	1	1	Waist hip ratio	GIANT	23754948	2013	European	GIANT	G	G/A	0.4417	0.4417
rs1421085	rs1421085	chr16:53800954	C/T	rs7202116	chr16:53821615	G/A	0.922	1	1	Body fat percentage	Lu Y	26833246	2016	Mixed	Lu Y	G	G/A	0.4006	0.4006	0.0457	0.0052	8.316e-19	+	0.2509	80268	0	80268	56	IVNT	rs1421085	rs1421085	chr16:53800954	C/T	rs9922047	chr16:53806280	G/C	0.652	1	1	Body fat percentage	Lu Y	26833246	2016	Mixed	Lu Y	G	G/C	0.5176	0.4824
rs1421085	rs1421085	chr16:53800954	C/T	rs7185735	chr16:53822651	G/A	0.922	1	1	Waist circumference	Heard Costa NL	19557197	2009	European	NHLBI GRASP Catalog (version 2)	NA	NA	NA	NA	NA	NA	1.6e-17	NA	NA	70014	NA	NA	NA	NA	rs1421085	rs1421085	chr16:53800954	C/T	rs17817964	chr16:53828066	T/C	0.918	1	1	Waist circumference	Heard Costa NL	19557197	2009	European	NHLBI GRASP Catalog (version 2)	NA	NA	NA	NA
rs1421085	rs1421085	chr16:53800954	C/T	rs7202116	chr16:53821615	G/A	0.922	1	1	Body mass index BMI	GIANT	22982992	2012	European	NHLBI GRASP Catalog (version 2)	NA	NA	NA	NA	NA	NA	8.9e-17	NA	NA	192479	NA	NA	NA	NA	rs1421085	rs1421085	chr16:53800954	C/T	rs3751813	chr16:53818708	T/G	0.603	0.995	1	Obesity class 3	GIANT	23563607	2013	European	GIANT	T	T/G	0.619	0.381
rs1421085	rs1421085	chr16:53800954	C/T	rs7202116	chr16:53821615	G/A	0.922	1	1	Weight in females	GIANT	23754948	2013	European	GIANT	G	G/A	NA	NA	0.067	0.0082	2.82e-16	+	NA	39930	0	39930	46	IVNT	rs1421085	rs1421085	chr16:53800954	C/T	rs8047395	chr16:53798523	A/G	0.65	0.99	1	Weight in females	GIANT	23754948	2013	European	GIANT	A	A/G	0.5667	0.4333
rs1421085	rs1421085	chr16:53800954	C/T	rs7185735	chr16:53822651	G/A	0.922	1	1	Age at menarche	ReproGen	25231870	2014	European	ReproGen	G	G/A	0.44	0.44	-0.041	0.00508	7e-16	-	NA	182416	0	182416	58	years	rs1421085	rs1421085	chr16:53800954	C/T	rs1421085	chr16:53800954	C/T	1	1	0	Age at menarche	ReproGen	25231870	2014	European	ReproGen	C	C/T	0.45	0.45
rs1421085	rs1421085	chr16:53800954	C/T	rs7202116	chr16:53821615	G/A	0.922	1	1	Childhood BMI	EGGC	26604143	2016	European	EGGC	G	G/A	NA	NA	0.0653	0.0084	6.285e-15	+	NA	30900	0	30900	20	SDS	rs1421085	rs1421085	chr16:53800954	C/T	rs3751812	chr16:53818460	T/G	0.91	0.992	1	Type II diabetes	DIAGRAM	24509480	2014	Mixed	DIAGRAM	T	T/G	NA	NA
rs1421085	rs1421085	chr16:53800954	C/T	rs7202116	chr16:53821615	G/A	0.922	1	1	Waist hip ratio in males	GIANT	25673412	2015	Mixed	GIANT	G	G/A	0.4483	0.4483	0.042	0.0054	7.6e-15	+	NA	80945	0	80945	101	IVNT	rs1421085	rs1421085	chr16:53800954	C/T	rs9922708	chr16:53831146	T/C	0.826	0.918	1	log(Fasting insulin)	MAGIC	22885924	2012	European	MAGIC	T	T/C	NA	0.475
rs1421085	rs1421085	chr16:53800954	C/T	rs7202116	chr16:53821615	G/A	0.922	1	1	Body mass index BMI	Heard Costa NL	19557197	2009	European	NHLBI GRASP Catalog (version 2)	NA	NA	NA	NA	NA	NA	8.1e-15	NA	NA	70014	NA	NA	NA	NA	rs1421085	rs1421085	chr16:53800954	C/T	rs9931494	chr16:53827179	G/C	0.875	0.954	1	Age at menarche	ReproGen	25231870	2014	European	ReproGen	G	G/C	0.47	0.47
rs1421085	rs1421085	chr16:53800954	C/T	rs7202116	chr16:53821615	G/A	0.922	1	1	Weight in males	GIANT	23754948	2013	European	GIANT	G	G/A	NA	NA	0.071	0.0093	1.21e-14	+	NA	29356	0	29356	46	IVNT	rs1421085	rs1421085	chr16:53800954	C/T	rs9928094	chr16:53799905	G/A	0.953	1	1	Age at menarche	ReproGen	25231870	2014	European	ReproGen	G	G/A	0.48	0.48
rs1421085	rs1421085	chr16:53800954	C/T	rs7185735	chr16:53822651	G/A	0.922	1	1	Waist hip ratio in females	GIANT	25673412	2015	Mixed	GIANT	G	G/A	0.4417	0.4417	0.034	0.0045	1.3e-14	+	NA	124366	0	124366	101	IVNT	rs1421085	rs1421085	chr16:53800954	C/T	rs9923233	chr16:53819198	C/G	0.918	0.996	1	Body mass index BMI	Paternoster L	21935397	2011	European	NHLBI GRASP Catalog (version 2)	NA	NA	NA	NA
rs1421085	rs1421085	chr16:53800954	C/T	rs7202116	chr16:53821615	G/A	0.922	1	1	Body mass index BMI	Paternoster L	21935397	2011	European	NHLBI GRASP Catalog (version 2)	NA	NA	NA	NA	NA	NA	1.43e-14	NA	NA	34554	NA	NA	NA	NA	rs1421085	rs1421085	chr16:53800954	C/T	rs7185735	chr16:53822651	G/A	0.922	1	1	Body mass index BMI	Paternoster L	21935397	2011	European	NHLBI GRASP Catalog (version 2)	NA	NA	NA	NA
rs1421085	rs1421085	chr16:53800954	C/T	rs7185735	chr16:53822651	G/A	0.922	1	1	Body mass index BMI	Paternoster L	21935397	2011	European	NHLBI GRASP Catalog (version 2)	NA	NA	NA	NA	NA	NA	1.43e-14	NA	NA	34554	NA	NA	NA	NA	rs1421085	rs1421085	chr16:53800954	C/T	rs11075989	chr16:53819877	T/C	0.918	0.996	1	Body mass index BMI	Paternoster L	21935397	2011	European	NHLBI GRASP Catalog (version 2)	NA	NA	NA	NA
rs1421085	rs1421085	chr16:53800954	C/T	rs7185735	chr16:53822651	G/A	0.922	1	1	Type II diabetes	DIAGRAM	24509480	2014	Mixed	DIAGRAM	G	G/A	NA	NA	0.1044	0.01379	3.9e-14	+	NA	110452	26488	83964	4	log(OR)	rs1421085	rs1421085	chr16:53800954	C/T	rs17817964	chr16:53828066	T/C	0.918	1	1	Childhood BMI	EGGC	26604143	2016	European	EGGC	T	T/C	NA	NA
rs1421085	rs1421085	chr16:53800954	C/T	rs7185735	chr16:53822651	G/A	0.922	1	1	Childhood BMI	EGGC	26604143	2016	European	EGGC	G	G/A	NA	NA	0.0629	0.0083	4.602e-14	+	NA	31099	0	31099	20	SDS	rs1421085	rs1421085	chr16:53800954	C/T	rs3751813	chr16:53818708	T/G	0.603	0.995	1	Age at menarche	ReproGen	25231870	2014	European	ReproGen	T	T/G	0.62	0.38
rs1421085	rs1421085	chr16:53800954	C/T	rs7185735	chr16:53822651	G/A	0.922	1	1	Waist hip ratio in males	GIANT	23754948	2013	European	GIANT	G	G/A	0.4417	0.4417	0.057	0.0077	2.11e-13	+	NA	34579	0	34579	46	IVNT	rs1421085	rs1421085	chr16:53800954	C/T	rs1558902	chr16:53803574	A/T	1	1	1	Adult obesity body mass index BMI	Scherag A	20421936	2010	European	NHLBI GRASP Catalog (version 2)	NA	NA	NA	NA
rs1421085	rs1421085	chr16:53800954	C/T	rs7202116	chr16:53821615	G/A	0.922	1	1	Obesity body mass index BMI	Paternoster L	21935397	2011	European	NHLBI GRASP Catalog (version 2)	NA	NA	NA	NA	NA	NA	3.76e-13	NA	NA	34554	NA	NA	NA	NA	rs1421085	rs1421085	chr16:53800954	C/T	rs7193144	chr16:53810686	C/T	0.926	1	1	Waist hip ratio in males	GIANT	23754948	2013	European	GIANT	C	C/T	0.4417	0.4417
rs1421085	rs1421085	chr16:53800954	C/T	rs7185735	chr16:53822651	G/A	0.922	1	1	Obesity body mass index BMI	Paternoster L	21935397	2011	European	NHLBI GRASP Catalog (version 2)	NA	NA	NA	NA	NA	NA	3.77e-13	NA	NA	34554	NA	NA	NA	NA	rs1421085	rs1421085	chr16:53800954	C/T	rs11075989	chr16:53819877	T/C	0.918	0.996	1	Obesity body mass index BMI	Paternoster L	21935397	2011	European	NHLBI GRASP Catalog (version 2)	NA	NA	NA	NA
rs1421085	rs1421085	chr16:53800954	C/T	rs7185735	chr16:53822651	G/A	0.922	1	1	Childhood obesity	EGGC	22484627	2012	European	EGGC	G	G/A	NA	NA	0.1927	0.0265	3.926e-13	+	NA	13848	5530	8318	14	log(OR)	rs1421085	rs1421085	chr16:53800954	C/T	rs7185735	chr16:53822651	G/A	0.922	1	1	Obesity with early age of onset age 2	EGGC	22484627	2012	European	NHLBI GRASP Catalog (version 2)	NA	NA	NA	NA
rs1421085	rs1421085	chr16:53800954	C/T	rs7185735	chr16:53822651	G/A	0.922	1	1	Obesity with early age of onset age 2	EGGC	22484627	2012	European	NHLBI GRASP Catalog (version 2)	NA	NA	NA	NA	NA	NA	3.926e-13	NA	NA	18736	NA	NA	NA	NA	rs1421085	rs1421085	chr16:53800954	C/T	rs17817449	chr16:53813367	G/T	0.921	0.996	1	Childhood obesity	EGGC	22484627	2012	European	EGGC	G	G/T	NA	NA
rs1421085	rs1421085	chr16:53800954	C/T	rs7202116	chr16:53821615	G/A	0.922	1	1	Age at menarche	ReproGen	25231870	2014	European	ReproGen	G	G/A	0.4	0.4	-0.041	0.005724	7.9e-13	-	NA	182416	0	182416	58	years	rs1421085	rs1421085	chr16:53800954	C/T	rs9930506	chr16:53830465	G/A	0.823	0.918	1	Body mass index BMI	Paternoster L	21935397	2011	European	NHLBI GRASP Catalog (version 2)	NA	NA	NA	NA
rs1421085	rs1421085	chr16:53800954	C/T	rs7202116	chr16:53821615	G/A	0.922	1	1	Waist circumference in males	GIANT	23754948	2013	European	GIANT	G	G/A	NA	NA	0.076	0.011	1.73e-12	+	NA	18589	0	18589	46	IVNT	rs1421085	rs1421085	chr16:53800954	C/T	rs9922619	chr16:53831771	T/G	0.826	0.918	1	Waist hip ratio in males	GIANT	23754948	2013	European	GIANT	T	T/G	0.475	0.475
rs1421085	rs1421085	chr16:53800954	C/T	rs7202116	chr16:53821615	G/A	0.922	1	1	Childhood obesity	EGGC	22484627	2012	European	EGGC	G	G/A	NA	NA	0.1892	0.028	1.385e-11	+	NA	13848	5530	8318	14	log(OR)	rs1421085	rs1421085	chr16:53800954	C/T	rs7202116	chr16:53821615	G/A	0.922	1	1	Obesity with early age of onset age 2	EGGC	22484627	2012	European	NHLBI GRASP Catalog (version 2)	NA	NA	NA	NA
rs1421085	rs1421085	chr16:53800954	C/T	rs7202116	chr16:53821615	G/A	0.922	1	1	Obesity with early age of onset age 2	EGGC	22484627	2012	European	NHLBI GRASP Catalog (version 2)	NA	NA	NA	NA	NA	NA	1.385e-11	NA	NA	18736	NA	NA	NA	NA	rs1421085	rs1421085	chr16:53800954	C/T	rs8050136	chr16:53816275	A/C	0.918	0.996	1	Extreme obesity body mass index BMI	Cotsapas C	19553259	2009	European	NHLBI GRASP Catalog (version 2)	NA	NA	NA	NA
rs1421085	rs1421085	chr16:53800954	C/T	rs7202116	chr16:53821615	G/A	0.922	1	1	Body mass index	GIANT	22982992	2012	European	NHGRI-EBI GWAS Catalog	G	G/A	0.402	0.402	0.036	0.005659	2e-10	+	NA	NA	NA	NA	NA	unit increase	rs1421085	rs1421085	chr16:53800954	C/T	rs3751813	chr16:53818708	T/G	0.603	0.995	1	Waist hip ratio	GIANT	23754948	2013	European	GIANT	T	T/G	0.6167	0.3833
rs1421085	rs1421085	chr16:53800954	C/T	rs7202116	chr16:53821615	G/A	0.922	1	1	Waist circumference	Heard Costa NL	19557197	2009	European	NHLBI GRASP Catalog (version 2)	NA	NA	NA	NA	NA	NA	2.3e-09	NA	NA	70014	NA	NA	NA	NA	rs1421085	rs1421085	chr16:53800954	C/T	rs9922047	chr16:53806280	G/C	0.652	1	1	Waist hip ratio in males	GIANT	23754948	2013	European	GIANT	G	G/C	0.5833	0.4167
rs1421085	rs1421085	chr16:53800954	C/T	rs7202116	chr16:53821615	G/A	0.922	1	1	Waist hip ratio in females	GIANT	25673412	2015	Mixed	GIANT	G	G/A	0.4483	0.4483	0.029	0.0049	4.2e-09	+	NA	102880	0	102880	101	IVNT	rs1421085	rs1421085	chr16:53800954	C/T	rs9935401	chr16:53816838	A/G	0.921	0.996	1	Adult obesity body mass index BMI	Scherag A	20421936	2010	European	NHLBI GRASP Catalog (version 2)	NA	NA	NA	NA
rs1421085	rs1421085	chr16:53800954	C/T	rs7202116	chr16:53821615	G/A	0.922	1	1	Waist circumference in females	GIANT	23754948	2013	European	GIANT	G	G/A	NA	NA	0.06	0.01	6.86e-09	+	NA	23456	0	23456	46	IVNT	rs1421085	rs1421085	chr16:53800954	C/T	rs1121980	chr16:53809247	A/G	0.957	1	1	HDL cholesterol	GLGC	24097068	2013	European	NHGRI-EBI GWAS Catalog	A	A/G	0.43	0.43
rs1421085	rs1421085	chr16:53800954	C/T	rs17817449	chr16:53813367	G/T	0.921	0.996	1	BMI	GIANT	25673413	2015	Mixed	GIANT	G	G/T	0.45	0.45	0.0753	0.0029	1.41e-146	+	NA	339127	0	339127	125	IVNT	rs1421085	rs1421085	chr16:53800954	C/T	rs17817449	chr16:53813367	G/T	0.921	0.996	1	BMI	GIANT	25673413	2015	Mixed	GIANT	G	G/T	0.45	0.45
rs1421085	rs1421085	chr16:53800954	C/T	rs9935401	chr16:53816838	A/G	0.921	0.996	1	BMI	GIANT	25673413	2015	Mixed	GIANT	A	A/G	0.45	0.45	0.075	0.0029	2.69e-145	+	NA	338979	0	338979	125	IVNT	rs1421085	rs1421085	chr16:53800954	C/T	rs9935401	chr16:53816838	A/G	0.921	0.996	1	BMI	GIANT	25673413	2015	Mixed	GIANT	A	A/G	0.45	0.45
rs1421085	rs1421085	chr16:53800954	C/T	rs9935401	chr16:53816838	A/G	0.921	0.996	1	BMI	GIANT	25673413	2015	European	GIANT	A	A/G	0.45	0.45	0.078	0.0031	5.58e-144	+	NA	321909	0	321909	114	IVNT	rs1421085	rs1421085	chr16:53800954	C/T	rs9935401	chr16:53816838	A/G	0.921	0.996	1	BMI	GIANT	25673413	2015	European	GIANT	A	A/G	0.45	0.45
rs1421085	rs1421085	chr16:53800954	C/T	rs8051591	chr16:53816752	G/A	0.921	0.996	1	BMI	GIANT	25673413	2015	Mixed	GIANT	G	G/A	0.45	0.45	0.0749	0.003	9.18e-140	+	NA	338999	0	338999	125	IVNT	rs1421085	rs1421085	chr16:53800954	C/T	rs8051591	chr16:53816752	G/A	0.921	0.996	1	BMI	GIANT	25673413	2015	Mixed	GIANT	G	G/A	0.45	0.45
rs1421085	rs1421085	chr16:53800954	C/T	rs17817449	chr16:53813367	G/T	0.921	0.996	1	BMI	GIANT	25673413	2015	European	GIANT	G	G/T	0.45	0.45	0.0781	0.0031	1.54e-139	+	NA	322064	0	322064	114	IVNT	rs1421085	rs1421085	chr16:53800954	C/T	rs17817449	chr16:53813367	G/T	0.921	0.996	1	BMI	GIANT	25673413	2015	European	GIANT	G	G/T	0.45	0.45
rs1421085	rs1421085	chr16:53800954	C/T	rs8051591	chr16:53816752	G/A	0.921	0.996	1	BMI	GIANT	25673413	2015	European	GIANT	G	G/A	0.45	0.45	0.0779	0.0031	7.85e-139	+	NA	321928	0	321928	114	IVNT	rs1421085	rs1421085	chr16:53800954	C/T	rs8051591	chr16:53816752	G/A	0.921	0.996	1	BMI	GIANT	25673413	2015	European	GIANT	G	G/A	0.45	0.45
rs1421085	rs1421085	chr16:53800954	C/T	rs17817449	chr16:53813367	G/T	0.921	0.996	1	Waist circumference	GIANT	25673412	2015	European	GIANT	G	G/T	0.45	0.45	0.071	0.0034	9.5e-96	+	NA	232042	0	232042	101	IVNT	rs1421085	rs1421085	chr16:53800954	C/T	rs17817449	chr16:53813367	G/T	0.921	0.996	1	Waist circumference	GIANT	25673412	2015	European	GIANT	G	G/T	0.45	0.45
rs1421085	rs1421085	chr16:53800954	C/T	rs9935401	chr16:53816838	A/G	0.921	0.996	1	Waist circumference	GIANT	25673412	2015	European	GIANT	A	A/G	0.45	0.45	0.071	0.0034	3.5e-95	+	NA	231882	0	231882	101	IVNT	rs1421085	rs1421085	chr16:53800954	C/T	rs9935401	chr16:53816838	A/G	0.921	0.996	1	Waist circumference	GIANT	25673412	2015	European	GIANT	A	A/G	0.45	0.45
rs1421085	rs1421085	chr16:53800954	C/T	rs8051591	chr16:53816752	G/A	0.921	0.996	1	Waist circumference	GIANT	25673412	2015	European	GIANT	G	G/A	0.45	0.45	0.071	0.0035	1.2e-93	+	NA	231900	0	231900	101	IVNT	rs1421085	rs1421085	chr16:53800954	C/T	rs8051591	chr16:53816752	G/A	0.921	0.996	1	Waist circumference	GIANT	25673412	2015	European	GIANT	G	G/A	0.45	0.45
rs1421085	rs1421085	chr16:53800954	C/T	rs17817449	chr16:53813367	G/T	0.921	0.996	1	Waist circumference	GIANT	25673412	2015	Mixed	GIANT	G	G/T	0.45	0.45	0.067	0.0033	1.3e-92	+	NA	244385	0	244385	101	IVNT	rs1421085	rs1421085	chr16:53800954	C/T	rs17817449	chr16:53813367	G/T	0.921	0.996	1	Waist circumference	GIANT	25673412	2015	Mixed	GIANT	G	G/T	0.45	0.45
rs1421085	rs1421085	chr16:53800954	C/T	rs9935401	chr16:53816838	A/G	0.921	0.996	1	Waist circumference	GIANT	25673412	2015	Mixed	GIANT	A	A/G	0.45	0.45	0.067	0.0033	2.6e-91	+	NA	244224	0	244224	101	IVNT	rs1421085	rs1421085	chr16:53800954	C/T	rs9935401	chr16:53816838	A/G	0.921	0.996	1	Waist circumference	GIANT	25673412	2015	Mixed	GIANT	A	A/G	0.45	0.45
rs1421085	rs1421085	chr16:53800954	C/T	rs8051591	chr16:53816752	G/A	0.921	0.996	1	Waist circumference	GIANT	25673412	2015	Mixed	GIANT	G	G/A	0.45	0.45	0.067	0.0033	8.1e-90	+	NA	244243	0	244243	101	IVNT	rs1421085	rs1421085	chr16:53800954	C/T	rs8051591	chr16:53816752	G/A	0.921	0.996	1	Waist circumference	GIANT	25673412	2015	Mixed	GIANT	G	G/A	0.45	0.45
rs1421085	rs1421085	chr16:53800954	C/T	rs17817449	chr16:53813367	G/T	0.921	0.996	1	BMI in males	GIANT	25673413	2015	Mixed	GIANT	G	G/T	0.45	0.45	0.0808	0.0041	1.854e-86	+	NA	152838	0	152838	106	IVNT	rs1421085	rs1421085	chr16:53800954	C/T	rs17817449	chr16:53813367	G/T	0.921	0.996	1	BMI in males	GIANT	25673413	2015	Mixed	GIANT	G	G/T	0.45	0.45
rs1421085	rs1421085	chr16:53800954	C/T	rs8051591	chr16:53816752	G/A	0.921	0.996	1	BMI in males	GIANT	25673413	2015	Mixed	GIANT	G	G/A	0.45	0.45	0.0807	0.0041	2.833e-86	+	NA	152789	0	152789	106	IVNT	rs1421085	rs1421085	chr16:53800954	C/T	rs8051591	chr16:53816752	G/A	0.921	0.996	1	BMI in males	GIANT	25673413	2015	Mixed	GIANT	G	G/A	0.45	0.45
rs1421085	rs1421085	chr16:53800954	C/T	rs9935401	chr16:53816838	A/G	0.921	0.996	1	BMI in males	GIANT	25673413	2015	Mixed	GIANT	A	A/G	0.45	0.45	0.0805	0.0041	8.777e-86	+	NA	152783	0	152783	106	IVNT	rs1421085	rs1421085	chr16:53800954	C/T	rs9935401	chr16:53816838	A/G	0.921	0.996	1	BMI in males	GIANT	25673413	2015	Mixed	GIANT	A	A/G	0.45	0.45
rs1421085	rs1421085	chr16:53800954	C/T	rs17817449	chr16:53813367	G/T	0.921	0.996	1	BMI in females	GIANT	25673413	2015	Mixed	GIANT	G	G/T	0.45	0.45	0.0755	0.004	2.734e-81	+	NA	171936	0	171936	107	IVNT	rs1421085	rs1421085	chr16:53800954	C/T	rs17817449	chr16:53813367	G/T	0.921	0.996	1	BMI in females	GIANT	25673413	2015	Mixed	GIANT	G	G/T	0.45	0.45
rs1421085	rs1421085	chr16:53800954	C/T	rs9935401	chr16:53816838	A/G	0.921	0.996	1	BMI in females	GIANT	25673413	2015	Mixed	GIANT	A	A/G	0.45	0.45	0.0755	0.004	2.899e-81	+	NA	171836	0	171836	107	IVNT	rs1421085	rs1421085	chr16:53800954	C/T	rs9935401	chr16:53816838	A/G	0.921	0.996	1	BMI in females	GIANT	25673413	2015	Mixed	GIANT	A	A/G	0.45	0.45
rs1421085	rs1421085	chr16:53800954	C/T	rs9935401	chr16:53816838	A/G	0.921	0.996	1	Hip circumference	GIANT	25673412	2015	European	GIANT	A	A/G	0.45	0.45	0.068	0.0035	3e-81	+	NA	212831	0	212831	101	IVNT	rs1421085	rs1421085	chr16:53800954	C/T	rs9935401	chr16:53816838	A/G	0.921	0.996	1	Hip circumference	GIANT	25673412	2015	European	GIANT	A	A/G	0.45	0.45
rs1421085	rs1421085	chr16:53800954	C/T	rs8051591	chr16:53816752	G/A	0.921	0.996	1	Hip circumference	GIANT	25673412	2015	European	GIANT	G	G/A	0.45	0.45	0.068	0.0036	1.3e-79	+	NA	212844	0	212844	101	IVNT	rs1421085	rs1421085	chr16:53800954	C/T	rs8051591	chr16:53816752	G/A	0.921	0.996	1	Hip circumference	GIANT	25673412	2015	European	GIANT	G	G/A	0.45	0.45
rs1421085	rs1421085	chr16:53800954	C/T	rs17817449	chr16:53813367	G/T	0.921	0.996	1	Hip circumference	GIANT	25673412	2015	European	GIANT	G	G/T	0.45	0.45	0.068	0.0036	2.6e-79	+	NA	212988	0	212988	101	IVNT	rs1421085	rs1421085	chr16:53800954	C/T	rs17817449	chr16:53813367	G/T	0.921	0.996	1	Hip circumference	GIANT	25673412	2015	European	GIANT	G	G/T	0.45	0.45
rs1421085	rs1421085	chr16:53800954	C/T	rs9935401	chr16:53816838	A/G	0.921	0.996	1	Hip circumference	GIANT	25673412	2015	Mixed	GIANT	A	A/G	0.45	0.45	0.064	0.0035	2.1e-76	+	NA	227221	0	227221	101	IVNT	rs1421085	rs1421085	chr16:53800954	C/T	rs9935401	chr16:53816838	A/G	0.921	0.996	1	Hip circumference	GIANT	25673412	2015	Mixed	GIANT	A	A/G	0.45	0.45
rs1421085	rs1421085	chr16:53800954	C/T	rs8051591	chr16:53816752	G/A	0.921	0.996	1	BMI in females	GIANT	25673413	2015	Mixed	GIANT	G	G/A	0.45	0.45	0.0751	0.0041	4.452e-76	+	NA	171849	0	171849	107	IVNT	rs1421085	rs1421085	chr16:53800954	C/T	rs8051591	chr16:53816752	G/A	0.921	0.996	1	BMI in females	GIANT	25673413	2015	Mixed	GIANT	G	G/A	0.45	0.45
rs1421085	rs1421085	chr16:53800954	C/T	rs8051591	chr16:53816752	G/A	0.921	0.996	1	Hip circumference	GIANT	25673412	2015	Mixed	GIANT	G	G/A	0.45	0.45	0.064	0.0035	1.2e-74	+	NA	227235	0	227235	101	IVNT	rs1421085	rs1421085	chr16:53800954	C/T	rs8051591	chr16:53816752	G/A	0.921	0.996	1	Hip circumference	GIANT	25673412	2015	Mixed	GIANT	G	G/A	0.45	0.45
rs1421085	rs1421085	chr16:53800954	C/T	rs17817449	chr16:53813367	G/T	0.921	0.996	1	Hip circumference	GIANT	25673412	2015	Mixed	GIANT	G	G/T	0.45	0.45	0.064	0.0035	1.1e-73	+	NA	227371	0	227371	101	IVNT	rs1421085	rs1421085	chr16:53800954	C/T	rs17817449	chr16:53813367	G/T	0.921	0.996	1	Hip circumference	GIANT	25673412	2015	Mixed	GIANT	G	G/T	0.45	0.45
rs1421085	rs1421085	chr16:53800954	C/T	rs17817449	chr16:53813367	G/T	0.921	0.996	1	BMI	GIANT	23754948	2013	European	GIANT	G	G/T	0.45	0.45	0.07891	0.00449	3.846e-69	+	NA	126574	0	126574	46	IVNT	rs1421085	rs1421085	chr16:53800954	C/T	rs17817449	chr16:53813367	G/T	0.921	0.996	1	BMI	GIANT	23754948	2013	European	GIANT	G	G/T	0.45	0.45
rs1421085	rs1421085	chr16:53800954	C/T	rs8051591	chr16:53816752	G/A	0.921	0.996	1	BMI	GIANT	23754948	2013	European	GIANT	G	G/A	0.45	0.45	0.07781	0.004453	2.294e-68	+	NA	126575	0	126575	46	IVNT	rs1421085	rs1421085	chr16:53800954	C/T	rs8051591	chr16:53816752	G/A	0.921	0.996	1	BMI	GIANT	23754948	2013	European	GIANT	G	G/A	0.45	0.45
rs1421085	rs1421085	chr16:53800954	C/T	rs9935401	chr16:53816838	A/G	0.921	0.996	1	BMI	GIANT	23754948	2013	European	GIANT	A	A/G	0.45	0.45	0.07781	0.004453	2.294e-68	+	NA	126575	0	126575	46	IVNT	rs1421085	rs1421085	chr16:53800954	C/T	rs9935401	chr16:53816838	A/G	0.921	0.996	1	BMI	GIANT	23754948	2013	European	GIANT	A	A/G	0.45	0.45
rs1421085	rs1421085	chr16:53800954	C/T	rs8051591	chr16:53816752	G/A	0.921	0.996	1	Obesity class 1	GIANT	23563607	2013	European	GIANT	G	G/A	0.448	0.448	0.21	0.012	8.7e-67	+	NA	98690	32857	65833	51	log(OR)	rs1421085	rs1421085	chr16:53800954	C/T	rs8051591	chr16:53816752	G/A	0.921	0.996	1	Obesity class 1	GIANT	23563607	2013	European	GIANT	G	G/A	0.448	0.448
rs1421085	rs1421085	chr16:53800954	C/T	rs17817449	chr16:53813367	G/T	0.921	0.996	1	Obesity class 1	GIANT	23563607	2013	European	GIANT	G	G/T	0.447	0.447	0.21	0.012	2.5e-64	+	NA	98672	32845	65827	51	log(OR)	rs1421085	rs1421085	chr16:53800954	C/T	rs17817449	chr16:53813367	G/T	0.921	0.996	1	Obesity class 1	GIANT	23563607	2013	European	GIANT	G	G/T	0.447	0.447
rs1421085	rs1421085	chr16:53800954	C/T	rs9935401	chr16:53816838	A/G	0.921	0.996	1	Obesity class 1	GIANT	23563607	2013	European	GIANT	A	A/G	0.45	0.45	0.21	0.012	7.5e-64	+	NA	98689	32857	65832	51	log(OR)	rs1421085	rs1421085	chr16:53800954	C/T	rs9935401	chr16:53816838	A/G	0.921	0.996	1	Obesity class 1	GIANT	23563607	2013	European	GIANT	A	A/G	0.45	0.45
rs1421085	rs1421085	chr16:53800954	C/T	rs17817449	chr16:53813367	G/T	0.921	0.996	1	Body mass index BMI	Speliotes EK	20935630	2010	European	NHLBI GRASP Catalog (version 2)	NA	NA	NA	NA	NA	NA	3.67e-60	NA	NA	249796	NA	NA	NA	NA	rs1421085	rs1421085	chr16:53800954	C/T	rs17817449	chr16:53813367	G/T	0.921	0.996	1	Body mass index BMI	Speliotes EK	20935630	2010	European	NHLBI GRASP Catalog (version 2)	NA	NA	NA	NA
rs1421085	rs1421085	chr16:53800954	C/T	rs8051591	chr16:53816752	G/A	0.921	0.996	1	Body mass index BMI	Speliotes EK	20935630	2010	European	NHLBI GRASP Catalog (version 2)	NA	NA	NA	NA	NA	NA	5.46e-60	NA	NA	249796	NA	NA	NA	NA	rs1421085	rs1421085	chr16:53800954	C/T	rs8051591	chr16:53816752	G/A	0.921	0.996	1	Body mass index BMI	Speliotes EK	20935630	2010	European	NHLBI GRASP Catalog (version 2)	NA	NA	NA	NA
rs1421085	rs1421085	chr16:53800954	C/T	rs9935401	chr16:53816838	A/G	0.921	0.996	1	Body mass index BMI	Speliotes EK	20935630	2010	European	NHLBI GRASP Catalog (version 2)	NA	NA	NA	NA	NA	NA	6.63e-60	NA	NA	249796	NA	NA	NA	NA	rs1421085	rs1421085	chr16:53800954	C/T	rs9935401	chr16:53816838	A/G	0.921	0.996	1	Body mass index BMI	Speliotes EK	20935630	2010	European	NHLBI GRASP Catalog (version 2)	NA	NA	NA	NA
rs1421085	rs1421085	chr16:53800954	C/T	rs17817449	chr16:53813367	G/T	0.921	0.996	1	BMI in females greater than 50 years of age	GIANT	26426971	2015	European	GIANT	G	G/T	0.45	0.45	0.074	0.0047	1.7e-56	+	NA	105167	0	105167	114	IVNT	rs1421085	rs1421085	chr16:53800954	C/T	rs17817449	chr16:53813367	G/T	0.921	0.996	1	BMI in females greater than 50 years of age	GIANT	26426971	2015	European	GIANT	G	G/T	0.45	0.45
rs1421085	rs1421085	chr16:53800954	C/T	rs9935401	chr16:53816838	A/G	0.921	0.996	1	BMI in females greater than 50 years of age	GIANT	26426971	2015	European	GIANT	A	A/G	0.45	0.45	0.074	0.0047	1.7e-56	+	NA	104961	0	104961	114	IVNT	rs1421085	rs1421085	chr16:53800954	C/T	rs9935401	chr16:53816838	A/G	0.921	0.996	1	BMI in females greater than 50 years of age	GIANT	26426971	2015	European	GIANT	A	A/G	0.45	0.45
rs1421085	rs1421085	chr16:53800954	C/T	rs17817449	chr16:53813367	G/T	0.921	0.996	1	Weight	GIANT	23754948	2013	European	GIANT	G	G/T	0.45	0.45	0.06942	0.004453	8.604e-55	+	NA	125915	0	125915	46	IVNT	rs1421085	rs1421085	chr16:53800954	C/T	rs17817449	chr16:53813367	G/T	0.921	0.996	1	Weight	GIANT	23754948	2013	European	GIANT	G	G/T	0.45	0.45
rs1421085	rs1421085	chr16:53800954	C/T	rs8051591	chr16:53816752	G/A	0.921	0.996	1	BMI in females greater than 50 years of age	GIANT	26426971	2015	European	GIANT	G	G/A	0.45	0.45	0.074	0.0048	3.8e-54	+	NA	104969	0	104969	114	IVNT	rs1421085	rs1421085	chr16:53800954	C/T	rs8051591	chr16:53816752	G/A	0.921	0.996	1	BMI in females greater than 50 years of age	GIANT	26426971	2015	European	GIANT	G	G/A	0.45	0.45
rs1421085	rs1421085	chr16:53800954	C/T	rs8051591	chr16:53816752	G/A	0.921	0.996	1	Weight	GIANT	23754948	2013	European	GIANT	G	G/A	0.45	0.45	0.0689	0.004453	5.24e-54	+	NA	125915	0	125915	46	IVNT	rs1421085	rs1421085	chr16:53800954	C/T	rs8051591	chr16:53816752	G/A	0.921	0.996	1	Weight	GIANT	23754948	2013	European	GIANT	G	G/A	0.45	0.45
rs1421085	rs1421085	chr16:53800954	C/T	rs9935401	chr16:53816838	A/G	0.921	0.996	1	Weight	GIANT	23754948	2013	European	GIANT	A	A/G	0.45	0.45	0.0689	0.004453	5.24e-54	+	NA	125915	0	125915	46	IVNT	rs1421085	rs1421085	chr16:53800954	C/T	rs9935401	chr16:53816838	A/G	0.921	0.996	1	Weight	GIANT	23754948	2013	European	GIANT	A	A/G	0.45	0.45
rs1421085	rs1421085	chr16:53800954	C/T	rs9935401	chr16:53816838	A/G	0.921	0.996	1	Waist circumference in males	GIANT	25673412	2015	Mixed	GIANT	A	A/G	0.45	0.45	0.071	0.0046	2.1e-53	+	NA	109906	0	109906	101	IVNT	rs1421085	rs1421085	chr16:53800954	C/T	rs9935401	chr16:53816838	A/G	0.921	0.996	1	Waist circumference in males	GIANT	25673412	2015	Mixed	GIANT	A	A/G	0.45	0.45
rs1421085	rs1421085	chr16:53800954	C/T	rs17817449	chr16:53813367	G/T	0.921	0.996	1	Waist circumference in males	GIANT	25673412	2015	Mixed	GIANT	G	G/T	0.45	0.45	0.072	0.0047	3.7e-53	+	NA	109963	0	109963	101	IVNT	rs1421085	rs1421085	chr16:53800954	C/T	rs17817449	chr16:53813367	G/T	0.921	0.996	1	Waist circumference in males	GIANT	25673412	2015	Mixed	GIANT	G	G/T	0.45	0.45
rs1421085	rs1421085	chr16:53800954	C/T	rs8051591	chr16:53816752	G/A	0.921	0.996	1	Waist circumference in males	GIANT	25673412	2015	Mixed	GIANT	G	G/A	0.45	0.45	0.072	0.0047	6.1e-53	+	NA	109912	0	109912	101	IVNT	rs1421085	rs1421085	chr16:53800954	C/T	rs8051591	chr16:53816752	G/A	0.921	0.996	1	Waist circumference in males	GIANT	25673412	2015	Mixed	GIANT	G	G/A	0.45	0.45
rs1421085	rs1421085	chr16:53800954	C/T	rs17817449	chr16:53813367	G/T	0.921	0.996	1	BMI in males less than or equal to 50 years of age	GIANT	26426971	2015	European	GIANT	G	G/T	0.45	0.45	0.1	0.0066	3.6e-52	+	NA	50111	0	50111	114	IVNT	rs1421085	rs1421085	chr16:53800954	C/T	rs17817449	chr16:53813367	G/T	0.921	0.996	1	BMI in males less than or equal to 50 years of age	GIANT	26426971	2015	European	GIANT	G	G/T	0.45	0.45
rs1421085	rs1421085	chr16:53800954	C/T	rs9935401	chr16:53816838	A/G	0.921	0.996	1	BMI in males less than or equal to 50 years of age	GIANT	26426971	2015	European	GIANT	A	A/G	0.45	0.45	0.1	0.0066	1.1e-51	+	NA	49968	0	49968	114	IVNT	rs1421085	rs1421085	chr16:53800954	C/T	rs9935401	chr16:53816838	A/G	0.921	0.996	1	BMI in males less than or equal to 50 years of age	GIANT	26426971	2015	European	GIANT	A	A/G	0.45	0.45
rs1421085	rs1421085	chr16:53800954	C/T	rs8051591	chr16:53816752	G/A	0.921	0.996	1	Obesity class 2	GIANT	23563607	2013	European	GIANT	G	G/A	0.448	0.448	0.29	0.019	3.8e-51	+	NA	71977	9847	62130	51	log(OR)	rs1421085	rs1421085	chr16:53800954	C/T	rs8051591	chr16:53816752	G/A	0.921	0.996	1	Obesity class 2	GIANT	23563607	2013	European	GIANT	G	G/A	0.448	0.448
rs1421085	rs1421085	chr16:53800954	C/T	rs17817449	chr16:53813367	G/T	0.921	0.996	1	Waist circumference in females	GIANT	25673412	2015	Mixed	GIANT	G	G/T	0.45	0.45	0.064	0.0043	4.4e-51	+	NA	134565	0	134565	101	IVNT	rs1421085	rs1421085	chr16:53800954	C/T	rs17817449	chr16:53813367	G/T	0.921	0.996	1	Waist circumference in females	GIANT	25673412	2015	Mixed	GIANT	G	G/T	0.45	0.45
rs1421085	rs1421085	chr16:53800954	C/T	rs9935401	chr16:53816838	A/G	0.921	0.996	1	Waist circumference in females	GIANT	25673412	2015	Mixed	GIANT	A	A/G	0.45	0.45	0.064	0.0042	7.1e-51	+	NA	134469	0	134469	101	IVNT	rs1421085	rs1421085	chr16:53800954	C/T	rs9935401	chr16:53816838	A/G	0.921	0.996	1	Waist circumference in females	GIANT	25673412	2015	Mixed	GIANT	A	A/G	0.45	0.45
rs1421085	rs1421085	chr16:53800954	C/T	rs8051591	chr16:53816752	G/A	0.921	0.996	1	Waist circumference in females	GIANT	25673412	2015	Mixed	GIANT	G	G/A	0.45	0.45	0.064	0.0043	2.1e-49	+	NA	134482	0	134482	101	IVNT	rs1421085	rs1421085	chr16:53800954	C/T	rs8051591	chr16:53816752	G/A	0.921	0.996	1	Waist circumference in females	GIANT	25673412	2015	Mixed	GIANT	G	G/A	0.45	0.45
rs1421085	rs1421085	chr16:53800954	C/T	rs8051591	chr16:53816752	G/A	0.921	0.996	1	BMI in males less than or equal to 50 years of age	GIANT	26426971	2015	European	GIANT	G	G/A	0.45	0.45	0.099	0.0067	4.1e-49	+	NA	49970	0	49970	114	IVNT	rs1421085	rs1421085	chr16:53800954	C/T	rs8051591	chr16:53816752	G/A	0.921	0.996	1	BMI in males less than or equal to 50 years of age	GIANT	26426971	2015	European	GIANT	G	G/A	0.45	0.45
rs1421085	rs1421085	chr16:53800954	C/T	rs8051591	chr16:53816752	G/A	0.921	0.996	1	Overweight	GIANT	23563607	2013	European	GIANT	G	G/A	0.448	0.448	0.13	0.0091	3.1e-48	+	NA	158840	93006	65834	51	log(OR)	rs1421085	rs1421085	chr16:53800954	C/T	rs8051591	chr16:53816752	G/A	0.921	0.996	1	Overweight	GIANT	23563607	2013	European	GIANT	G	G/A	0.448	0.448
rs1421085	rs1421085	chr16:53800954	C/T	rs17817449	chr16:53813367	G/T	0.921	0.996	1	Overweight	GIANT	23563607	2013	European	GIANT	G	G/T	0.447	0.447	0.13	0.0091	9.6e-48	+	NA	158816	92988	65828	51	log(OR)	rs1421085	rs1421085	chr16:53800954	C/T	rs17817449	chr16:53813367	G/T	0.921	0.996	1	Overweight	GIANT	23563607	2013	European	GIANT	G	G/T	0.447	0.447
rs1421085	rs1421085	chr16:53800954	C/T	rs17817449	chr16:53813367	G/T	0.921	0.996	1	Obesity class 2	GIANT	23563607	2013	European	GIANT	G	G/T	0.447	0.447	0.28	0.019	1e-47	+	NA	71971	9841	62130	51	log(OR)	rs1421085	rs1421085	chr16:53800954	C/T	rs17817449	chr16:53813367	G/T	0.921	0.996	1	Obesity class 2	GIANT	23563607	2013	European	GIANT	G	G/T	0.447	0.447
rs1421085	rs1421085	chr16:53800954	C/T	rs9935401	chr16:53816838	A/G	0.921	0.996	1	Obesity class 2	GIANT	23563607	2013	European	GIANT	A	A/G	0.45	0.45	0.28	0.019	1.3e-47	+	NA	71977	9847	62130	51	log(OR)	rs1421085	rs1421085	chr16:53800954	C/T	rs9935401	chr16:53816838	A/G	0.921	0.996	1	Obesity class 2	GIANT	23563607	2013	European	GIANT	A	A/G	0.45	0.45
rs1421085	rs1421085	chr16:53800954	C/T	rs9935401	chr16:53816838	A/G	0.921	0.996	1	Overweight	GIANT	23563607	2013	European	GIANT	A	A/G	0.45	0.45	0.13	0.0091	2.5e-47	+	NA	158840	93007	65833	51	log(OR)	rs1421085	rs1421085	chr16:53800954	C/T	rs9935401	chr16:53816838	A/G	0.921	0.996	1	Overweight	GIANT	23563607	2013	European	GIANT	A	A/G	0.45	0.45
rs1421085	rs1421085	chr16:53800954	C/T	rs8051591	chr16:53816752	G/A	0.921	0.996	1	BMI in males greater than 50 years of age	GIANT	26426971	2015	European	GIANT	G	G/A	0.45	0.45	0.071	0.005	1.9e-46	+	NA	91980	0	91980	114	IVNT	rs1421085	rs1421085	chr16:53800954	C/T	rs8051591	chr16:53816752	G/A	0.921	0.996	1	BMI in males greater than 50 years of age	GIANT	26426971	2015	European	GIANT	G	G/A	0.45	0.45
rs1421085	rs1421085	chr16:53800954	C/T	rs9935401	chr16:53816838	A/G	0.921	0.996	1	BMI in females less than or equal to 50 years of age	GIANT	26426971	2015	European	GIANT	A	A/G	0.45	0.45	0.083	0.0059	2.7e-45	+	NA	65146	0	65146	114	IVNT	rs1421085	rs1421085	chr16:53800954	C/T	rs9935401	chr16:53816838	A/G	0.921	0.996	1	BMI in females less than or equal to 50 years of age	GIANT	26426971	2015	European	GIANT	A	A/G	0.45	0.45
rs1421085	rs1421085	chr16:53800954	C/T	rs17817449	chr16:53813367	G/T	0.921	0.996	1	Hip circumference in females	GIANT	25673412	2015	Mixed	GIANT	G	G/T	0.45	0.45	0.064	0.0045	3.2e-45	+	NA	125086	0	125086	101	IVNT	rs1421085	rs1421085	chr16:53800954	C/T	rs17817449	chr16:53813367	G/T	0.921	0.996	1	Hip circumference in females	GIANT	25673412	2015	Mixed	GIANT	G	G/T	0.45	0.45
rs1421085	rs1421085	chr16:53800954	C/T	rs17817449	chr16:53813367	G/T	0.921	0.996	1	BMI in females less than or equal to 50 years of age	GIANT	26426971	2015	European	GIANT	G	G/T	0.45	0.45	0.083	0.0059	4.3e-45	+	NA	65217	0	65217	114	IVNT	rs1421085	rs1421085	chr16:53800954	C/T	rs17817449	chr16:53813367	G/T	0.921	0.996	1	BMI in females less than or equal to 50 years of age	GIANT	26426971	2015	European	GIANT	G	G/T	0.45	0.45
rs1421085	rs1421085	chr16:53800954	C/T	rs9935401	chr16:53816838	A/G	0.921	0.996	1	BMI in males greater than 50 years of age	GIANT	26426971	2015	European	GIANT	A	A/G	0.45	0.45	0.07	0.005	5.8e-45	+	NA	91979	0	91979	114	IVNT	rs1421085	rs1421085	chr16:53800954	C/T	rs9935401	chr16:53816838	A/G	0.921	0.996	1	BMI in males greater than 50 years of age	GIANT	26426971	2015	European	GIANT	A	A/G	0.45	0.45
rs1421085	rs1421085	chr16:53800954	C/T	rs9935401	chr16:53816838	A/G	0.921	0.996	1	Hip circumference in females	GIANT	25673412	2015	Mixed	GIANT	A	A/G	0.45	0.45	0.064	0.0045	6.6e-45	+	NA	124993	0	124993	101	IVNT	rs1421085	rs1421085	chr16:53800954	C/T	rs9935401	chr16:53816838	A/G	0.921	0.996	1	Hip circumference in females	GIANT	25673412	2015	Mixed	GIANT	A	A/G	0.45	0.45
rs1421085	rs1421085	chr16:53800954	C/T	rs17817449	chr16:53813367	G/T	0.921	0.996	1	Waist circumference	GIANT	23754948	2013	European	GIANT	G	G/T	0.45	0.45	0.0722	0.005156	1.501e-44	+	NA	85624	0	85624	46	IVNT	rs1421085	rs1421085	chr16:53800954	C/T	rs17817449	chr16:53813367	G/T	0.921	0.996	1	Waist circumference	GIANT	23754948	2013	European	GIANT	G	G/T	0.45	0.45
rs1421085	rs1421085	chr16:53800954	C/T	rs17817449	chr16:53813367	G/T	0.921	0.996	1	BMI in males greater than 50 years of age	GIANT	26426971	2015	European	GIANT	G	G/T	0.45	0.45	0.07	0.005	1.8e-44	+	NA	92428	0	92428	114	IVNT	rs1421085	rs1421085	chr16:53800954	C/T	rs17817449	chr16:53813367	G/T	0.921	0.996	1	BMI in males greater than 50 years of age	GIANT	26426971	2015	European	GIANT	G	G/T	0.45	0.45
rs1421085	rs1421085	chr16:53800954	C/T	rs8051591	chr16:53816752	G/A	0.921	0.996	1	Hip circumference in females	GIANT	25673412	2015	Mixed	GIANT	G	G/A	0.45	0.45	0.063	0.0046	8.9e-44	+	NA	125003	0	125003	101	IVNT	rs1421085	rs1421085	chr16:53800954	C/T	rs8051591	chr16:53816752	G/A	0.921	0.996	1	Hip circumference in females	GIANT	25673412	2015	Mixed	GIANT	G	G/A	0.45	0.45
rs1421085	rs1421085	chr16:53800954	C/T	rs8051591	chr16:53816752	G/A	0.921	0.996	1	Waist circumference	GIANT	23754948	2013	European	GIANT	G	G/A	0.45	0.45	0.0712	0.005156	2.257e-43	+	NA	85624	0	85624	46	IVNT	rs1421085	rs1421085	chr16:53800954	C/T	rs8051591	chr16:53816752	G/A	0.921	0.996	1	Waist circumference	GIANT	23754948	2013	European	GIANT	G	G/A	0.45	0.45
rs1421085	rs1421085	chr16:53800954	C/T	rs9935401	chr16:53816838	A/G	0.921	0.996	1	Waist circumference	GIANT	23754948	2013	European	GIANT	A	A/G	0.45	0.45	0.0712	0.005156	2.257e-43	+	NA	85624	0	85624	46	IVNT	rs1421085	rs1421085	chr16:53800954	C/T	rs9935401	chr16:53816838	A/G	0.921	0.996	1	Waist circumference	GIANT	23754948	2013	European	GIANT	A	A/G	0.45	0.45
rs1421085	rs1421085	chr16:53800954	C/T	rs8051591	chr16:53816752	G/A	0.921	0.996	1	BMI in females less than or equal to 50 years of age	GIANT	26426971	2015	European	GIANT	G	G/A	0.45	0.45	0.083	0.0061	2.1e-42	+	NA	65149	0	65149	114	IVNT	rs1421085	rs1421085	chr16:53800954	C/T	rs8051591	chr16:53816752	G/A	0.921	0.996	1	BMI in females less than or equal to 50 years of age	GIANT	26426971	2015	European	GIANT	G	G/A	0.45	0.45
rs1421085	rs1421085	chr16:53800954	C/T	rs17817449	chr16:53813367	G/T	0.921	0.996	1	Hip circumference in males	GIANT	25673412	2015	Mixed	GIANT	G	G/T	0.45	0.45	0.065	0.0048	6.7e-42	+	NA	100351	0	100351	101	IVNT	rs1421085	rs1421085	chr16:53800954	C/T	rs17817449	chr16:53813367	G/T	0.921	0.996	1	Hip circumference in males	GIANT	25673412	2015	Mixed	GIANT	G	G/T	0.45	0.45
rs1421085	rs1421085	chr16:53800954	C/T	rs9935401	chr16:53816838	A/G	0.921	0.996	1	Hip circumference in males	GIANT	25673412	2015	Mixed	GIANT	A	A/G	0.45	0.45	0.065	0.0048	1.3e-41	+	NA	100294	0	100294	101	IVNT	rs1421085	rs1421085	chr16:53800954	C/T	rs9935401	chr16:53816838	A/G	0.921	0.996	1	Hip circumference in males	GIANT	25673412	2015	Mixed	GIANT	A	A/G	0.45	0.45
rs1421085	rs1421085	chr16:53800954	C/T	rs8051591	chr16:53816752	G/A	0.921	0.996	1	Hip circumference in males	GIANT	25673412	2015	Mixed	GIANT	G	G/A	0.45	0.45	0.065	0.0049	1.2e-40	+	NA	100298	0	100298	101	IVNT	rs1421085	rs1421085	chr16:53800954	C/T	rs8051591	chr16:53816752	G/A	0.921	0.996	1	Hip circumference in males	GIANT	25673412	2015	Mixed	GIANT	G	G/A	0.45	0.45
rs1421085	rs1421085	chr16:53800954	C/T	rs17817449	chr16:53813367	G/T	0.921	0.996	1	BMI in males	GIANT	23754948	2013	European	GIANT	G	G/T	0.45	0.45	0.085	0.0064	2.64e-40	+	NA	58618	0	58618	46	IVNT	rs1421085	rs1421085	chr16:53800954	C/T	rs17817449	chr16:53813367	G/T	0.921	0.996	1	BMI in males	GIANT	23754948	2013	European	GIANT	G	G/T	0.45	0.45
rs1421085	rs1421085	chr16:53800954	C/T	rs8051591	chr16:53816752	G/A	0.921	0.996	1	BMI in males	GIANT	23754948	2013	European	GIANT	G	G/A	0.45	0.45	0.084	0.0064	4.95e-40	+	NA	58618	0	58618	46	IVNT	rs1421085	rs1421085	chr16:53800954	C/T	rs8051591	chr16:53816752	G/A	0.921	0.996	1	BMI in males	GIANT	23754948	2013	European	GIANT	G	G/A	0.45	0.45
rs1421085	rs1421085	chr16:53800954	C/T	rs9935401	chr16:53816838	A/G	0.921	0.996	1	BMI in males	GIANT	23754948	2013	European	GIANT	A	A/G	0.45	0.45	0.084	0.0064	4.95e-40	+	NA	58618	0	58618	46	IVNT	rs1421085	rs1421085	chr16:53800954	C/T	rs9935401	chr16:53816838	A/G	0.921	0.996	1	BMI in males	GIANT	23754948	2013	European	GIANT	A	A/G	0.45	0.45
rs1421085	rs1421085	chr16:53800954	C/T	rs17817449	chr16:53813367	G/T	0.921	0.996	1	Waist hip ratio	GIANT	25673412	2015	European	GIANT	G	G/T	0.45	0.45	0.041	0.0033	3.8e-35	+	NA	212150	0	212150	101	IVNT	rs1421085	rs1421085	chr16:53800954	C/T	rs17817449	chr16:53813367	G/T	0.921	0.996	1	Waist hip ratio	GIANT	25673412	2015	European	GIANT	G	G/T	0.45	0.45
rs1421085	rs1421085	chr16:53800954	C/T	rs9935401	chr16:53816838	A/G	0.921	0.996	1	Waist hip ratio	GIANT	25673412	2015	European	GIANT	A	A/G	0.45	0.45	0.041	0.0033	5.9e-35	+	NA	211993	0	211993	101	IVNT	rs1421085	rs1421085	chr16:53800954	C/T	rs9935401	chr16:53816838	A/G	0.921	0.996	1	Waist hip ratio	GIANT	25673412	2015	European	GIANT	A	A/G	0.45	0.45
rs1421085	rs1421085	chr16:53800954	C/T	rs8051591	chr16:53816752	G/A	0.921	0.996	1	Waist hip ratio	GIANT	25673412	2015	European	GIANT	G	G/A	0.45	0.45	0.042	0.0034	9.7e-35	+	NA	212006	0	212006	101	IVNT	rs1421085	rs1421085	chr16:53800954	C/T	rs8051591	chr16:53816752	G/A	0.921	0.996	1	Waist hip ratio	GIANT	25673412	2015	European	GIANT	G	G/A	0.45	0.45
rs1421085	rs1421085	chr16:53800954	C/T	rs17817449	chr16:53813367	G/T	0.921	0.996	1	Waist hip ratio	GIANT	25673412	2015	Mixed	GIANT	G	G/T	0.45	0.45	0.039	0.0033	1e-33	+	NA	226541	0	226541	101	IVNT	rs1421085	rs1421085	chr16:53800954	C/T	rs17817449	chr16:53813367	G/T	0.921	0.996	1	Waist hip ratio	GIANT	25673412	2015	Mixed	GIANT	G	G/T	0.45	0.45
rs1421085	rs1421085	chr16:53800954	C/T	rs9935401	chr16:53816838	A/G	0.921	0.996	1	Waist hip ratio	GIANT	25673412	2015	Mixed	GIANT	A	A/G	0.45	0.45	0.039	0.0033	7.5e-33	+	NA	226391	0	226391	101	IVNT	rs1421085	rs1421085	chr16:53800954	C/T	rs9935401	chr16:53816838	A/G	0.921	0.996	1	Waist hip ratio	GIANT	25673412	2015	Mixed	GIANT	A	A/G	0.45	0.45
rs1421085	rs1421085	chr16:53800954	C/T	rs8051591	chr16:53816752	G/A	0.921	0.996	1	BMI tails	GIANT	23563607	2013	European	GIANT	G	G/A	0.448	0.448	0.3	0.025	1.2e-32	+	NA	15745	7798	7947	51	log(OR)	rs1421085	rs1421085	chr16:53800954	C/T	rs8051591	chr16:53816752	G/A	0.921	0.996	1	BMI tails	GIANT	23563607	2013	European	GIANT	G	G/A	0.448	0.448
rs1421085	rs1421085	chr16:53800954	C/T	rs8051591	chr16:53816752	G/A	0.921	0.996	1	Waist hip ratio	GIANT	25673412	2015	Mixed	GIANT	G	G/A	0.45	0.45	0.039	0.0033	1.7e-32	+	NA	226405	0	226405	101	IVNT	rs1421085	rs1421085	chr16:53800954	C/T	rs8051591	chr16:53816752	G/A	0.921	0.996	1	Waist hip ratio	GIANT	25673412	2015	Mixed	GIANT	G	G/A	0.45	0.45
rs1421085	rs1421085	chr16:53800954	C/T	rs8051591	chr16:53816752	G/A	0.921	0.996	1	BMI in females	GIANT	23754948	2013	European	GIANT	G	G/A	0.45	0.45	0.072	0.0062	5.05e-32	+	NA	67956	0	67956	46	IVNT	rs1421085	rs1421085	chr16:53800954	C/T	rs8051591	chr16:53816752	G/A	0.921	0.996	1	BMI in females	GIANT	23754948	2013	European	GIANT	G	G/A	0.45	0.45
rs1421085	rs1421085	chr16:53800954	C/T	rs9935401	chr16:53816838	A/G	0.921	0.996	1	BMI in females	GIANT	23754948	2013	European	GIANT	A	A/G	0.45	0.45	0.072	0.0062	6.12e-32	+	NA	67956	0	67956	46	IVNT	rs1421085	rs1421085	chr16:53800954	C/T	rs9935401	chr16:53816838	A/G	0.921	0.996	1	BMI in females	GIANT	23754948	2013	European	GIANT	A	A/G	0.45	0.45
rs1421085	rs1421085	chr16:53800954	C/T	rs17817449	chr16:53813367	G/T	0.921	0.996	1	BMI in females	GIANT	23754948	2013	European	GIANT	G	G/T	0.45	0.45	0.073	0.0063	3.28e-31	+	NA	67956	0	67956	46	IVNT	rs1421085	rs1421085	chr16:53800954	C/T	rs17817449	chr16:53813367	G/T	0.921	0.996	1	BMI in females	GIANT	23754948	2013	European	GIANT	G	G/T	0.45	0.45
rs1421085	rs1421085	chr16:53800954	C/T	rs17817449	chr16:53813367	G/T	0.921	0.996	1	BMI tails	GIANT	23563607	2013	European	GIANT	G	G/T	0.447	0.447	0.3	0.026	6.5e-31	+	NA	15745	7798	7947	51	log(OR)	rs1421085	rs1421085	chr16:53800954	C/T	rs17817449	chr16:53813367	G/T	0.921	0.996	1	BMI tails	GIANT	23563607	2013	European	GIANT	G	G/T	0.447	0.447
rs1421085	rs1421085	chr16:53800954	C/T	rs9935401	chr16:53816838	A/G	0.921	0.996	1	BMI tails	GIANT	23563607	2013	European	GIANT	A	A/G	0.45	0.45	0.3	0.025	6.6e-31	+	NA	15745	7798	7947	51	log(OR)	rs1421085	rs1421085	chr16:53800954	C/T	rs9935401	chr16:53816838	A/G	0.921	0.996	1	BMI tails	GIANT	23563607	2013	European	GIANT	A	A/G	0.45	0.45
rs1421085	rs1421085	chr16:53800954	C/T	rs17817449	chr16:53813367	G/T	0.921	0.996	1	Weight in males	GIANT	23754948	2013	European	GIANT	G	G/T	0.45	0.45	0.072	0.0064	5.28e-29	+	NA	58323	0	58323	46	IVNT	rs1421085	rs1421085	chr16:53800954	C/T	rs17817449	chr16:53813367	G/T	0.921	0.996	1	Weight in males	GIANT	23754948	2013	European	GIANT	G	G/T	0.45	0.45
rs1421085	rs1421085	chr16:53800954	C/T	rs9935401	chr16:53816838	A/G	0.921	0.996	1	Weight in males	GIANT	23754948	2013	European	GIANT	A	A/G	0.45	0.45	0.072	0.0064	7.49e-29	+	NA	58323	0	58323	46	IVNT	rs1421085	rs1421085	chr16:53800954	C/T	rs9935401	chr16:53816838	A/G	0.921	0.996	1	Weight in males	GIANT	23754948	2013	European	GIANT	A	A/G	0.45	0.45
rs1421085	rs1421085	chr16:53800954	C/T	rs8051591	chr16:53816752	G/A	0.921	0.996	1	Weight in males	GIANT	23754948	2013	European	GIANT	G	G/A	0.45	0.45	0.072	0.0064	8.92e-29	+	NA	58323	0	58323	46	IVNT	rs1421085	rs1421085	chr16:53800954	C/T	rs8051591	chr16:53816752	G/A	0.921	0.996	1	Weight in males	GIANT	23754948	2013	European	GIANT	G	G/A	0.45	0.45
rs1421085	rs1421085	chr16:53800954	C/T	rs17817449	chr16:53813367	G/T	0.921	0.996	1	Body mass index BMI	Wen W	22344219	2012	Asian	NHLBI GRASP Catalog (version 2)	NA	NA	NA	NA	NA	NA	4.6e-27	NA	NA	83028	NA	NA	NA	NA	rs1421085	rs1421085	chr16:53800954	C/T	rs17817449	chr16:53813367	G/T	0.921	0.996	1	Body mass index BMI	Wen W	22344219	2012	Asian	NHLBI GRASP Catalog (version 2)	NA	NA	NA	NA
rs1421085	rs1421085	chr16:53800954	C/T	rs17817449	chr16:53813367	G/T	0.921	0.996	1	Weight in females	GIANT	23754948	2013	European	GIANT	G	G/T	0.45	0.45	0.067	0.0062	6.19e-27	+	NA	67592	0	67592	46	IVNT	rs1421085	rs1421085	chr16:53800954	C/T	rs17817449	chr16:53813367	G/T	0.921	0.996	1	Weight in females	GIANT	23754948	2013	European	GIANT	G	G/T	0.45	0.45
rs1421085	rs1421085	chr16:53800954	C/T	rs8051591	chr16:53816752	G/A	0.921	0.996	1	Weight in females	GIANT	23754948	2013	European	GIANT	G	G/A	0.45	0.45	0.066	0.0062	1.05e-26	+	NA	67592	0	67592	46	IVNT	rs1421085	rs1421085	chr16:53800954	C/T	rs8051591	chr16:53816752	G/A	0.921	0.996	1	Weight in females	GIANT	23754948	2013	European	GIANT	G	G/A	0.45	0.45
rs1421085	rs1421085	chr16:53800954	C/T	rs9935401	chr16:53816838	A/G	0.921	0.996	1	Weight in females	GIANT	23754948	2013	European	GIANT	A	A/G	0.45	0.45	0.066	0.0062	1.24e-26	+	NA	67592	0	67592	46	IVNT	rs1421085	rs1421085	chr16:53800954	C/T	rs9935401	chr16:53816838	A/G	0.921	0.996	1	Weight in females	GIANT	23754948	2013	European	GIANT	A	A/G	0.45	0.45
rs1421085	rs1421085	chr16:53800954	C/T	rs9935401	chr16:53816838	A/G	0.921	0.996	1	Body fat percentage	Lu Y	26833246	2016	Mixed	Lu Y	A	A/G	0.3961	0.3961	0.0485	0.0046	1.711e-25	+	0.3926	99383	0	99383	56	IVNT	rs1421085	rs1421085	chr16:53800954	C/T	rs9935401	chr16:53816838	A/G	0.921	0.996	1	Body fat percentage	Lu Y	26833246	2016	Mixed	Lu Y	A	A/G	0.3961	0.3961
rs1421085	rs1421085	chr16:53800954	C/T	rs17817449	chr16:53813367	G/T	0.921	0.996	1	Body fat percentage	Lu Y	26833246	2016	Mixed	Lu Y	G	G/T	0.3954	0.3954	0.0483	0.0047	3.538e-25	+	0.4408	100686	0	100686	56	IVNT	rs1421085	rs1421085	chr16:53800954	C/T	rs17817449	chr16:53813367	G/T	0.921	0.996	1	Body fat percentage	Lu Y	26833246	2016	Mixed	Lu Y	G	G/T	0.3954	0.3954
rs1421085	rs1421085	chr16:53800954	C/T	rs17817449	chr16:53813367	G/T	0.921	0.996	1	Waist circumference in males	GIANT	23754948	2013	European	GIANT	G	G/T	0.45	0.45	0.078	0.0075	4.43e-25	+	NA	38304	0	38304	46	IVNT	rs1421085	rs1421085	chr16:53800954	C/T	rs17817449	chr16:53813367	G/T	0.921	0.996	1	Waist circumference in males	GIANT	23754948	2013	European	GIANT	G	G/T	0.45	0.45
rs1421085	rs1421085	chr16:53800954	C/T	rs8051591	chr16:53816752	G/A	0.921	0.996	1	Body fat percentage	Lu Y	26833246	2016	Mixed	Lu Y	G	G/A	0.3958	0.3958	0.0486	0.0047	5.084e-25	+	0.4004	99392	0	99392	56	IVNT	rs1421085	rs1421085	chr16:53800954	C/T	rs8051591	chr16:53816752	G/A	0.921	0.996	1	Body fat percentage	Lu Y	26833246	2016	Mixed	Lu Y	G	G/A	0.3958	0.3958
rs1421085	rs1421085	chr16:53800954	C/T	rs8051591	chr16:53816752	G/A	0.921	0.996	1	Waist circumference in males	GIANT	23754948	2013	European	GIANT	G	G/A	0.45	0.45	0.077	0.0075	1.02e-24	+	NA	38304	0	38304	46	IVNT	rs1421085	rs1421085	chr16:53800954	C/T	rs8051591	chr16:53816752	G/A	0.921	0.996	1	Waist circumference in males	GIANT	23754948	2013	European	GIANT	G	G/A	0.45	0.45
rs1421085	rs1421085	chr16:53800954	C/T	rs9935401	chr16:53816838	A/G	0.921	0.996	1	Waist circumference in males	GIANT	23754948	2013	European	GIANT	A	A/G	0.45	0.45	0.077	0.0075	1.02e-24	+	NA	38304	0	38304	46	IVNT	rs1421085	rs1421085	chr16:53800954	C/T	rs9935401	chr16:53816838	A/G	0.921	0.996	1	Waist circumference in males	GIANT	23754948	2013	European	GIANT	A	A/G	0.45	0.45
rs1421085	rs1421085	chr16:53800954	C/T	rs17817449	chr16:53813367	G/T	0.921	0.996	1	Obesity class 3	GIANT	23563607	2013	European	GIANT	G	G/T	0.447	0.447	0.35	0.034	2.1e-24	+	NA	47468	2805	44663	51	log(OR)	rs1421085	rs1421085	chr16:53800954	C/T	rs17817449	chr16:53813367	G/T	0.921	0.996	1	Obesity class 3	GIANT	23563607	2013	European	GIANT	G	G/T	0.447	0.447
rs1421085	rs1421085	chr16:53800954	C/T	rs9935401	chr16:53816838	A/G	0.921	0.996	1	Obesity class 3	GIANT	23563607	2013	European	GIANT	A	A/G	0.45	0.45	0.35	0.034	2.9e-24	+	NA	46708	2785	43923	51	log(OR)	rs1421085	rs1421085	chr16:53800954	C/T	rs9935401	chr16:53816838	A/G	0.921	0.996	1	Obesity class 3	GIANT	23563607	2013	European	GIANT	A	A/G	0.45	0.45
rs1421085	rs1421085	chr16:53800954	C/T	rs8051591	chr16:53816752	G/A	0.921	0.996	1	Obesity class 3	GIANT	23563607	2013	European	GIANT	G	G/A	0.448	0.448	0.35	0.034	3.1e-24	+	NA	46708	2785	43923	51	log(OR)	rs1421085	rs1421085	chr16:53800954	C/T	rs8051591	chr16:53816752	G/A	0.921	0.996	1	Obesity class 3	GIANT	23563607	2013	European	GIANT	G	G/A	0.448	0.448
rs1421085	rs1421085	chr16:53800954	C/T	rs7187250	chr16:53810546	A/C	0.921	0.996	1	Type II diabetes	DIAGRAM	26551672	2015	European	DIAGRAM	A	A/C	0.402	0.402	0.1293	0.01277	8.5e-24	+	NA	84780	27206	57574	23	log(OR)	rs1421085	rs1421085	chr16:53800954	C/T	rs7187250	chr16:53810546	A/C	0.921	0.996	1	Type II diabetes	DIAGRAM	26551672	2015	European	DIAGRAM	A	A/C	0.402	0.402
rs1421085	rs1421085	chr16:53800954	C/T	rs9935401	chr16:53816838	A/G	0.921	0.996	1	Type II diabetes	DIAGRAM	26551672	2015	European	DIAGRAM	A	A/G	0.402	0.402	0.1293	0.013	9.9e-24	+	NA	84780	27206	57574	23	log(OR)	rs1421085	rs1421085	chr16:53800954	C/T	rs9935401	chr16:53816838	A/G	0.921	0.996	1	Type II diabetes	DIAGRAM	26551672	2015	European	DIAGRAM	A	A/G	0.402	0.402
rs1421085	rs1421085	chr16:53800954	C/T	rs8051591	chr16:53816752	G/A	0.921	0.996	1	Type II diabetes	DIAGRAM	26551672	2015	European	DIAGRAM	G	G/A	0.402	0.402	0.1284	0.01279	1.1e-23	+	NA	84780	27206	57574	23	log(OR)	rs1421085	rs1421085	chr16:53800954	C/T	rs8051591	chr16:53816752	G/A	0.921	0.996	1	Type II diabetes	DIAGRAM	26551672	2015	European	DIAGRAM	G	G/A	0.402	0.402
rs1421085	rs1421085	chr16:53800954	C/T	rs17817449	chr16:53813367	G/T	0.921	0.996	1	Body mass index BMI	Heard Costa NL	19557197	2009	European	NHLBI GRASP Catalog (version 2)	NA	NA	NA	NA	NA	NA	1.2e-23	NA	NA	70014	NA	NA	NA	NA	rs1421085	rs1421085	chr16:53800954	C/T	rs17817449	chr16:53813367	G/T	0.921	0.996	1	Body mass index BMI	Heard Costa NL	19557197	2009	European	NHLBI GRASP Catalog (version 2)	NA	NA	NA	NA
rs1421085	rs1421085	chr16:53800954	C/T	rs8051591	chr16:53816752	G/A	0.921	0.996	1	Body mass index BMI	Heard Costa NL	19557197	2009	European	NHLBI GRASP Catalog (version 2)	NA	NA	NA	NA	NA	NA	1.4e-23	NA	NA	70014	NA	NA	NA	NA	rs1421085	rs1421085	chr16:53800954	C/T	rs8051591	chr16:53816752	G/A	0.921	0.996	1	Body mass index BMI	Heard Costa NL	19557197	2009	European	NHLBI GRASP Catalog (version 2)	NA	NA	NA	NA
rs1421085	rs1421085	chr16:53800954	C/T	rs17817449	chr16:53813367	G/T	0.921	0.996	1	Type II diabetes	DIAGRAM	26551672	2015	European	DIAGRAM	G	G/T	0.402	0.402	0.1284	0.01279	1.6e-23	+	NA	84780	27206	57574	23	log(OR)	rs1421085	rs1421085	chr16:53800954	C/T	rs17817449	chr16:53813367	G/T	0.921	0.996	1	Type II diabetes	DIAGRAM	26551672	2015	European	DIAGRAM	G	G/T	0.402	0.402
rs1421085	rs1421085	chr16:53800954	C/T	rs9935401	chr16:53816838	A/G	0.921	0.996	1	Body mass index BMI	Heard Costa NL	19557197	2009	European	NHLBI GRASP Catalog (version 2)	NA	NA	NA	NA	NA	NA	1.6e-23	NA	NA	70014	NA	NA	NA	NA	rs1421085	rs1421085	chr16:53800954	C/T	rs9935401	chr16:53816838	A/G	0.921	0.996	1	Body mass index BMI	Heard Costa NL	19557197	2009	European	NHLBI GRASP Catalog (version 2)	NA	NA	NA	NA
rs1421085	rs1421085	chr16:53800954	C/T	rs17817449	chr16:53813367	G/T	0.921	0.996	1	Waist hip ratio in males	GIANT	25673412	2015	Mixed	GIANT	G	G/T	0.45	0.45	0.046	0.0047	5.8e-22	+	NA	99951	0	99951	101	IVNT	rs1421085	rs1421085	chr16:53800954	C/T	rs17817449	chr16:53813367	G/T	0.921	0.996	1	Waist hip ratio in males	GIANT	25673412	2015	Mixed	GIANT	G	G/T	0.45	0.45
rs1421085	rs1421085	chr16:53800954	C/T	rs8051591	chr16:53816752	G/A	0.921	0.996	1	Waist hip ratio in males	GIANT	25673412	2015	Mixed	GIANT	G	G/A	0.45	0.45	0.046	0.0048	1.7e-21	+	NA	99898	0	99898	101	IVNT	rs1421085	rs1421085	chr16:53800954	C/T	rs8051591	chr16:53816752	G/A	0.921	0.996	1	Waist hip ratio in males	GIANT	25673412	2015	Mixed	GIANT	G	G/A	0.45	0.45
rs1421085	rs1421085	chr16:53800954	C/T	rs9935401	chr16:53816838	A/G	0.921	0.996	1	Waist hip ratio in males	GIANT	25673412	2015	Mixed	GIANT	A	A/G	0.45	0.45	0.045	0.0047	1.7e-21	+	NA	99894	0	99894	101	IVNT	rs1421085	rs1421085	chr16:53800954	C/T	rs9935401	chr16:53816838	A/G	0.921	0.996	1	Waist hip ratio in males	GIANT	25673412	2015	Mixed	GIANT	A	A/G	0.45	0.45
rs1421085	rs1421085	chr16:53800954	C/T	rs17817449	chr16:53813367	G/T	0.921	0.996	1	Waist circumference in females	GIANT	23754948	2013	European	GIANT	G	G/T	0.45	0.45	0.067	0.0071	8.08e-21	+	NA	47320	0	47320	46	IVNT	rs1421085	rs1421085	chr16:53800954	C/T	rs17817449	chr16:53813367	G/T	0.921	0.996	1	Waist circumference in females	GIANT	23754948	2013	European	GIANT	G	G/T	0.45	0.45
rs1421085	rs1421085	chr16:53800954	C/T	rs8051591	chr16:53816752	G/A	0.921	0.996	1	Waist circumference in females	GIANT	23754948	2013	European	GIANT	G	G/A	0.45	0.45	0.066	0.0071	1.05e-20	+	NA	47320	0	47320	46	IVNT	rs1421085	rs1421085	chr16:53800954	C/T	rs8051591	chr16:53816752	G/A	0.921	0.996	1	Waist circumference in females	GIANT	23754948	2013	European	GIANT	G	G/A	0.45	0.45
rs1421085	rs1421085	chr16:53800954	C/T	rs9935401	chr16:53816838	A/G	0.921	0.996	1	Waist circumference in females	GIANT	23754948	2013	European	GIANT	A	A/G	0.45	0.45	0.066	0.0071	1.05e-20	+	NA	47320	0	47320	46	IVNT	rs1421085	rs1421085	chr16:53800954	C/T	rs9935401	chr16:53816838	A/G	0.921	0.996	1	Waist circumference in females	GIANT	23754948	2013	European	GIANT	A	A/G	0.45	0.45
rs1421085	rs1421085	chr16:53800954	C/T	rs8051591	chr16:53816752	G/A	0.921	0.996	1	Waist hip ratio	GIANT	23754948	2013	European	GIANT	G	G/A	0.45	0.45	0.04639	0.005188	3.853e-19	+	NA	77312	0	77312	46	IVNT	rs1421085	rs1421085	chr16:53800954	C/T	rs8051591	chr16:53816752	G/A	0.921	0.996	1	Waist hip ratio	GIANT	23754948	2013	European	GIANT	G	G/A	0.45	0.45
rs1421085	rs1421085	chr16:53800954	C/T	rs9935401	chr16:53816838	A/G	0.921	0.996	1	Waist hip ratio	GIANT	23754948	2013	European	GIANT	A	A/G	0.45	0.45	0.04639	0.005188	3.853e-19	+	NA	77312	0	77312	46	IVNT	rs1421085	rs1421085	chr16:53800954	C/T	rs9935401	chr16:53816838	A/G	0.921	0.996	1	Waist hip ratio	GIANT	23754948	2013	European	GIANT	A	A/G	0.45	0.45
rs1421085	rs1421085	chr16:53800954	C/T	rs17817449	chr16:53813367	G/T	0.921	0.996	1	Waist hip ratio	GIANT	23754948	2013	European	GIANT	G	G/T	0.45	0.45	0.04627	0.00522	7.666e-19	+	NA	77312	0	77312	46	IVNT	rs1421085	rs1421085	chr16:53800954	C/T	rs17817964	chr16:53828066	T/C	0.918	1	1	Waist hip ratio	GIANT	23754948	2013	European	GIANT	T	T/C	0.4417	0.4417
rs1421085	rs1421085	chr16:53800954	C/T	rs17817449	chr16:53813367	G/T	0.921	0.996	1	Childhood BMI	EGGC	26604143	2016	European	EGGC	G	G/T	NA	NA	0.0696	0.0079	7.975e-19	+	NA	35668	0	35668	20	SDS	rs1421085	rs1421085	chr16:53800954	C/T	rs8050136	chr16:53816275	A/C	0.918	0.996	1	Childhood BMI	EGGC	26604143	2016	European	EGGC	A	A/C	NA	NA
rs1421085	rs1421085	chr16:53800954	C/T	rs17817449	chr16:53813367	G/T	0.921	0.996	1	Waist circumference	Heard Costa NL	19557197	2009	European	NHLBI GRASP Catalog (version 2)	NA	NA	NA	NA	NA	NA	1e-17	NA	NA	70014	NA	NA	NA	NA	rs1421085	rs1421085	chr16:53800954	C/T	rs8043757	chr16:53813450	T/A	0.918	0.996	1	Waist circumference	Heard Costa NL	19557197	2009	European	NHLBI GRASP Catalog (version 2)	NA	NA	NA	NA
rs1421085	rs1421085	chr16:53800954	C/T	rs8051591	chr16:53816752	G/A	0.921	0.996	1	Waist circumference	Heard Costa NL	19557197	2009	European	NHLBI GRASP Catalog (version 2)	NA	NA	NA	NA	NA	NA	1.1e-17	NA	NA	70014	NA	NA	NA	NA	rs1421085	rs1421085	chr16:53800954	C/T	rs9935401	chr16:53816838	A/G	0.921	0.996	1	Waist circumference	Heard Costa NL	19557197	2009	European	NHLBI GRASP Catalog (version 2)	NA	NA	NA	NA
rs1421085	rs1421085	chr16:53800954	C/T	rs9935401	chr16:53816838	A/G	0.921	0.996	1	Waist circumference	Heard Costa NL	19557197	2009	European	NHLBI GRASP Catalog (version 2)	NA	NA	NA	NA	NA	NA	1.1e-17	NA	NA	70014	NA	NA	NA	NA	rs1421085	rs1421085	chr16:53800954	C/T	rs11075990	chr16:53819893	G/A	0.918	0.996	1	Waist circumference	Heard Costa NL	19557197	2009	European	NHLBI GRASP Catalog (version 2)	NA	NA	NA	NA
rs1421085	rs1421085	chr16:53800954	C/T	rs9935401	chr16:53816838	A/G	0.921	0.996	1	Age at menarche	ReproGen	25231870	2014	European	ReproGen	A	A/G	0.45	0.45	-0.042	0.004979	3.3e-17	-	NA	182416	0	182416	58	years	rs1421085	rs1421085	chr16:53800954	C/T	rs17817449	chr16:53813367	G/T	0.921	0.996	1	Age at menarche	ReproGen	25231870	2014	European	ReproGen	G	G/T	0.45	0.45
rs1421085	rs1421085	chr16:53800954	C/T	rs17817449	chr16:53813367	G/T	0.921	0.996	1	Age at menarche	ReproGen	25231870	2014	European	ReproGen	G	G/T	0.45	0.45	-0.042	0.004985	3.6e-17	-	NA	182416	0	182416	58	years	rs1421085	rs1421085	chr16:53800954	C/T	rs12149832	chr16:53842908	A/G	0.837	0.941	1	Childhood BMI	EGGC	26604143	2016	European	EGGC	A	A/G	NA	NA
rs1421085	rs1421085	chr16:53800954	C/T	rs8051591	chr16:53816752	G/A	0.921	0.996	1	Age at menarche	ReproGen	25231870	2014	European	ReproGen	G	G/A	0.45	0.45	-0.041	0.005009	2.7e-16	-	NA	182416	0	182416	58	years	rs1421085	rs1421085	chr16:53800954	C/T	rs17817288	chr16:53807764	G/A	0.681	1	1	Body mass index BMI	Heard Costa NL	19557197	2009	European	NHLBI GRASP Catalog (version 2)	NA	NA	NA	NA
rs1421085	rs1421085	chr16:53800954	C/T	rs17817449	chr16:53813367	G/T	0.921	0.996	1	Waist hip ratio in females	GIANT	25673412	2015	Mixed	GIANT	G	G/T	0.45	0.45	0.034	0.0043	3.1e-15	+	NA	124564	0	124564	101	IVNT	rs1421085	rs1421085	chr16:53800954	C/T	rs12149832	chr16:53842908	A/G	0.837	0.941	1	Age at menarche	ReproGen	25231870	2014	European	ReproGen	A	A/G	0.45	0.45
rs1421085	rs1421085	chr16:53800954	C/T	rs9935401	chr16:53816838	A/G	0.921	0.996	1	Waist hip ratio in females	GIANT	25673412	2015	Mixed	GIANT	A	A/G	0.45	0.45	0.034	0.0043	5.1e-15	+	NA	124471	0	124471	101	IVNT	rs1421085	rs1421085	chr16:53800954	C/T	rs7201850	chr16:53821862	T/C	0.878	0.955	1	Waist hip ratio in females	GIANT	25673412	2015	Mixed	GIANT	T	T/C	0.4667	0.4667
rs1421085	rs1421085	chr16:53800954	C/T	rs9935401	chr16:53816838	A/G	0.921	0.996	1	Body mass index BMI adults	Scherag A	20421936	2010	European	NHLBI GRASP Catalog (version 2)	NA	NA	NA	NA	NA	NA	7.99e-15	NA	NA	10856	NA	NA	NA	NA	rs1421085	rs1421085	chr16:53800954	C/T	rs7202116	chr16:53821615	G/A	0.922	1	1	Body mass index BMI	Heard Costa NL	19557197	2009	European	NHLBI GRASP Catalog (version 2)	NA	NA	NA	NA
rs1421085	rs1421085	chr16:53800954	C/T	rs8051591	chr16:53816752	G/A	0.921	0.996	1	Waist hip ratio in females	GIANT	25673412	2015	Mixed	GIANT	G	G/A	0.45	0.45	0.034	0.0044	9.2e-15	+	NA	124481	0	124481	101	IVNT	rs1421085	rs1421085	chr16:53800954	C/T	rs7206790	chr16:53797908	G/C	0.659	0.94	1	BMI in females	GIANT	23754948	2013	European	GIANT	G	G/C	0.5083	0.4917
rs1421085	rs1421085	chr16:53800954	C/T	rs17817449	chr16:53813367	G/T	0.921	0.996	1	Body mass index BMI	Paternoster L	21935397	2011	European	NHLBI GRASP Catalog (version 2)	NA	NA	NA	NA	NA	NA	1.16e-14	NA	NA	34554	NA	NA	NA	NA	rs1421085	rs1421085	chr16:53800954	C/T	rs8043757	chr16:53813450	T/A	0.918	0.996	1	Body mass index BMI	Paternoster L	21935397	2011	European	NHLBI GRASP Catalog (version 2)	NA	NA	NA	NA
rs1421085	rs1421085	chr16:53800954	C/T	rs8051591	chr16:53816752	G/A	0.921	0.996	1	Body mass index BMI	Paternoster L	21935397	2011	European	NHLBI GRASP Catalog (version 2)	NA	NA	NA	NA	NA	NA	1.38e-14	NA	NA	34554	NA	NA	NA	NA	rs1421085	rs1421085	chr16:53800954	C/T	rs8050136	chr16:53816275	A/C	0.918	0.996	1	Body mass index BMI	Paternoster L	21935397	2011	European	NHLBI GRASP Catalog (version 2)	NA	NA	NA	NA
rs1421085	rs1421085	chr16:53800954	C/T	rs9935401	chr16:53816838	A/G	0.921	0.996	1	Body mass index BMI	Paternoster L	21935397	2011	European	NHLBI GRASP Catalog (version 2)	NA	NA	NA	NA	NA	NA	1.42e-14	NA	NA	34554	NA	NA	NA	NA	rs1421085	rs1421085	chr16:53800954	C/T	rs7202116	chr16:53821615	G/A	0.922	1	1	Body mass index BMI	Paternoster L	21935397	2011	European	NHLBI GRASP Catalog (version 2)	NA	NA	NA	NA
rs1421085	rs1421085	chr16:53800954	C/T	rs9935401	chr16:53816838	A/G	0.921	0.996	1	Type II diabetes	DIAGRAM	24509480	2014	Mixed	DIAGRAM	A	A/G	NA	NA	0.1044	0.01379	2.2e-14	+	NA	110452	26488	83964	4	log(OR)	rs1421085	rs1421085	chr16:53800954	C/T	rs9931494	chr16:53827179	G/C	0.875	0.954	1	Waist hip ratio in males	GIANT	25673412	2015	Mixed	GIANT	G	G/C	0.4667	0.4667
rs1421085	rs1421085	chr16:53800954	C/T	rs8051591	chr16:53816752	G/A	0.921	0.996	1	Type II diabetes	DIAGRAM	24509480	2014	Mixed	DIAGRAM	G	G/A	NA	NA	0.1044	0.01379	2.4e-14	+	NA	110452	26488	83964	4	log(OR)	rs1421085	rs1421085	chr16:53800954	C/T	rs8043757	chr16:53813450	T/A	0.918	0.996	1	Type II diabetes	DIAGRAM	24509480	2014	Mixed	DIAGRAM	T	T/A	NA	NA
rs1421085	rs1421085	chr16:53800954	C/T	rs17817449	chr16:53813367	G/T	0.921	0.996	1	log(Fasting insulin)	MAGIC	22885924	2012	European	MAGIC	G	G/T	NA	0.46	0.019	0.0025	3.58e-14	+	NA	108557	0	108557	56	pmol/l	rs1421085	rs1421085	chr16:53800954	C/T	rs1558902	chr16:53803574	A/T	1	1	1	Childhood BMI	EGGC	26604143	2016	European	EGGC	A	A/T	NA	NA
rs1421085	rs1421085	chr16:53800954	C/T	rs8051591	chr16:53816752	G/A	0.921	0.996	1	Childhood BMI	EGGC	26604143	2016	European	EGGC	G	G/A	NA	NA	0.0627	0.0083	4.978e-14	+	NA	31109	0	31109	20	SDS	rs1421085	rs1421085	chr16:53800954	C/T	rs1421085	chr16:53800954	C/T	1	1	0	Obesity body mass index BMI	Paternoster L	21935397	2011	European	NHLBI GRASP Catalog (version 2)	NA	NA	NA	NA
rs1421085	rs1421085	chr16:53800954	C/T	rs9935401	chr16:53816838	A/G	0.921	0.996	1	Childhood BMI	EGGC	26604143	2016	European	EGGC	A	A/G	NA	NA	0.0626	0.0083	5.296e-14	+	NA	31109	0	31109	20	SDS	rs1421085	rs1421085	chr16:53800954	C/T	rs10852521	chr16:53804965	C/T	0.652	1	1	Waist circumference in females	GIANT	23754948	2013	European	GIANT	C	C/T	0.5833	0.4167
rs1421085	rs1421085	chr16:53800954	C/T	rs17817449	chr16:53813367	G/T	0.921	0.996	1	Breast cancer	Michailidou K	23535729	2013	European	NHGRI-EBI GWAS Catalog	C	T	0.41	0.41	0.059	0.007	6e-14	NA	NA	NA	NA	NA	NA	NA	rs1421085	rs1421085	chr16:53800954	C/T	rs9939609	chr16:53820527	A/T	0.918	0.996	1	Childhood BMI	EGGC	26604143	2016	European	EGGC	A	A/T	NA	NA
rs1421085	rs1421085	chr16:53800954	C/T	rs17817449	chr16:53813367	G/T	0.921	0.996	1	Breast cancer	Michailidou K	23535729	2013	European	NHLBI GRASP Catalog (version 2)	NA	NA	NA	NA	NA	NA	6.4e-14	NA	NA	109797	NA	NA	NA	NA	rs1421085	rs1421085	chr16:53800954	C/T	rs8043757	chr16:53813450	T/A	0.918	0.996	1	Childhood BMI	EGGC	26604143	2016	European	EGGC	T	T/A	NA	NA
rs1421085	rs1421085	chr16:53800954	C/T	rs8051591	chr16:53816752	G/A	0.921	0.996	1	Waist hip ratio in males	GIANT	23754948	2013	European	GIANT	G	G/A	0.45	0.45	0.056	0.0076	1.64e-13	+	NA	34580	0	34580	46	IVNT	rs1421085	rs1421085	chr16:53800954	C/T	rs9935401	chr16:53816838	A/G	0.921	0.996	1	Waist hip ratio in males	GIANT	23754948	2013	European	GIANT	A	A/G	0.45	0.45
rs1421085	rs1421085	chr16:53800954	C/T	rs9935401	chr16:53816838	A/G	0.921	0.996	1	Waist hip ratio in males	GIANT	23754948	2013	European	GIANT	A	A/G	0.45	0.45	0.056	0.0076	1.81e-13	+	NA	34580	0	34580	46	IVNT	rs1421085	rs1421085	chr16:53800954	C/T	rs8050136	chr16:53816275	A/C	0.918	0.996	1	Waist hip ratio in males	GIANT	23754948	2013	European	GIANT	A	A/C	0.45	0.45
rs1421085	rs1421085	chr16:53800954	C/T	rs9935401	chr16:53816838	A/G	0.921	0.996	1	Childhood obesity	EGGC	22484627	2012	European	EGGC	A	A/G	NA	NA	0.1935	0.0264	2.543e-13	+	NA	13848	5530	8318	14	log(OR)	rs1421085	rs1421085	chr16:53800954	C/T	rs9935401	chr16:53816838	A/G	0.921	0.996	1	Obesity with early age of onset age 2	EGGC	22484627	2012	European	NHLBI GRASP Catalog (version 2)	NA	NA	NA	NA
rs1421085	rs1421085	chr16:53800954	C/T	rs9935401	chr16:53816838	A/G	0.921	0.996	1	Obesity with early age of onset age 2	EGGC	22484627	2012	European	NHLBI GRASP Catalog (version 2)	NA	NA	NA	NA	NA	NA	2.543e-13	NA	NA	18736	NA	NA	NA	NA	rs1421085	rs1421085	chr16:53800954	C/T	rs17817288	chr16:53807764	G/A	0.681	1	1	Waist hip ratio	GIANT	23754948	2013	European	GIANT	G	G/A	0.5583	0.4417
rs1421085	rs1421085	chr16:53800954	C/T	rs17817449	chr16:53813367	G/T	0.921	0.996	1	Waist hip ratio in males	GIANT	23754948	2013	European	GIANT	G	G/T	0.45	0.45	0.056	0.0077	2.56e-13	+	NA	34580	0	34580	46	IVNT	rs1421085	rs1421085	chr16:53800954	C/T	rs8043757	chr16:53813450	T/A	0.918	0.996	1	Waist hip ratio in males	GIANT	23754948	2013	European	GIANT	T	T/A	0.45	0.45
rs1421085	rs1421085	chr16:53800954	C/T	rs8051591	chr16:53816752	G/A	0.921	0.996	1	Childhood obesity	EGGC	22484627	2012	European	EGGC	G	G/A	NA	NA	0.1932	0.0264	2.767e-13	+	NA	13848	5530	8318	14	log(OR)	rs1421085	rs1421085	chr16:53800954	C/T	rs8051591	chr16:53816752	G/A	0.921	0.996	1	Obesity with early age of onset age 2	EGGC	22484627	2012	European	NHLBI GRASP Catalog (version 2)	NA	NA	NA	NA
rs1421085	rs1421085	chr16:53800954	C/T	rs8051591	chr16:53816752	G/A	0.921	0.996	1	Obesity with early age of onset age 2	EGGC	22484627	2012	European	NHLBI GRASP Catalog (version 2)	NA	NA	NA	NA	NA	NA	2.767e-13	NA	NA	18736	NA	NA	NA	NA	rs1421085	rs1421085	chr16:53800954	C/T	rs3751812	chr16:53818460	T/G	0.91	0.992	1	Childhood obesity	EGGC	22484627	2012	European	EGGC	T	T/G	NA	NA
rs1421085	rs1421085	chr16:53800954	C/T	rs17817449	chr16:53813367	G/T	0.921	0.996	1	Obesity body mass index BMI	Paternoster L	21935397	2011	European	NHLBI GRASP Catalog (version 2)	NA	NA	NA	NA	NA	NA	3.08e-13	NA	NA	34554	NA	NA	NA	NA	rs1421085	rs1421085	chr16:53800954	C/T	rs8043757	chr16:53813450	T/A	0.918	0.996	1	Obesity body mass index BMI	Paternoster L	21935397	2011	European	NHLBI GRASP Catalog (version 2)	NA	NA	NA	NA
rs1421085	rs1421085	chr16:53800954	C/T	rs8051591	chr16:53816752	G/A	0.921	0.996	1	Obesity body mass index BMI	Paternoster L	21935397	2011	European	NHLBI GRASP Catalog (version 2)	NA	NA	NA	NA	NA	NA	3.57e-13	NA	NA	34554	NA	NA	NA	NA	rs1421085	rs1421085	chr16:53800954	C/T	rs9940128	chr16:53800754	A/G	0.957	1	1	Waist hip ratio in males	GIANT	23754948	2013	European	GIANT	A	A/G	0.475	0.475
rs1421085	rs1421085	chr16:53800954	C/T	rs9935401	chr16:53816838	A/G	0.921	0.996	1	Obesity body mass index BMI	Paternoster L	21935397	2011	European	NHLBI GRASP Catalog (version 2)	NA	NA	NA	NA	NA	NA	3.71e-13	NA	NA	34554	NA	NA	NA	NA	rs1421085	rs1421085	chr16:53800954	C/T	rs7202116	chr16:53821615	G/A	0.922	1	1	Obesity body mass index BMI	Paternoster L	21935397	2011	European	NHLBI GRASP Catalog (version 2)	NA	NA	NA	NA
rs1421085	rs1421085	chr16:53800954	C/T	rs17817449	chr16:53813367	G/T	0.921	0.996	1	Childhood obesity	EGGC	22484627	2012	European	EGGC	G	G/T	NA	NA	0.1927	0.0265	3.926e-13	+	NA	13848	5530	8318	14	log(OR)	rs1421085	rs1421085	chr16:53800954	C/T	rs17817449	chr16:53813367	G/T	0.921	0.996	1	Obesity with early age of onset age 2	EGGC	22484627	2012	European	NHLBI GRASP Catalog (version 2)	NA	NA	NA	NA
rs1421085	rs1421085	chr16:53800954	C/T	rs17817449	chr16:53813367	G/T	0.921	0.996	1	Obesity with early age of onset age 2	EGGC	22484627	2012	European	NHLBI GRASP Catalog (version 2)	NA	NA	NA	NA	NA	NA	3.926e-13	NA	NA	18736	NA	NA	NA	NA	rs1421085	rs1421085	chr16:53800954	C/T	rs9923233	chr16:53819198	C/G	0.918	0.996	1	log(Fasting insulin)	MAGIC	22885924	2012	European	MAGIC	C	C/G	NA	0.442
rs1421085	rs1421085	chr16:53800954	C/T	rs17817449	chr16:53813367	G/T	0.921	0.996	1	Type II diabetes	DIAGRAM	24509480	2014	Mixed	DIAGRAM	G	G/T	NA	NA	0.1044	0.01379	4.6e-13	+	NA	110452	26488	83964	4	log(OR)	rs1421085	rs1421085	chr16:53800954	C/T	rs9928094	chr16:53799905	G/A	0.953	1	1	Waist hip ratio in males	GIANT	23754948	2013	European	GIANT	G	G/A	0.475	0.475
rs1421085	rs1421085	chr16:53800954	C/T	rs17817449	chr16:53813367	G/T	0.921	0.996	1	Obesity	Wang K	21552555	2011	European	NHGRI-EBI GWAS Catalog	NA	NA	NA	NA	NA	NA	2e-12	NA	NA	NA	NA	NA	NA	NA	rs1421085	rs1421085	chr16:53800954	C/T	rs9930506	chr16:53830465	G/A	0.823	0.918	1	Childhood obesity	EGGC	22484627	2012	European	EGGC	G	G/A	NA	NA
rs1421085	rs1421085	chr16:53800954	C/T	rs9935401	chr16:53816838	A/G	0.921	0.996	1	Obesity body mass index BMI	Wang K	21552555	2011	European	NHLBI GRASP Catalog (version 2)	NA	NA	NA	NA	NA	NA	4.36e-12	NA	NA	2256	NA	NA	NA	NA	rs1421085	rs1421085	chr16:53800954	C/T	rs11075985	chr16:53805207	A/C	0.949	1	1	Type II diabetes	DIAGRAM	24509480	2014	Mixed	DIAGRAM	A	A/C	NA	NA
rs1421085	rs1421085	chr16:53800954	C/T	rs17817449	chr16:53813367	G/T	0.921	0.996	1	Breast cancer invasive breast cancer	Michailidou K	23535729	2013	European	NHLBI GRASP Catalog (version 2)	NA	NA	NA	NA	NA	NA	3.5e-11	NA	NA	109797	NA	NA	NA	NA	rs1421085	rs1421085	chr16:53800954	C/T	rs9931494	chr16:53827179	G/C	0.875	0.954	1	Type II diabetes	DIAGRAM	24509480	2014	Mixed	DIAGRAM	G	G/C	NA	NA
rs1421085	rs1421085	chr16:53800954	C/T	rs9935401	chr16:53816838	A/G	0.921	0.996	1	Obesity in children and adolescents with early age of onset	Scherag A	20421936	2010	European	NHLBI GRASP Catalog (version 2)	NA	NA	NA	NA	NA	NA	4.07e-09	NA	NA	10856	NA	NA	NA	NA	rs1421085	rs1421085	chr16:53800954	C/T	rs8047395	chr16:53798523	A/G	0.65	0.99	1	Childhood obesity	EGGC	22484627	2012	European	EGGC	A	A/G	NA	NA
rs1421085	rs1421085	chr16:53800954	C/T	rs9935401	chr16:53816838	A/G	0.921	0.996	1	Adult obesity body mass index BMI	Scherag A	20421936	2010	European	NHLBI GRASP Catalog (version 2)	NA	NA	NA	NA	NA	NA	4.59e-09	NA	NA	10856	NA	NA	NA	NA	rs1421085	rs1421085	chr16:53800954	C/T	rs9941349	chr16:53825488	T/C	0.878	0.955	1	Body mass index BMI	Haiman	23555315	2013	Mixed	NHLBI GRASP Catalog (version 2)	NA	NA	NA	NA
rs1421085	rs1421085	chr16:53800954	C/T	rs17817449	chr16:53813367	G/T	0.921	0.996	1	Breast cancer Estrogen receptor positive breast cancer	Michailidou K	23535729	2013	European	NHLBI GRASP Catalog (version 2)	NA	NA	NA	NA	NA	NA	1.2e-08	NA	NA	109797	NA	NA	NA	NA	rs1421085	rs1421085	chr16:53800954	C/T	rs9922047	chr16:53806280	G/C	0.652	1	1	Childhood BMI	EGGC	26604143	2016	European	EGGC	G	G/C	NA	NA
rs1421085	rs1421085	chr16:53800954	C/T	rs9935401	chr16:53816838	A/G	0.921	0.996	1	Type 2 diabetes	Cho YS	22158537	2011	Mixed	NHLBI GRASP Catalog (version 2)	NA	NA	NA	NA	NA	NA	1.38e-08	NA	NA	54690	NA	NA	NA	NA	rs1421085	rs1421085	chr16:53800954	C/T	rs7193144	chr16:53810686	C/T	0.926	1	1	Type 2 diabetes	WTCCC	17554300	2007	European	NHLBI GRASP Catalog (version 2)	NA	NA	NA	NA
rs1421085	rs1421085	chr16:53800954	C/T	rs8051591	chr16:53816752	G/A	0.921	0.996	1	Type 2 diabetes	Cho YS	22158537	2011	Mixed	NHLBI GRASP Catalog (version 2)	NA	NA	NA	NA	NA	NA	1.44e-08	NA	NA	54690	NA	NA	NA	NA	rs1421085	rs1421085	chr16:53800954	C/T	rs3751813	chr16:53818708	T/G	0.603	0.995	1	Obesity body mass index BMI	Wang K	21552555	2011	European	NHLBI GRASP Catalog (version 2)	NA	NA	NA	NA
rs1421085	rs1421085	chr16:53800954	C/T	rs17817449	chr16:53813367	G/T	0.921	0.996	1	Body mass index BMI	Haiman	23555315	2013	Mixed	NHLBI GRASP Catalog (version 2)	NA	NA	NA	NA	NA	NA	1.68e-08	NA	NA	14905	NA	NA	NA	NA	rs1421085	rs1421085	chr16:53800954	C/T	rs8055197	chr16:53803156	A/G	0.657	1	1	Childhood BMI	EGGC	26604143	2016	European	EGGC	A	A/G	NA	NA
rs1421085	rs1421085	chr16:53800954	C/T	rs8050136	chr16:53816275	A/C	0.918	0.996	1	BMI	GIANT	25673413	2015	Mixed	GIANT	A	A/C	0.45	0.45	0.075	0.0029	1.95e-145	+	NA	339002	0	339002	125	IVNT	rs1421085	rs1421085	chr16:53800954	C/T	rs8050136	chr16:53816275	A/C	0.918	0.996	1	BMI	GIANT	25673413	2015	Mixed	GIANT	A	A/C	0.45	0.45
rs1421085	rs1421085	chr16:53800954	C/T	rs17817964	chr16:53828066	T/C	0.918	1	1	BMI	GIANT	25673413	2015	Mixed	GIANT	T	T/C	0.4417	0.4417	0.0768	0.003	4.02e-145	+	NA	338673	0	338673	125	IVNT	rs1421085	rs1421085	chr16:53800954	C/T	rs17817964	chr16:53828066	T/C	0.918	1	1	BMI	GIANT	25673413	2015	Mixed	GIANT	T	T/C	0.4417	0.4417
rs1421085	rs1421085	chr16:53800954	C/T	rs9936385	chr16:53819169	C/T	0.918	0.996	1	BMI	GIANT	25673413	2015	Mixed	GIANT	C	C/T	0.4333	0.4333	0.0763	0.003	4.37e-145	+	NA	338696	0	338696	125	IVNT	rs1421085	rs1421085	chr16:53800954	C/T	rs9936385	chr16:53819169	C/T	0.918	0.996	1	BMI	GIANT	25673413	2015	Mixed	GIANT	C	C/T	0.4333	0.4333
rs1421085	rs1421085	chr16:53800954	C/T	rs9936385	chr16:53819169	C/T	0.918	0.996	1	BMI	GIANT	25673413	2015	European	GIANT	C	C/T	0.4333	0.4333	0.0795	0.0031	2.73e-144	+	NA	321627	0	321627	114	IVNT	rs1421085	rs1421085	chr16:53800954	C/T	rs9936385	chr16:53819169	C/T	0.918	0.996	1	BMI	GIANT	25673413	2015	European	GIANT	C	C/T	0.4333	0.4333
rs1421085	rs1421085	chr16:53800954	C/T	rs8050136	chr16:53816275	A/C	0.918	0.996	1	BMI	GIANT	25673413	2015	European	GIANT	A	A/C	0.45	0.45	0.078	0.0031	4.42e-144	+	NA	321930	0	321930	114	IVNT	rs1421085	rs1421085	chr16:53800954	C/T	rs8050136	chr16:53816275	A/C	0.918	0.996	1	BMI	GIANT	25673413	2015	European	GIANT	A	A/C	0.45	0.45
rs1421085	rs1421085	chr16:53800954	C/T	rs9939609	chr16:53820527	A/T	0.918	0.996	1	BMI	GIANT	25673413	2015	Mixed	GIANT	A	A/T	0.45	0.45	0.0754	0.003	1.86e-141	+	NA	328213	0	328213	125	IVNT	rs1421085	rs1421085	chr16:53800954	C/T	rs9939609	chr16:53820527	A/T	0.918	0.996	1	BMI	GIANT	25673413	2015	Mixed	GIANT	A	A/T	0.45	0.45
rs1421085	rs1421085	chr16:53800954	C/T	rs17817964	chr16:53828066	T/C	0.918	1	1	BMI	GIANT	25673413	2015	European	GIANT	T	T/C	0.4417	0.4417	0.0779	0.0031	7.77e-139	+	NA	321602	0	321602	114	IVNT	rs1421085	rs1421085	chr16:53800954	C/T	rs17817964	chr16:53828066	T/C	0.918	1	1	BMI	GIANT	25673413	2015	European	GIANT	T	T/C	0.4417	0.4417
rs1421085	rs1421085	chr16:53800954	C/T	rs11075989	chr16:53819877	T/C	0.918	0.996	1	BMI	GIANT	25673413	2015	Mixed	GIANT	T	T/C	0.45	0.45	0.0746	0.003	1.01e-138	+	NA	338953	0	338953	125	IVNT	rs1421085	rs1421085	chr16:53800954	C/T	rs11075989	chr16:53819877	T/C	0.918	0.996	1	BMI	GIANT	25673413	2015	Mixed	GIANT	T	T/C	0.45	0.45
rs1421085	rs1421085	chr16:53800954	C/T	rs11075990	chr16:53819893	G/A	0.918	0.996	1	BMI	GIANT	25673413	2015	Mixed	GIANT	G	G/A	0.45	0.45	0.0746	0.003	1.01e-138	+	NA	338942	0	338942	125	IVNT	rs1421085	rs1421085	chr16:53800954	C/T	rs11075990	chr16:53819893	G/A	0.918	0.996	1	BMI	GIANT	25673413	2015	Mixed	GIANT	G	G/A	0.45	0.45
rs1421085	rs1421085	chr16:53800954	C/T	rs9923233	chr16:53819198	C/G	0.918	0.996	1	BMI	GIANT	25673413	2015	Mixed	GIANT	C	C/G	0.4583	0.4583	0.0745	0.003	1.29e-138	+	NA	332945	0	332945	125	IVNT	rs1421085	rs1421085	chr16:53800954	C/T	rs9923233	chr16:53819198	C/G	0.918	0.996	1	BMI	GIANT	25673413	2015	Mixed	GIANT	C	C/G	0.4583	0.4583
rs1421085	rs1421085	chr16:53800954	C/T	rs11075989	chr16:53819877	T/C	0.918	0.996	1	BMI	GIANT	25673413	2015	European	GIANT	T	T/C	0.45	0.45	0.0778	0.0031	2.29e-138	+	NA	321887	0	321887	114	IVNT	rs1421085	rs1421085	chr16:53800954	C/T	rs11075989	chr16:53819877	T/C	0.918	0.996	1	BMI	GIANT	25673413	2015	European	GIANT	T	T/C	0.45	0.45
rs1421085	rs1421085	chr16:53800954	C/T	rs11075990	chr16:53819893	G/A	0.918	0.996	1	BMI	GIANT	25673413	2015	European	GIANT	G	G/A	0.45	0.45	0.0778	0.0031	2.29e-138	+	NA	321873	0	321873	114	IVNT	rs1421085	rs1421085	chr16:53800954	C/T	rs11075990	chr16:53819893	G/A	0.918	0.996	1	BMI	GIANT	25673413	2015	European	GIANT	G	G/A	0.45	0.45
rs1421085	rs1421085	chr16:53800954	C/T	rs9923233	chr16:53819198	C/G	0.918	0.996	1	BMI	GIANT	25673413	2015	European	GIANT	C	C/G	0.4583	0.4583	0.0776	0.0031	8.83e-138	+	NA	318040	0	318040	114	IVNT	rs1421085	rs1421085	chr16:53800954	C/T	rs9923233	chr16:53819198	C/G	0.918	0.996	1	BMI	GIANT	25673413	2015	European	GIANT	C	C/G	0.4583	0.4583
rs1421085	rs1421085	chr16:53800954	C/T	rs9939609	chr16:53820527	A/T	0.918	0.996	1	BMI	GIANT	25673413	2015	European	GIANT	A	A/T	0.45	0.45	0.0776	0.0031	2.45e-134	+	NA	314758	0	314758	114	IVNT	rs1421085	rs1421085	chr16:53800954	C/T	rs9939609	chr16:53820527	A/T	0.918	0.996	1	BMI	GIANT	25673413	2015	European	GIANT	A	A/T	0.45	0.45
rs1421085	rs1421085	chr16:53800954	C/T	rs8043757	chr16:53813450	T/A	0.918	0.996	1	Obesity class	GIANT	23563607	2013	European	NHLBI GRASP Catalog (version 2)	NA	NA	NA	NA	NA	NA	4.98e-110	NA	NA	25859	NA	NA	NA	NA	rs1421085	rs1421085	chr16:53800954	C/T	rs8043757	chr16:53813450	T/A	0.918	0.996	1	Obesity class	GIANT	23563607	2013	European	NHLBI GRASP Catalog (version 2)	NA	NA	NA	NA
rs1421085	rs1421085	chr16:53800954	C/T	rs8043757	chr16:53813450	T/A	0.918	0.996	1	Obesity	GIANT	23563607	2013	European	NHGRI-EBI GWAS Catalog	NA	NA	NA	0.4	NA	NA	5e-110	NA	NA	NA	NA	NA	NA	NA	rs1421085	rs1421085	chr16:53800954	C/T	rs8043757	chr16:53813450	T/A	0.918	0.996	1	Obesity	GIANT	23563607	2013	European	NHGRI-EBI GWAS Catalog	NA	NA	NA	0.4
rs1421085	rs1421085	chr16:53800954	C/T	rs8043757	chr16:53813450	T/A	0.918	0.996	1	BMI	GIANT	25673413	2015	Mixed	GIANT	T	T/A	0.45	0.45	0.08	0.0037	1.12e-103	+	NA	235974	0	235974	125	IVNT	rs1421085	rs1421085	chr16:53800954	C/T	rs8043757	chr16:53813450	T/A	0.918	0.996	1	BMI	GIANT	25673413	2015	Mixed	GIANT	T	T/A	0.45	0.45
rs1421085	rs1421085	chr16:53800954	C/T	rs8043757	chr16:53813450	T/A	0.918	0.996	1	BMI	GIANT	25673413	2015	European	GIANT	T	T/A	0.45	0.45	0.0802	0.0038	7.12e-99	+	NA	233812	0	233812	114	IVNT	rs1421085	rs1421085	chr16:53800954	C/T	rs8043757	chr16:53813450	T/A	0.918	0.996	1	BMI	GIANT	25673413	2015	European	GIANT	T	T/A	0.45	0.45
rs1421085	rs1421085	chr16:53800954	C/T	rs9936385	chr16:53819169	C/T	0.918	0.996	1	Waist circumference	GIANT	25673412	2015	European	GIANT	C	C/T	0.4333	0.4333	0.072	0.0035	1.3e-96	+	NA	231950	0	231950	101	IVNT	rs1421085	rs1421085	chr16:53800954	C/T	rs9936385	chr16:53819169	C/T	0.918	0.996	1	Waist circumference	GIANT	25673412	2015	European	GIANT	C	C/T	0.4333	0.4333
rs1421085	rs1421085	chr16:53800954	C/T	rs8050136	chr16:53816275	A/C	0.918	0.996	1	Waist circumference	GIANT	25673412	2015	European	GIANT	A	A/C	0.45	0.45	0.071	0.0034	3.3e-95	+	NA	231946	0	231946	101	IVNT	rs1421085	rs1421085	chr16:53800954	C/T	rs8050136	chr16:53816275	A/C	0.918	0.996	1	Waist circumference	GIANT	25673412	2015	European	GIANT	A	A/C	0.45	0.45
rs1421085	rs1421085	chr16:53800954	C/T	rs17817964	chr16:53828066	T/C	0.918	1	1	Waist circumference	GIANT	25673412	2015	Mixed	GIANT	T	T/C	0.4417	0.4417	0.069	0.0034	1.3e-94	+	NA	244066	0	244066	101	IVNT	rs1421085	rs1421085	chr16:53800954	C/T	rs17817964	chr16:53828066	T/C	0.918	1	1	Waist circumference	GIANT	25673412	2015	Mixed	GIANT	T	T/C	0.4417	0.4417
rs1421085	rs1421085	chr16:53800954	C/T	rs9939609	chr16:53820527	A/T	0.918	0.996	1	Waist circumference	GIANT	25673412	2015	European	GIANT	A	A/T	0.45	0.45	0.071	0.0034	2.6e-94	+	NA	227987	0	227987	101	IVNT	rs1421085	rs1421085	chr16:53800954	C/T	rs9939609	chr16:53820527	A/T	0.918	0.996	1	Waist circumference	GIANT	25673412	2015	European	GIANT	A	A/T	0.45	0.45
rs1421085	rs1421085	chr16:53800954	C/T	rs11075989	chr16:53819877	T/C	0.918	0.996	1	Waist circumference	GIANT	25673412	2015	European	GIANT	T	T/C	0.45	0.45	0.071	0.0035	8.2e-94	+	NA	231859	0	231859	101	IVNT	rs1421085	rs1421085	chr16:53800954	C/T	rs11075989	chr16:53819877	T/C	0.918	0.996	1	Waist circumference	GIANT	25673412	2015	European	GIANT	T	T/C	0.45	0.45
rs1421085	rs1421085	chr16:53800954	C/T	rs11075990	chr16:53819893	G/A	0.918	0.996	1	Waist circumference	GIANT	25673412	2015	European	GIANT	G	G/A	0.45	0.45	0.071	0.0035	8.2e-94	+	NA	231851	0	231851	101	IVNT	rs1421085	rs1421085	chr16:53800954	C/T	rs11075990	chr16:53819893	G/A	0.918	0.996	1	Waist circumference	GIANT	25673412	2015	European	GIANT	G	G/A	0.45	0.45
rs1421085	rs1421085	chr16:53800954	C/T	rs17817964	chr16:53828066	T/C	0.918	1	1	Waist circumference	GIANT	25673412	2015	European	GIANT	T	T/C	0.4417	0.4417	0.071	0.0035	8.9e-94	+	NA	231723	0	231723	101	IVNT	rs1421085	rs1421085	chr16:53800954	C/T	rs17817964	chr16:53828066	T/C	0.918	1	1	Waist circumference	GIANT	25673412	2015	European	GIANT	T	T/C	0.4417	0.4417
rs1421085	rs1421085	chr16:53800954	C/T	rs9936385	chr16:53819169	C/T	0.918	0.996	1	Waist circumference	GIANT	25673412	2015	Mixed	GIANT	C	C/T	0.4333	0.4333	0.068	0.0033	1.4e-92	+	NA	244291	0	244291	101	IVNT	rs1421085	rs1421085	chr16:53800954	C/T	rs9936385	chr16:53819169	C/T	0.918	0.996	1	Waist circumference	GIANT	25673412	2015	Mixed	GIANT	C	C/T	0.4333	0.4333
rs1421085	rs1421085	chr16:53800954	C/T	rs9923233	chr16:53819198	C/G	0.918	0.996	1	Waist circumference	GIANT	25673412	2015	European	GIANT	C	C/G	0.4583	0.4583	0.071	0.0035	1.9e-92	+	NA	229591	0	229591	101	IVNT	rs1421085	rs1421085	chr16:53800954	C/T	rs9923233	chr16:53819198	C/G	0.918	0.996	1	Waist circumference	GIANT	25673412	2015	European	GIANT	C	C/G	0.4583	0.4583
rs1421085	rs1421085	chr16:53800954	C/T	rs8050136	chr16:53816275	A/C	0.918	0.996	1	Waist circumference	GIANT	25673412	2015	Mixed	GIANT	A	A/C	0.45	0.45	0.067	0.0033	3.8e-91	+	NA	244290	0	244290	101	IVNT	rs1421085	rs1421085	chr16:53800954	C/T	rs8050136	chr16:53816275	A/C	0.918	0.996	1	Waist circumference	GIANT	25673412	2015	Mixed	GIANT	A	A/C	0.45	0.45
rs1421085	rs1421085	chr16:53800954	C/T	rs9939609	chr16:53820527	A/T	0.918	0.996	1	Waist circumference	GIANT	25673412	2015	Mixed	GIANT	A	A/T	0.45	0.45	0.067	0.0033	1.1e-90	+	NA	236716	0	236716	101	IVNT	rs1421085	rs1421085	chr16:53800954	C/T	rs9939609	chr16:53820527	A/T	0.918	0.996	1	Waist circumference	GIANT	25673412	2015	Mixed	GIANT	A	A/T	0.45	0.45
rs1421085	rs1421085	chr16:53800954	C/T	rs11075990	chr16:53819893	G/A	0.918	0.996	1	Waist circumference	GIANT	25673412	2015	Mixed	GIANT	G	G/A	0.45	0.45	0.067	0.0033	7.4e-90	+	NA	244196	0	244196	101	IVNT	rs1421085	rs1421085	chr16:53800954	C/T	rs11075990	chr16:53819893	G/A	0.918	0.996	1	Waist circumference	GIANT	25673412	2015	Mixed	GIANT	G	G/A	0.45	0.45
rs1421085	rs1421085	chr16:53800954	C/T	rs11075989	chr16:53819877	T/C	0.918	0.996	1	Waist circumference	GIANT	25673412	2015	Mixed	GIANT	T	T/C	0.45	0.45	0.067	0.0033	9.6e-90	+	NA	244208	0	244208	101	IVNT	rs1421085	rs1421085	chr16:53800954	C/T	rs11075989	chr16:53819877	T/C	0.918	0.996	1	Waist circumference	GIANT	25673412	2015	Mixed	GIANT	T	T/C	0.45	0.45
rs1421085	rs1421085	chr16:53800954	C/T	rs9923233	chr16:53819198	C/G	0.918	0.996	1	Waist circumference	GIANT	25673412	2015	Mixed	GIANT	C	C/G	0.4583	0.4583	0.067	0.0033	1.5e-88	+	NA	241930	0	241930	101	IVNT	rs1421085	rs1421085	chr16:53800954	C/T	rs9923233	chr16:53819198	C/G	0.918	0.996	1	Waist circumference	GIANT	25673412	2015	Mixed	GIANT	C	C/G	0.4583	0.4583
rs1421085	rs1421085	chr16:53800954	C/T	rs9936385	chr16:53819169	C/T	0.918	0.996	1	BMI in males	GIANT	25673413	2015	Mixed	GIANT	C	C/T	0.4333	0.4333	0.0818	0.0042	2.126e-86	+	NA	152632	0	152632	106	IVNT	rs1421085	rs1421085	chr16:53800954	C/T	rs9936385	chr16:53819169	C/T	0.918	0.996	1	BMI in males	GIANT	25673413	2015	Mixed	GIANT	C	C/T	0.4333	0.4333
rs1421085	rs1421085	chr16:53800954	C/T	rs8050136	chr16:53816275	A/C	0.918	0.996	1	BMI in males	GIANT	25673413	2015	Mixed	GIANT	A	A/C	0.45	0.45	0.0807	0.0041	3.867e-86	+	NA	152759	0	152759	106	IVNT	rs1421085	rs1421085	chr16:53800954	C/T	rs8050136	chr16:53816275	A/C	0.918	0.996	1	BMI in males	GIANT	25673413	2015	Mixed	GIANT	A	A/C	0.45	0.45
rs1421085	rs1421085	chr16:53800954	C/T	rs11075989	chr16:53819877	T/C	0.918	0.996	1	BMI in males	GIANT	25673413	2015	Mixed	GIANT	T	T/C	0.45	0.45	0.0805	0.0041	1.07e-85	+	NA	152770	0	152770	106	IVNT	rs1421085	rs1421085	chr16:53800954	C/T	rs11075989	chr16:53819877	T/C	0.918	0.996	1	BMI in males	GIANT	25673413	2015	Mixed	GIANT	T	T/C	0.45	0.45
rs1421085	rs1421085	chr16:53800954	C/T	rs11075990	chr16:53819893	G/A	0.918	0.996	1	BMI in males	GIANT	25673413	2015	Mixed	GIANT	G	G/A	0.45	0.45	0.0805	0.0041	1.07e-85	+	NA	152758	0	152758	106	IVNT	rs1421085	rs1421085	chr16:53800954	C/T	rs11075990	chr16:53819893	G/A	0.918	0.996	1	BMI in males	GIANT	25673413	2015	Mixed	GIANT	G	G/A	0.45	0.45
rs1421085	rs1421085	chr16:53800954	C/T	rs9923233	chr16:53819198	C/G	0.918	0.996	1	BMI in males	GIANT	25673413	2015	Mixed	GIANT	C	C/G	0.4583	0.4583	0.0804	0.0041	1.232e-85	+	NA	152229	0	152229	106	IVNT	rs1421085	rs1421085	chr16:53800954	C/T	rs9923233	chr16:53819198	C/G	0.918	0.996	1	BMI in males	GIANT	25673413	2015	Mixed	GIANT	C	C/G	0.4583	0.4583
rs1421085	rs1421085	chr16:53800954	C/T	rs17817964	chr16:53828066	T/C	0.918	1	1	BMI in males	GIANT	25673413	2015	Mixed	GIANT	T	T/C	0.4417	0.4417	0.0805	0.0042	1.279e-83	+	NA	152647	0	152647	106	IVNT	rs1421085	rs1421085	chr16:53800954	C/T	rs17817964	chr16:53828066	T/C	0.918	1	1	BMI in males	GIANT	25673413	2015	Mixed	GIANT	T	T/C	0.4417	0.4417
rs1421085	rs1421085	chr16:53800954	C/T	rs8050136	chr16:53816275	A/C	0.918	0.996	1	Hip circumference	GIANT	25673412	2015	European	GIANT	A	A/C	0.45	0.45	0.068	0.0035	3.5e-81	+	NA	212879	0	212879	101	IVNT	rs1421085	rs1421085	chr16:53800954	C/T	rs8050136	chr16:53816275	A/C	0.918	0.996	1	Hip circumference	GIANT	25673412	2015	European	GIANT	A	A/C	0.45	0.45
rs1421085	rs1421085	chr16:53800954	C/T	rs9939609	chr16:53820527	A/T	0.918	0.996	1	BMI in males	GIANT	25673413	2015	Mixed	GIANT	A	A/T	0.45	0.45	0.0794	0.0042	4.571e-81	+	NA	147248	0	147248	106	IVNT	rs1421085	rs1421085	chr16:53800954	C/T	rs9939609	chr16:53820527	A/T	0.918	0.996	1	BMI in males	GIANT	25673413	2015	Mixed	GIANT	A	A/T	0.45	0.45
rs1421085	rs1421085	chr16:53800954	C/T	rs9939609	chr16:53820527	A/T	0.918	0.996	1	BMI in females	GIANT	25673413	2015	Mixed	GIANT	A	A/T	0.45	0.45	0.0759	0.004	5.235e-81	+	NA	170220	0	170220	107	IVNT	rs1421085	rs1421085	chr16:53800954	C/T	rs9939609	chr16:53820527	A/T	0.918	0.996	1	BMI in females	GIANT	25673413	2015	Mixed	GIANT	A	A/T	0.45	0.45
rs1421085	rs1421085	chr16:53800954	C/T	rs8050136	chr16:53816275	A/C	0.918	0.996	1	BMI in females	GIANT	25673413	2015	Mixed	GIANT	A	A/C	0.45	0.45	0.0753	0.004	5.288e-81	+	NA	171874	0	171874	107	IVNT	rs1421085	rs1421085	chr16:53800954	C/T	rs8050136	chr16:53816275	A/C	0.918	0.996	1	BMI in females	GIANT	25673413	2015	Mixed	GIANT	A	A/C	0.45	0.45
rs1421085	rs1421085	chr16:53800954	C/T	rs9936385	chr16:53819169	C/T	0.918	0.996	1	Hip circumference	GIANT	25673412	2015	European	GIANT	C	C/T	0.4333	0.4333	0.07	0.0037	9.3e-81	+	NA	212894	0	212894	101	IVNT	rs1421085	rs1421085	chr16:53800954	C/T	rs9936385	chr16:53819169	C/T	0.918	0.996	1	Hip circumference	GIANT	25673412	2015	European	GIANT	C	C/T	0.4333	0.4333
rs1421085	rs1421085	chr16:53800954	C/T	rs9936385	chr16:53819169	C/T	0.918	0.996	1	BMI in females	GIANT	25673413	2015	Mixed	GIANT	C	C/T	0.4333	0.4333	0.077	0.0041	5.723e-80	+	NA	171706	0	171706	107	IVNT	rs1421085	rs1421085	chr16:53800954	C/T	rs9936385	chr16:53819169	C/T	0.918	0.996	1	BMI in females	GIANT	25673413	2015	Mixed	GIANT	C	C/T	0.4333	0.4333
rs1421085	rs1421085	chr16:53800954	C/T	rs9923233	chr16:53819198	C/G	0.918	0.996	1	Hip circumference	GIANT	25673412	2015	European	GIANT	C	C/G	0.4583	0.4583	0.068	0.0036	2.1e-79	+	NA	210542	0	210542	101	IVNT	rs1421085	rs1421085	chr16:53800954	C/T	rs9923233	chr16:53819198	C/G	0.918	0.996	1	Hip circumference	GIANT	25673412	2015	European	GIANT	C	C/G	0.4583	0.4583
rs1421085	rs1421085	chr16:53800954	C/T	rs9939609	chr16:53820527	A/T	0.918	0.996	1	Hip circumference	GIANT	25673412	2015	European	GIANT	A	A/T	0.45	0.45	0.068	0.0036	3.9e-78	+	NA	208902	0	208902	101	IVNT	rs1421085	rs1421085	chr16:53800954	C/T	rs9939609	chr16:53820527	A/T	0.918	0.996	1	Hip circumference	GIANT	25673412	2015	European	GIANT	A	A/T	0.45	0.45
rs1421085	rs1421085	chr16:53800954	C/T	rs17817964	chr16:53828066	T/C	0.918	1	1	Hip circumference	GIANT	25673412	2015	European	GIANT	T	T/C	0.4417	0.4417	0.068	0.0037	8.4e-78	+	NA	212665	0	212665	101	IVNT	rs1421085	rs1421085	chr16:53800954	C/T	rs17817964	chr16:53828066	T/C	0.918	1	1	Hip circumference	GIANT	25673412	2015	European	GIANT	T	T/C	0.4417	0.4417
rs1421085	rs1421085	chr16:53800954	C/T	rs11075990	chr16:53819893	G/A	0.918	0.996	1	Hip circumference	GIANT	25673412	2015	European	GIANT	G	G/A	0.45	0.45	0.068	0.0037	1.9e-77	+	NA	212815	0	212815	101	IVNT	rs1421085	rs1421085	chr16:53800954	C/T	rs11075990	chr16:53819893	G/A	0.918	0.996	1	Hip circumference	GIANT	25673412	2015	European	GIANT	G	G/A	0.45	0.45
rs1421085	rs1421085	chr16:53800954	C/T	rs11075989	chr16:53819877	T/C	0.918	0.996	1	Hip circumference	GIANT	25673412	2015	European	GIANT	T	T/C	0.45	0.45	0.068	0.0037	2e-77	+	NA	212810	0	212810	101	IVNT	rs1421085	rs1421085	chr16:53800954	C/T	rs11075989	chr16:53819877	T/C	0.918	0.996	1	Hip circumference	GIANT	25673412	2015	European	GIANT	T	T/C	0.45	0.45
rs1421085	rs1421085	chr16:53800954	C/T	rs17817964	chr16:53828066	T/C	0.918	1	1	BMI in females	GIANT	25673413	2015	Mixed	GIANT	T	T/C	0.4417	0.4417	0.0751	0.0041	3.747e-76	+	NA	171666	0	171666	107	IVNT	rs1421085	rs1421085	chr16:53800954	C/T	rs17817964	chr16:53828066	T/C	0.918	1	1	BMI in females	GIANT	25673413	2015	Mixed	GIANT	T	T/C	0.4417	0.4417
rs1421085	rs1421085	chr16:53800954	C/T	rs11075989	chr16:53819877	T/C	0.918	0.996	1	BMI in females	GIANT	25673413	2015	Mixed	GIANT	T	T/C	0.45	0.45	0.0751	0.0041	3.747e-76	+	NA	171827	0	171827	107	IVNT	rs1421085	rs1421085	chr16:53800954	C/T	rs11075989	chr16:53819877	T/C	0.918	0.996	1	BMI in females	GIANT	25673413	2015	Mixed	GIANT	T	T/C	0.45	0.45
rs1421085	rs1421085	chr16:53800954	C/T	rs17817964	chr16:53828066	T/C	0.918	1	1	Hip circumference	GIANT	25673412	2015	Mixed	GIANT	T	T/C	0.4417	0.4417	0.067	0.0036	4.1e-76	+	NA	227056	0	227056	101	IVNT	rs1421085	rs1421085	chr16:53800954	C/T	rs17817964	chr16:53828066	T/C	0.918	1	1	Hip circumference	GIANT	25673412	2015	Mixed	GIANT	T	T/C	0.4417	0.4417
rs1421085	rs1421085	chr16:53800954	C/T	rs11075990	chr16:53819893	G/A	0.918	0.996	1	BMI in females	GIANT	25673413	2015	Mixed	GIANT	G	G/A	0.45	0.45	0.0751	0.0041	4.452e-76	+	NA	171825	0	171825	107	IVNT	rs1421085	rs1421085	chr16:53800954	C/T	rs11075990	chr16:53819893	G/A	0.918	0.996	1	BMI in females	GIANT	25673413	2015	Mixed	GIANT	G	G/A	0.45	0.45
rs1421085	rs1421085	chr16:53800954	C/T	rs8050136	chr16:53816275	A/C	0.918	0.996	1	Hip circumference	GIANT	25673412	2015	Mixed	GIANT	A	A/C	0.45	0.45	0.064	0.0035	4.5e-76	+	NA	227271	0	227271	101	IVNT	rs1421085	rs1421085	chr16:53800954	C/T	rs8050136	chr16:53816275	A/C	0.918	0.996	1	Hip circumference	GIANT	25673412	2015	Mixed	GIANT	A	A/C	0.45	0.45
rs1421085	rs1421085	chr16:53800954	C/T	rs9923233	chr16:53819198	C/G	0.918	0.996	1	BMI in females	GIANT	25673413	2015	Mixed	GIANT	C	C/G	0.4583	0.4583	0.0748	0.0041	1.558e-75	+	NA	168522	0	168522	107	IVNT	rs1421085	rs1421085	chr16:53800954	C/T	rs9923233	chr16:53819198	C/G	0.918	0.996	1	BMI in females	GIANT	25673413	2015	Mixed	GIANT	C	C/G	0.4583	0.4583
rs1421085	rs1421085	chr16:53800954	C/T	rs9936385	chr16:53819169	C/T	0.918	0.996	1	Hip circumference	GIANT	25673412	2015	Mixed	GIANT	C	C/T	0.4333	0.4333	0.065	0.0036	2.2e-75	+	NA	227283	0	227283	101	IVNT	rs1421085	rs1421085	chr16:53800954	C/T	rs9936385	chr16:53819169	C/T	0.918	0.996	1	Hip circumference	GIANT	25673412	2015	Mixed	GIANT	C	C/T	0.4333	0.4333
rs1421085	rs1421085	chr16:53800954	C/T	rs9923233	chr16:53819198	C/G	0.918	0.996	1	Hip circumference	GIANT	25673412	2015	Mixed	GIANT	C	C/G	0.4583	0.4583	0.064	0.0035	3.7e-74	+	NA	224929	0	224929	101	IVNT	rs1421085	rs1421085	chr16:53800954	C/T	rs9923233	chr16:53819198	C/G	0.918	0.996	1	Hip circumference	GIANT	25673412	2015	Mixed	GIANT	C	C/G	0.4583	0.4583
rs1421085	rs1421085	chr16:53800954	C/T	rs9939609	chr16:53820527	A/T	0.918	0.996	1	Body mass index BMI	Willer CJ	19079261	2008	European	NHLBI GRASP Catalog (version 2)	NA	NA	NA	NA	NA	NA	4.9e-74	NA	NA	91469	NA	NA	NA	NA	rs1421085	rs1421085	chr16:53800954	C/T	rs9939609	chr16:53820527	A/T	0.918	0.996	1	Body mass index BMI	Willer CJ	19079261	2008	European	NHLBI GRASP Catalog (version 2)	NA	NA	NA	NA
rs1421085	rs1421085	chr16:53800954	C/T	rs9939609	chr16:53820527	A/T	0.918	0.996	1	Hip circumference	GIANT	25673412	2015	Mixed	GIANT	A	A/T	0.45	0.45	0.065	0.0036	5.9e-74	+	NA	219677	0	219677	101	IVNT	rs1421085	rs1421085	chr16:53800954	C/T	rs9939609	chr16:53820527	A/T	0.918	0.996	1	Hip circumference	GIANT	25673412	2015	Mixed	GIANT	A	A/T	0.45	0.45
rs1421085	rs1421085	chr16:53800954	C/T	rs11075990	chr16:53819893	G/A	0.918	0.996	1	Hip circumference	GIANT	25673412	2015	Mixed	GIANT	G	G/A	0.45	0.45	0.064	0.0036	3.3e-72	+	NA	227204	0	227204	101	IVNT	rs1421085	rs1421085	chr16:53800954	C/T	rs11075990	chr16:53819893	G/A	0.918	0.996	1	Hip circumference	GIANT	25673412	2015	Mixed	GIANT	G	G/A	0.45	0.45
rs1421085	rs1421085	chr16:53800954	C/T	rs11075989	chr16:53819877	T/C	0.918	0.996	1	Hip circumference	GIANT	25673412	2015	Mixed	GIANT	T	T/C	0.45	0.45	0.064	0.0036	3.7e-72	+	NA	227196	0	227196	101	IVNT	rs1421085	rs1421085	chr16:53800954	C/T	rs11075989	chr16:53819877	T/C	0.918	0.996	1	Hip circumference	GIANT	25673412	2015	Mixed	GIANT	T	T/C	0.45	0.45
rs1421085	rs1421085	chr16:53800954	C/T	rs8043757	chr16:53813450	T/A	0.918	0.996	1	BMI	GIANT	23754948	2013	European	GIANT	T	T/A	0.45	0.45	0.07881	0.004453	4.366e-70	+	NA	126575	0	126575	46	IVNT	rs1421085	rs1421085	chr16:53800954	C/T	rs8043757	chr16:53813450	T/A	0.918	0.996	1	BMI	GIANT	23754948	2013	European	GIANT	T	T/A	0.45	0.45
rs1421085	rs1421085	chr16:53800954	C/T	rs17817964	chr16:53828066	T/C	0.918	1	1	BMI	GIANT	23754948	2013	European	GIANT	T	T/C	0.4417	0.4417	0.07891	0.00449	3.846e-69	+	NA	126570	0	126570	46	IVNT	rs1421085	rs1421085	chr16:53800954	C/T	rs17817964	chr16:53828066	T/C	0.918	1	1	BMI	GIANT	23754948	2013	European	GIANT	T	T/C	0.4417	0.4417
rs1421085	rs1421085	chr16:53800954	C/T	rs9936385	chr16:53819169	C/T	0.918	0.996	1	BMI	GIANT	23754948	2013	European	GIANT	C	C/T	0.4333	0.4333	0.08033	0.004595	1.901e-68	+	NA	126568	0	126568	46	IVNT	rs1421085	rs1421085	chr16:53800954	C/T	rs9936385	chr16:53819169	C/T	0.918	0.996	1	BMI	GIANT	23754948	2013	European	GIANT	C	C/T	0.4333	0.4333
rs1421085	rs1421085	chr16:53800954	C/T	rs8050136	chr16:53816275	A/C	0.918	0.996	1	BMI	GIANT	23754948	2013	European	GIANT	A	A/C	0.45	0.45	0.07781	0.004453	2.294e-68	+	NA	126432	0	126432	46	IVNT	rs1421085	rs1421085	chr16:53800954	C/T	rs8050136	chr16:53816275	A/C	0.918	0.996	1	BMI	GIANT	23754948	2013	European	GIANT	A	A/C	0.45	0.45
rs1421085	rs1421085	chr16:53800954	C/T	rs9939609	chr16:53820527	A/T	0.918	0.996	1	BMI	GIANT	23754948	2013	European	GIANT	A	A/T	0.45	0.45	0.07841	0.00449	2.641e-68	+	NA	126510	0	126510	46	IVNT	rs1421085	rs1421085	chr16:53800954	C/T	rs9939609	chr16:53820527	A/T	0.918	0.996	1	BMI	GIANT	23754948	2013	European	GIANT	A	A/T	0.45	0.45
rs1421085	rs1421085	chr16:53800954	C/T	rs11075989	chr16:53819877	T/C	0.918	0.996	1	BMI	GIANT	23754948	2013	European	GIANT	T	T/C	0.45	0.45	0.0784	0.00449	2.808e-68	+	NA	126574	0	126574	46	IVNT	rs1421085	rs1421085	chr16:53800954	C/T	rs11075989	chr16:53819877	T/C	0.918	0.996	1	BMI	GIANT	23754948	2013	European	GIANT	T	T/C	0.45	0.45
rs1421085	rs1421085	chr16:53800954	C/T	rs11075990	chr16:53819893	G/A	0.918	0.996	1	BMI	GIANT	23754948	2013	European	GIANT	G	G/A	0.45	0.45	0.0784	0.00449	2.808e-68	+	NA	126574	0	126574	46	IVNT	rs1421085	rs1421085	chr16:53800954	C/T	rs11075990	chr16:53819893	G/A	0.918	0.996	1	BMI	GIANT	23754948	2013	European	GIANT	G	G/A	0.45	0.45
rs1421085	rs1421085	chr16:53800954	C/T	rs11075989	chr16:53819877	T/C	0.918	0.996	1	Obesity class 1	GIANT	23563607	2013	European	GIANT	T	T/C	0.407	0.407	0.21	0.012	5e-67	+	NA	98685	32854	65831	51	log(OR)	rs1421085	rs1421085	chr16:53800954	C/T	rs11075989	chr16:53819877	T/C	0.918	0.996	1	Obesity class 1	GIANT	23563607	2013	European	GIANT	T	T/C	0.407	0.407
rs1421085	rs1421085	chr16:53800954	C/T	rs11075990	chr16:53819893	G/A	0.918	0.996	1	Obesity class 1	GIANT	23563607	2013	European	GIANT	G	G/A	0.448	0.448	0.21	0.012	5e-67	+	NA	98679	32850	65829	51	log(OR)	rs1421085	rs1421085	chr16:53800954	C/T	rs11075990	chr16:53819893	G/A	0.918	0.996	1	Obesity class 1	GIANT	23563607	2013	European	GIANT	G	G/A	0.448	0.448
rs1421085	rs1421085	chr16:53800954	C/T	rs9923233	chr16:53819198	C/G	0.918	0.996	1	BMI	GIANT	23754948	2013	European	GIANT	C	C/G	0.4583	0.4583	0.07741	0.00449	1.276e-66	+	NA	126574	0	126574	46	IVNT	rs1421085	rs1421085	chr16:53800954	C/T	rs9923233	chr16:53819198	C/G	0.918	0.996	1	BMI	GIANT	23754948	2013	European	GIANT	C	C/G	0.4583	0.4583
rs1421085	rs1421085	chr16:53800954	C/T	rs8043757	chr16:53813450	T/A	0.918	0.996	1	Obesity class 1	GIANT	23563607	2013	European	GIANT	T	T/A	0.45	0.45	0.22	0.013	2.4e-66	+	NA	98323	32577	65746	51	log(OR)	rs1421085	rs1421085	chr16:53800954	C/T	rs8043757	chr16:53813450	T/A	0.918	0.996	1	Obesity class 1	GIANT	23563607	2013	European	GIANT	T	T/A	0.45	0.45
rs1421085	rs1421085	chr16:53800954	C/T	rs17817964	chr16:53828066	T/C	0.918	1	1	Obesity class 1	GIANT	23563607	2013	European	GIANT	T	T/C	0.442	0.442	0.21	0.013	1.7e-65	+	NA	98621	32836	65786	51	log(OR)	rs1421085	rs1421085	chr16:53800954	C/T	rs17817964	chr16:53828066	T/C	0.918	1	1	Obesity class 1	GIANT	23563607	2013	European	GIANT	T	T/C	0.442	0.442
rs1421085	rs1421085	chr16:53800954	C/T	rs8043757	chr16:53813450	T/A	0.918	0.996	1	Waist circumference	GIANT	25673412	2015	European	GIANT	T	T/A	0.45	0.45	0.075	0.0044	8.2e-65	+	NA	153771	0	153771	101	IVNT	rs1421085	rs1421085	chr16:53800954	C/T	rs8043757	chr16:53813450	T/A	0.918	0.996	1	Waist circumference	GIANT	25673412	2015	European	GIANT	T	T/A	0.45	0.45
rs1421085	rs1421085	chr16:53800954	C/T	rs8043757	chr16:53813450	T/A	0.918	0.996	1	Waist circumference	GIANT	25673412	2015	Mixed	GIANT	T	T/A	0.45	0.45	0.075	0.0044	8.2e-65	+	NA	153771	0	153771	101	IVNT	rs1421085	rs1421085	chr16:53800954	C/T	rs8043757	chr16:53813450	T/A	0.918	0.996	1	Waist circumference	GIANT	25673412	2015	Mixed	GIANT	T	T/A	0.45	0.45
rs1421085	rs1421085	chr16:53800954	C/T	rs9936385	chr16:53819169	C/T	0.918	0.996	1	Obesity class 1	GIANT	23563607	2013	European	GIANT	C	C/T	0.427	0.427	0.22	0.013	4.5e-64	+	NA	98536	32806	65730	51	log(OR)	rs1421085	rs1421085	chr16:53800954	C/T	rs9936385	chr16:53819169	C/T	0.918	0.996	1	Obesity class 1	GIANT	23563607	2013	European	GIANT	C	C/T	0.427	0.427
rs1421085	rs1421085	chr16:53800954	C/T	rs8050136	chr16:53816275	A/C	0.918	0.996	1	Obesity class 1	GIANT	23563607	2013	European	GIANT	A	A/C	0.45	0.45	0.21	0.012	1.7e-63	+	NA	98604	32824	65780	51	log(OR)	rs1421085	rs1421085	chr16:53800954	C/T	rs8050136	chr16:53816275	A/C	0.918	0.996	1	Obesity class 1	GIANT	23563607	2013	European	GIANT	A	A/C	0.45	0.45
rs1421085	rs1421085	chr16:53800954	C/T	rs9939609	chr16:53820527	A/T	0.918	0.996	1	Obesity class 1	GIANT	23563607	2013	European	GIANT	A	A/T	0.45	0.45	0.21	0.013	2.9e-63	+	NA	98652	32848	65804	51	log(OR)	rs1421085	rs1421085	chr16:53800954	C/T	rs9939609	chr16:53820527	A/T	0.918	0.996	1	Obesity class 1	GIANT	23563607	2013	European	GIANT	A	A/T	0.45	0.45
rs1421085	rs1421085	chr16:53800954	C/T	rs9923233	chr16:53819198	C/G	0.918	0.996	1	Obesity class 1	GIANT	23563607	2013	European	GIANT	C	C/G	0.442	0.442	0.21	0.013	2.5e-62	+	NA	98655	32846	65809	51	log(OR)	rs1421085	rs1421085	chr16:53800954	C/T	rs9923233	chr16:53819198	C/G	0.918	0.996	1	Obesity class 1	GIANT	23563607	2013	European	GIANT	C	C/G	0.442	0.442
rs1421085	rs1421085	chr16:53800954	C/T	rs8043757	chr16:53813450	T/A	0.918	0.996	1	Body mass index BMI	Speliotes EK	20935630	2010	European	NHLBI GRASP Catalog (version 2)	NA	NA	NA	NA	NA	NA	3.89e-60	NA	NA	249796	NA	NA	NA	NA	rs1421085	rs1421085	chr16:53800954	C/T	rs8043757	chr16:53813450	T/A	0.918	0.996	1	Body mass index BMI	Speliotes EK	20935630	2010	European	NHLBI GRASP Catalog (version 2)	NA	NA	NA	NA
rs1421085	rs1421085	chr16:53800954	C/T	rs8043757	chr16:53813450	T/A	0.918	0.996	1	BMI in males	GIANT	25673413	2015	Mixed	GIANT	T	T/A	0.45	0.45	0.0833	0.0051	5.717e-60	+	NA	104527	0	104527	106	IVNT	rs1421085	rs1421085	chr16:53800954	C/T	rs8043757	chr16:53813450	T/A	0.918	0.996	1	BMI in males	GIANT	25673413	2015	Mixed	GIANT	T	T/A	0.45	0.45
rs1421085	rs1421085	chr16:53800954	C/T	rs11075989	chr16:53819877	T/C	0.918	0.996	1	Body mass index BMI	Speliotes EK	20935630	2010	European	NHLBI GRASP Catalog (version 2)	NA	NA	NA	NA	NA	NA	6.52e-60	NA	NA	249796	NA	NA	NA	NA	rs1421085	rs1421085	chr16:53800954	C/T	rs11075989	chr16:53819877	T/C	0.918	0.996	1	Body mass index BMI	Speliotes EK	20935630	2010	European	NHLBI GRASP Catalog (version 2)	NA	NA	NA	NA
rs1421085	rs1421085	chr16:53800954	C/T	rs11075990	chr16:53819893	G/A	0.918	0.996	1	Body mass index BMI	Speliotes EK	20935630	2010	European	NHLBI GRASP Catalog (version 2)	NA	NA	NA	NA	NA	NA	6.66e-60	NA	NA	249796	NA	NA	NA	NA	rs1421085	rs1421085	chr16:53800954	C/T	rs11075990	chr16:53819893	G/A	0.918	0.996	1	Body mass index BMI	Speliotes EK	20935630	2010	European	NHLBI GRASP Catalog (version 2)	NA	NA	NA	NA
rs1421085	rs1421085	chr16:53800954	C/T	rs9939609	chr16:53820527	A/T	0.918	0.996	1	Body mass index BMI	Speliotes EK	20935630	2010	European	NHLBI GRASP Catalog (version 2)	NA	NA	NA	NA	NA	NA	9.94e-60	NA	NA	249796	NA	NA	NA	NA	rs1421085	rs1421085	chr16:53800954	C/T	rs9939609	chr16:53820527	A/T	0.918	0.996	1	Body mass index BMI	Speliotes EK	20935630	2010	European	NHLBI GRASP Catalog (version 2)	NA	NA	NA	NA
rs1421085	rs1421085	chr16:53800954	C/T	rs8050136	chr16:53816275	A/C	0.918	0.996	1	Body mass index BMI	Speliotes EK	20935630	2010	European	NHLBI GRASP Catalog (version 2)	NA	NA	NA	NA	NA	NA	1.04e-59	NA	NA	249796	NA	NA	NA	NA	rs1421085	rs1421085	chr16:53800954	C/T	rs8050136	chr16:53816275	A/C	0.918	0.996	1	Body mass index BMI	Speliotes EK	20935630	2010	European	NHLBI GRASP Catalog (version 2)	NA	NA	NA	NA
rs1421085	rs1421085	chr16:53800954	C/T	rs9936385	chr16:53819169	C/T	0.918	0.996	1	Body mass index BMI	Speliotes EK	20935630	2010	European	NHLBI GRASP Catalog (version 2)	NA	NA	NA	NA	NA	NA	1.14e-59	NA	NA	249796	NA	NA	NA	NA	rs1421085	rs1421085	chr16:53800954	C/T	rs9936385	chr16:53819169	C/T	0.918	0.996	1	Body mass index BMI	Speliotes EK	20935630	2010	European	NHLBI GRASP Catalog (version 2)	NA	NA	NA	NA
rs1421085	rs1421085	chr16:53800954	C/T	rs17817964	chr16:53828066	T/C	0.918	1	1	Body mass index BMI	Speliotes EK	20935630	2010	European	NHLBI GRASP Catalog (version 2)	NA	NA	NA	NA	NA	NA	1.37e-59	NA	NA	249796	NA	NA	NA	NA	rs1421085	rs1421085	chr16:53800954	C/T	rs17817964	chr16:53828066	T/C	0.918	1	1	Body mass index BMI	Speliotes EK	20935630	2010	European	NHLBI GRASP Catalog (version 2)	NA	NA	NA	NA
rs1421085	rs1421085	chr16:53800954	C/T	rs9923233	chr16:53819198	C/G	0.918	0.996	1	Body mass index BMI	Speliotes EK	20935630	2010	European	NHLBI GRASP Catalog (version 2)	NA	NA	NA	NA	NA	NA	1.88e-58	NA	NA	249796	NA	NA	NA	NA	rs1421085	rs1421085	chr16:53800954	C/T	rs9923233	chr16:53819198	C/G	0.918	0.996	1	Body mass index BMI	Speliotes EK	20935630	2010	European	NHLBI GRASP Catalog (version 2)	NA	NA	NA	NA
rs1421085	rs1421085	chr16:53800954	C/T	rs8043757	chr16:53813450	T/A	0.918	0.996	1	BMI in females	GIANT	25673413	2015	Mixed	GIANT	T	T/A	0.45	0.45	0.078	0.0049	4.725e-57	+	NA	131995	0	131995	107	IVNT	rs1421085	rs1421085	chr16:53800954	C/T	rs8043757	chr16:53813450	T/A	0.918	0.996	1	BMI in females	GIANT	25673413	2015	Mixed	GIANT	T	T/A	0.45	0.45
rs1421085	rs1421085	chr16:53800954	C/T	rs9923233	chr16:53819198	C/G	0.918	0.996	1	BMI in females greater than 50 years of age	GIANT	26426971	2015	European	GIANT	C	C/G	0.46	0.46	0.075	0.0048	5.4e-55	+	NA	102368	0	102368	114	IVNT	rs1421085	rs1421085	chr16:53800954	C/T	rs9923233	chr16:53819198	C/G	0.918	0.996	1	BMI in females greater than 50 years of age	GIANT	26426971	2015	European	GIANT	C	C/G	0.46	0.46
rs1421085	rs1421085	chr16:53800954	C/T	rs17817964	chr16:53828066	T/C	0.918	1	1	BMI in females greater than 50 years of age	GIANT	26426971	2015	European	GIANT	T	T/C	0.44	0.44	0.075	0.0048	1e-54	+	NA	104947	0	104947	114	IVNT	rs1421085	rs1421085	chr16:53800954	C/T	rs17817964	chr16:53828066	T/C	0.918	1	1	BMI in females greater than 50 years of age	GIANT	26426971	2015	European	GIANT	T	T/C	0.44	0.44
rs1421085	rs1421085	chr16:53800954	C/T	rs11075989	chr16:53819877	T/C	0.918	0.996	1	BMI in females greater than 50 years of age	GIANT	26426971	2015	European	GIANT	T	T/C	0.45	0.45	0.074	0.0048	2e-54	+	NA	104965	0	104965	114	IVNT	rs1421085	rs1421085	chr16:53800954	C/T	rs11075989	chr16:53819877	T/C	0.918	0.996	1	BMI in females greater than 50 years of age	GIANT	26426971	2015	European	GIANT	T	T/C	0.45	0.45
rs1421085	rs1421085	chr16:53800954	C/T	rs11075990	chr16:53819893	G/A	0.918	0.996	1	BMI in females greater than 50 years of age	GIANT	26426971	2015	European	GIANT	G	G/A	0.45	0.45	0.074	0.0048	2.7e-54	+	NA	104961	0	104961	114	IVNT	rs1421085	rs1421085	chr16:53800954	C/T	rs11075990	chr16:53819893	G/A	0.918	0.996	1	BMI in females greater than 50 years of age	GIANT	26426971	2015	European	GIANT	G	G/A	0.45	0.45
rs1421085	rs1421085	chr16:53800954	C/T	rs9936385	chr16:53819169	C/T	0.918	0.996	1	BMI in females greater than 50 years of age	GIANT	26426971	2015	European	GIANT	C	C/T	0.43	0.43	0.076	0.0049	2.9e-54	+	NA	105112	0	105112	114	IVNT	rs1421085	rs1421085	chr16:53800954	C/T	rs9936385	chr16:53819169	C/T	0.918	0.996	1	BMI in females greater than 50 years of age	GIANT	26426971	2015	European	GIANT	C	C/T	0.43	0.43
rs1421085	rs1421085	chr16:53800954	C/T	rs8043757	chr16:53813450	T/A	0.918	0.996	1	Weight	GIANT	23754948	2013	European	GIANT	T	T/A	0.45	0.45	0.0689	0.004453	5.24e-54	+	NA	125915	0	125915	46	IVNT	rs1421085	rs1421085	chr16:53800954	C/T	rs8043757	chr16:53813450	T/A	0.918	0.996	1	Weight	GIANT	23754948	2013	European	GIANT	T	T/A	0.45	0.45
rs1421085	rs1421085	chr16:53800954	C/T	rs11075989	chr16:53819877	T/C	0.918	0.996	1	Weight	GIANT	23754948	2013	European	GIANT	T	T/C	0.45	0.45	0.0689	0.004453	5.24e-54	+	NA	125915	0	125915	46	IVNT	rs1421085	rs1421085	chr16:53800954	C/T	rs11075989	chr16:53819877	T/C	0.918	0.996	1	Weight	GIANT	23754948	2013	European	GIANT	T	T/C	0.45	0.45
rs1421085	rs1421085	chr16:53800954	C/T	rs8050136	chr16:53816275	A/C	0.918	0.996	1	Waist circumference in males	GIANT	25673412	2015	Mixed	GIANT	A	A/C	0.45	0.45	0.071	0.0046	1.5e-53	+	NA	109908	0	109908	101	IVNT	rs1421085	rs1421085	chr16:53800954	C/T	rs8050136	chr16:53816275	A/C	0.918	0.996	1	Waist circumference in males	GIANT	25673412	2015	Mixed	GIANT	A	A/C	0.45	0.45
rs1421085	rs1421085	chr16:53800954	C/T	rs8050136	chr16:53816275	A/C	0.918	0.996	1	Weight	GIANT	23754948	2013	European	GIANT	A	A/C	0.45	0.45	0.06842	0.004453	2.821e-53	+	NA	125774	0	125774	46	IVNT	rs1421085	rs1421085	chr16:53800954	C/T	rs8050136	chr16:53816275	A/C	0.918	0.996	1	Weight	GIANT	23754948	2013	European	GIANT	A	A/C	0.45	0.45
rs1421085	rs1421085	chr16:53800954	C/T	rs11075990	chr16:53819893	G/A	0.918	0.996	1	Weight	GIANT	23754948	2013	European	GIANT	G	G/A	0.45	0.45	0.06895	0.00449	3.133e-53	+	NA	125915	0	125915	46	IVNT	rs1421085	rs1421085	chr16:53800954	C/T	rs11075990	chr16:53819893	G/A	0.918	0.996	1	Weight	GIANT	23754948	2013	European	GIANT	G	G/A	0.45	0.45
rs1421085	rs1421085	chr16:53800954	C/T	rs9939609	chr16:53820527	A/T	0.918	0.996	1	Weight	GIANT	23754948	2013	European	GIANT	A	A/T	0.45	0.45	0.06895	0.00449	3.133e-53	+	NA	125851	0	125851	46	IVNT	rs1421085	rs1421085	chr16:53800954	C/T	rs9939609	chr16:53820527	A/T	0.918	0.996	1	Weight	GIANT	23754948	2013	European	GIANT	A	A/T	0.45	0.45
rs1421085	rs1421085	chr16:53800954	C/T	rs17817964	chr16:53828066	T/C	0.918	1	1	Weight	GIANT	23754948	2013	European	GIANT	T	T/C	0.4417	0.4417	0.06942	0.004524	3.777e-53	+	NA	125911	0	125911	46	IVNT	rs1421085	rs1421085	chr16:53800954	C/T	rs17817964	chr16:53828066	T/C	0.918	1	1	Weight	GIANT	23754948	2013	European	GIANT	T	T/C	0.4417	0.4417
rs1421085	rs1421085	chr16:53800954	C/T	rs9936385	chr16:53819169	C/T	0.918	0.996	1	Waist circumference in males	GIANT	25673412	2015	Mixed	GIANT	C	C/T	0.4333	0.4333	0.072	0.0047	3.8e-53	+	NA	109937	0	109937	101	IVNT	rs1421085	rs1421085	chr16:53800954	C/T	rs9936385	chr16:53819169	C/T	0.918	0.996	1	Waist circumference in males	GIANT	25673412	2015	Mixed	GIANT	C	C/T	0.4333	0.4333
rs1421085	rs1421085	chr16:53800954	C/T	rs9936385	chr16:53819169	C/T	0.918	0.996	1	Weight	GIANT	23754948	2013	European	GIANT	C	C/T	0.4333	0.4333	0.07042	0.004595	5.01e-53	+	NA	125908	0	125908	46	IVNT	rs1421085	rs1421085	chr16:53800954	C/T	rs9936385	chr16:53819169	C/T	0.918	0.996	1	Weight	GIANT	23754948	2013	European	GIANT	C	C/T	0.4333	0.4333
rs1421085	rs1421085	chr16:53800954	C/T	rs8050136	chr16:53816275	A/C	0.918	0.996	1	BMI in females greater than 50 years of age	GIANT	26426971	2015	European	GIANT	A	A/C	0.45	0.45	0.073	0.0048	6.9e-53	+	NA	103148	0	103148	114	IVNT	rs1421085	rs1421085	chr16:53800954	C/T	rs8050136	chr16:53816275	A/C	0.918	0.996	1	BMI in females greater than 50 years of age	GIANT	26426971	2015	European	GIANT	A	A/C	0.45	0.45
rs1421085	rs1421085	chr16:53800954	C/T	rs9939609	chr16:53820527	A/T	0.918	0.996	1	BMI in females greater than 50 years of age	GIANT	26426971	2015	European	GIANT	A	A/T	0.45	0.45	0.073	0.0048	9.5e-53	+	NA	103828	0	103828	114	IVNT	rs1421085	rs1421085	chr16:53800954	C/T	rs9939609	chr16:53820527	A/T	0.918	0.996	1	BMI in females greater than 50 years of age	GIANT	26426971	2015	European	GIANT	A	A/T	0.45	0.45
rs1421085	rs1421085	chr16:53800954	C/T	rs11075989	chr16:53819877	T/C	0.918	0.996	1	Waist circumference in males	GIANT	25673412	2015	Mixed	GIANT	T	T/C	0.45	0.45	0.072	0.0047	1.3e-52	+	NA	109892	0	109892	101	IVNT	rs1421085	rs1421085	chr16:53800954	C/T	rs11075989	chr16:53819877	T/C	0.918	0.996	1	Waist circumference in males	GIANT	25673412	2015	Mixed	GIANT	T	T/C	0.45	0.45
rs1421085	rs1421085	chr16:53800954	C/T	rs11075990	chr16:53819893	G/A	0.918	0.996	1	Waist circumference in males	GIANT	25673412	2015	Mixed	GIANT	G	G/A	0.45	0.45	0.072	0.0047	1.7e-52	+	NA	109884	0	109884	101	IVNT	rs1421085	rs1421085	chr16:53800954	C/T	rs11075990	chr16:53819893	G/A	0.918	0.996	1	Waist circumference in males	GIANT	25673412	2015	Mixed	GIANT	G	G/A	0.45	0.45
rs1421085	rs1421085	chr16:53800954	C/T	rs9939609	chr16:53820527	A/T	0.918	0.996	1	Waist circumference in males	GIANT	25673412	2015	Mixed	GIANT	A	A/T	0.45	0.45	0.072	0.0048	3.1e-52	+	NA	103997	0	103997	101	IVNT	rs1421085	rs1421085	chr16:53800954	C/T	rs9939609	chr16:53820527	A/T	0.918	0.996	1	Waist circumference in males	GIANT	25673412	2015	Mixed	GIANT	A	A/T	0.45	0.45
rs1421085	rs1421085	chr16:53800954	C/T	rs17817964	chr16:53828066	T/C	0.918	1	1	Waist circumference in females	GIANT	25673412	2015	Mixed	GIANT	T	T/C	0.4417	0.4417	0.067	0.0044	3.3e-52	+	NA	134373	0	134373	101	IVNT	rs1421085	rs1421085	chr16:53800954	C/T	rs17817964	chr16:53828066	T/C	0.918	1	1	Waist circumference in females	GIANT	25673412	2015	Mixed	GIANT	T	T/C	0.4417	0.4417
rs1421085	rs1421085	chr16:53800954	C/T	rs9936385	chr16:53819169	C/T	0.918	0.996	1	BMI in males less than or equal to 50 years of age	GIANT	26426971	2015	European	GIANT	C	C/T	0.43	0.43	0.1	0.0067	5.1e-52	+	NA	50127	0	50127	114	IVNT	rs1421085	rs1421085	chr16:53800954	C/T	rs9936385	chr16:53819169	C/T	0.918	0.996	1	BMI in males less than or equal to 50 years of age	GIANT	26426971	2015	European	GIANT	C	C/T	0.43	0.43
rs1421085	rs1421085	chr16:53800954	C/T	rs9923233	chr16:53819198	C/G	0.918	0.996	1	Waist circumference in males	GIANT	25673412	2015	Mixed	GIANT	C	C/G	0.4583	0.4583	0.071	0.0047	5.1e-52	+	NA	109858	0	109858	101	IVNT	rs1421085	rs1421085	chr16:53800954	C/T	rs9923233	chr16:53819198	C/G	0.918	0.996	1	Waist circumference in males	GIANT	25673412	2015	Mixed	GIANT	C	C/G	0.4583	0.4583
rs1421085	rs1421085	chr16:53800954	C/T	rs17817964	chr16:53828066	T/C	0.918	1	1	Waist circumference in males	GIANT	25673412	2015	Mixed	GIANT	T	T/C	0.4417	0.4417	0.072	0.0048	5.9e-52	+	NA	109844	0	109844	101	IVNT	rs1421085	rs1421085	chr16:53800954	C/T	rs17817964	chr16:53828066	T/C	0.918	1	1	Waist circumference in males	GIANT	25673412	2015	Mixed	GIANT	T	T/C	0.4417	0.4417
rs1421085	rs1421085	chr16:53800954	C/T	rs9923233	chr16:53819198	C/G	0.918	0.996	1	Weight	GIANT	23754948	2013	European	GIANT	C	C/G	0.4583	0.4583	0.06797	0.00449	8.994e-52	+	NA	125914	0	125914	46	IVNT	rs1421085	rs1421085	chr16:53800954	C/T	rs9923233	chr16:53819198	C/G	0.918	0.996	1	Weight	GIANT	23754948	2013	European	GIANT	C	C/G	0.4583	0.4583
rs1421085	rs1421085	chr16:53800954	C/T	rs11075990	chr16:53819893	G/A	0.918	0.996	1	BMI tails upper and lower 5th percentiles	GIANT	23563607	2013	European	NHLBI GRASP Catalog (version 2)	NA	NA	NA	NA	NA	NA	1.63e-51	NA	NA	25859	NA	NA	NA	NA	rs1421085	rs1421085	chr16:53800954	C/T	rs11075990	chr16:53819893	G/A	0.918	0.996	1	BMI tails upper and lower 5th percentiles	GIANT	23563607	2013	European	NHLBI GRASP Catalog (version 2)	NA	NA	NA	NA
rs1421085	rs1421085	chr16:53800954	C/T	rs11075990	chr16:53819893	G/A	0.918	0.996	1	Body mass index	GIANT	23563607	2013	European	NHGRI-EBI GWAS Catalog	NA	NA	NA	0.4	NA	NA	2e-51	NA	NA	NA	NA	NA	NA	NA	rs1421085	rs1421085	chr16:53800954	C/T	rs11075990	chr16:53819893	G/A	0.918	0.996	1	Body mass index	GIANT	23563607	2013	European	NHGRI-EBI GWAS Catalog	NA	NA	NA	0.4
rs1421085	rs1421085	chr16:53800954	C/T	rs9939609	chr16:53820527	A/T	0.918	0.996	1	Body mass index	Willer CJ	19079261	2008	European	NHGRI-EBI GWAS Catalog	A	A/T	0.41	0.41	0.33	0.02194	4e-51	+	NA	NA	NA	NA	NA	kg/m2 increase	rs1421085	rs1421085	chr16:53800954	C/T	rs9939609	chr16:53820527	A/T	0.918	0.996	1	Body mass index	Willer CJ	19079261	2008	European	NHGRI-EBI GWAS Catalog	A	A/T	0.41	0.41
rs1421085	rs1421085	chr16:53800954	C/T	rs9939609	chr16:53820527	A/T	0.918	0.996	1	Body Mass Index	Willer CJ	19079261	2008	European	NHGRI-EBI GWAS Catalog	NA	NA	NA	NA	NA	NA	4e-51	NA	NA	NA	NA	NA	NA	NA	rs1421085	rs1421085	chr16:53800954	C/T	rs9939609	chr16:53820527	A/T	0.918	0.996	1	Body Mass Index	Willer CJ	19079261	2008	European	NHGRI-EBI GWAS Catalog	NA	NA	NA	NA
rs1421085	rs1421085	chr16:53800954	C/T	rs8043757	chr16:53813450	T/A	0.918	0.996	1	Obesity class 2	GIANT	23563607	2013	European	GIANT	T	T/A	0.45	0.45	0.29	0.019	4.8e-51	+	NA	71971	9841	62130	51	log(OR)	rs1421085	rs1421085	chr16:53800954	C/T	rs8043757	chr16:53813450	T/A	0.918	0.996	1	Obesity class 2	GIANT	23563607	2013	European	GIANT	T	T/A	0.45	0.45
rs1421085	rs1421085	chr16:53800954	C/T	rs9936385	chr16:53819169	C/T	0.918	0.996	1	Waist circumference in females	GIANT	25673412	2015	Mixed	GIANT	C	C/T	0.4333	0.4333	0.065	0.0043	5.3e-51	+	NA	134505	0	134505	101	IVNT	rs1421085	rs1421085	chr16:53800954	C/T	rs9936385	chr16:53819169	C/T	0.918	0.996	1	Waist circumference in females	GIANT	25673412	2015	Mixed	GIANT	C	C/T	0.4333	0.4333
rs1421085	rs1421085	chr16:53800954	C/T	rs11075990	chr16:53819893	G/A	0.918	0.996	1	Obesity class 2	GIANT	23563607	2013	European	GIANT	G	G/A	0.448	0.448	0.29	0.019	7.7e-51	+	NA	71974	9844	62130	51	log(OR)	rs1421085	rs1421085	chr16:53800954	C/T	rs11075990	chr16:53819893	G/A	0.918	0.996	1	Obesity class 2	GIANT	23563607	2013	European	GIANT	G	G/A	0.448	0.448
rs1421085	rs1421085	chr16:53800954	C/T	rs11075989	chr16:53819877	T/C	0.918	0.996	1	Obesity class 2	GIANT	23563607	2013	European	GIANT	T	T/C	0.407	0.407	0.29	0.019	8.4e-51	+	NA	71977	9847	62130	51	log(OR)	rs1421085	rs1421085	chr16:53800954	C/T	rs11075989	chr16:53819877	T/C	0.918	0.996	1	Obesity class 2	GIANT	23563607	2013	European	GIANT	T	T/C	0.407	0.407
rs1421085	rs1421085	chr16:53800954	C/T	rs8043757	chr16:53813450	T/A	0.918	0.996	1	BMI in females greater than 50 years of age	GIANT	26426971	2015	European	GIANT	T	T/A	0.45	0.45	0.078	0.0052	9.4e-51	+	NA	88422	0	88422	114	IVNT	rs1421085	rs1421085	chr16:53800954	C/T	rs8043757	chr16:53813450	T/A	0.918	0.996	1	BMI in females greater than 50 years of age	GIANT	26426971	2015	European	GIANT	T	T/A	0.45	0.45
rs1421085	rs1421085	chr16:53800954	C/T	rs8050136	chr16:53816275	A/C	0.918	0.996	1	Waist circumference in females	GIANT	25673412	2015	Mixed	GIANT	A	A/C	0.45	0.45	0.064	0.0042	1.1e-50	+	NA	134532	0	134532	101	IVNT	rs1421085	rs1421085	chr16:53800954	C/T	rs8050136	chr16:53816275	A/C	0.918	0.996	1	Waist circumference in females	GIANT	25673412	2015	Mixed	GIANT	A	A/C	0.45	0.45
rs1421085	rs1421085	chr16:53800954	C/T	rs17817964	chr16:53828066	T/C	0.918	1	1	Obesity class 2	GIANT	23563607	2013	European	GIANT	T	T/C	0.442	0.442	0.29	0.019	1.7e-50	+	NA	71927	9840	62087	51	log(OR)	rs1421085	rs1421085	chr16:53800954	C/T	rs17817964	chr16:53828066	T/C	0.918	1	1	Obesity class 2	GIANT	23563607	2013	European	GIANT	T	T/C	0.442	0.442
rs1421085	rs1421085	chr16:53800954	C/T	rs9923233	chr16:53819198	C/G	0.918	0.996	1	BMI in males less than or equal to 50 years of age	GIANT	26426971	2015	European	GIANT	C	C/G	0.46	0.46	0.099	0.0066	2.2e-50	+	NA	49873	0	49873	114	IVNT	rs1421085	rs1421085	chr16:53800954	C/T	rs9923233	chr16:53819198	C/G	0.918	0.996	1	BMI in males less than or equal to 50 years of age	GIANT	26426971	2015	European	GIANT	C	C/G	0.46	0.46
rs1421085	rs1421085	chr16:53800954	C/T	rs11075990	chr16:53819893	G/A	0.918	0.996	1	Waist circumference in females	GIANT	25673412	2015	Mixed	GIANT	G	G/A	0.45	0.45	0.064	0.0043	7.2e-50	+	NA	134459	0	134459	101	IVNT	rs1421085	rs1421085	chr16:53800954	C/T	rs11075990	chr16:53819893	G/A	0.918	0.996	1	Waist circumference in females	GIANT	25673412	2015	Mixed	GIANT	G	G/A	0.45	0.45
rs1421085	rs1421085	chr16:53800954	C/T	rs9923233	chr16:53819198	C/G	0.918	0.996	1	Waist circumference in females	GIANT	25673412	2015	Mixed	GIANT	C	C/G	0.4583	0.4583	0.064	0.0043	7.5e-50	+	NA	132222	0	132222	101	IVNT	rs1421085	rs1421085	chr16:53800954	C/T	rs9923233	chr16:53819198	C/G	0.918	0.996	1	Waist circumference in females	GIANT	25673412	2015	Mixed	GIANT	C	C/G	0.4583	0.4583
rs1421085	rs1421085	chr16:53800954	C/T	rs11075989	chr16:53819877	T/C	0.918	0.996	1	Waist circumference in females	GIANT	25673412	2015	Mixed	GIANT	T	T/C	0.45	0.45	0.064	0.0043	8.5e-50	+	NA	134456	0	134456	101	IVNT	rs1421085	rs1421085	chr16:53800954	C/T	rs11075989	chr16:53819877	T/C	0.918	0.996	1	Waist circumference in females	GIANT	25673412	2015	Mixed	GIANT	T	T/C	0.45	0.45
rs1421085	rs1421085	chr16:53800954	C/T	rs9939609	chr16:53820527	A/T	0.918	0.996	1	Waist circumference in females	GIANT	25673412	2015	Mixed	GIANT	A	A/T	0.45	0.45	0.064	0.0043	9.8e-50	+	NA	132868	0	132868	101	IVNT	rs1421085	rs1421085	chr16:53800954	C/T	rs9939609	chr16:53820527	A/T	0.918	0.996	1	Waist circumference in females	GIANT	25673412	2015	Mixed	GIANT	A	A/T	0.45	0.45
rs1421085	rs1421085	chr16:53800954	C/T	rs11075990	chr16:53819893	G/A	0.918	0.996	1	BMI in males less than or equal to 50 years of age	GIANT	26426971	2015	European	GIANT	G	G/A	0.45	0.45	0.1	0.0067	2.6e-49	+	NA	49938	0	49938	114	IVNT	rs1421085	rs1421085	chr16:53800954	C/T	rs11075990	chr16:53819893	G/A	0.918	0.996	1	BMI in males less than or equal to 50 years of age	GIANT	26426971	2015	European	GIANT	G	G/A	0.45	0.45
rs1421085	rs1421085	chr16:53800954	C/T	rs11075989	chr16:53819877	T/C	0.918	0.996	1	BMI in males less than or equal to 50 years of age	GIANT	26426971	2015	European	GIANT	T	T/C	0.45	0.45	0.099	0.0067	3.3e-49	+	NA	49972	0	49972	114	IVNT	rs1421085	rs1421085	chr16:53800954	C/T	rs11075989	chr16:53819877	T/C	0.918	0.996	1	BMI in males less than or equal to 50 years of age	GIANT	26426971	2015	European	GIANT	T	T/C	0.45	0.45
rs1421085	rs1421085	chr16:53800954	C/T	rs9936385	chr16:53819169	C/T	0.918	0.996	1	Overweight	GIANT	23563607	2013	European	GIANT	C	C/T	0.427	0.427	0.14	0.0093	4.4e-49	+	NA	158599	92868	65731	51	log(OR)	rs1421085	rs1421085	chr16:53800954	C/T	rs9936385	chr16:53819169	C/T	0.918	0.996	1	Overweight	GIANT	23563607	2013	European	GIANT	C	C/T	0.427	0.427
rs1421085	rs1421085	chr16:53800954	C/T	rs8043757	chr16:53813450	T/A	0.918	0.996	1	Hip circumference	GIANT	25673412	2015	Mixed	GIANT	T	T/A	0.45	0.45	0.068	0.0046	6.9e-49	+	NA	145278	0	145278	101	IVNT	rs1421085	rs1421085	chr16:53800954	C/T	rs8043757	chr16:53813450	T/A	0.918	0.996	1	Hip circumference	GIANT	25673412	2015	Mixed	GIANT	T	T/A	0.45	0.45
rs1421085	rs1421085	chr16:53800954	C/T	rs8043757	chr16:53813450	T/A	0.918	0.996	1	Hip circumference	GIANT	25673412	2015	European	GIANT	T	T/A	0.45	0.45	0.068	0.0046	6.9e-49	+	NA	145278	0	145278	101	IVNT	rs1421085	rs1421085	chr16:53800954	C/T	rs8043757	chr16:53813450	T/A	0.918	0.996	1	Hip circumference	GIANT	25673412	2015	European	GIANT	T	T/A	0.45	0.45
rs1421085	rs1421085	chr16:53800954	C/T	rs8043757	chr16:53813450	T/A	0.918	0.996	1	Overweight	GIANT	23563607	2013	European	GIANT	T	T/A	0.45	0.45	0.13	0.0091	1.4e-48	+	NA	158808	92982	65826	51	log(OR)	rs1421085	rs1421085	chr16:53800954	C/T	rs8043757	chr16:53813450	T/A	0.918	0.996	1	Overweight	GIANT	23563607	2013	European	GIANT	T	T/A	0.45	0.45
rs1421085	rs1421085	chr16:53800954	C/T	rs9936385	chr16:53819169	C/T	0.918	0.996	1	Obesity class 2	GIANT	23563607	2013	European	GIANT	C	C/T	0.427	0.427	0.29	0.02	2.4e-48	+	NA	71865	9828	62037	51	log(OR)	rs1421085	rs1421085	chr16:53800954	C/T	rs9936385	chr16:53819169	C/T	0.918	0.996	1	Obesity class 2	GIANT	23563607	2013	European	GIANT	C	C/T	0.427	0.427
rs1421085	rs1421085	chr16:53800954	C/T	rs11075989	chr16:53819877	T/C	0.918	0.996	1	Overweight	GIANT	23563607	2013	European	GIANT	T	T/C	0.407	0.407	0.13	0.0091	3.1e-48	+	NA	158834	93002	65832	51	log(OR)	rs1421085	rs1421085	chr16:53800954	C/T	rs11075989	chr16:53819877	T/C	0.918	0.996	1	Overweight	GIANT	23563607	2013	European	GIANT	T	T/C	0.407	0.407
rs1421085	rs1421085	chr16:53800954	C/T	rs11075990	chr16:53819893	G/A	0.918	0.996	1	Overweight	GIANT	23563607	2013	European	GIANT	G	G/A	0.448	0.448	0.13	0.0091	3.1e-48	+	NA	158824	92994	65830	51	log(OR)	rs1421085	rs1421085	chr16:53800954	C/T	rs11075990	chr16:53819893	G/A	0.918	0.996	1	Overweight	GIANT	23563607	2013	European	GIANT	G	G/A	0.448	0.448
rs1421085	rs1421085	chr16:53800954	C/T	rs17817964	chr16:53828066	T/C	0.918	1	1	BMI in males less than or equal to 50 years of age	GIANT	26426971	2015	European	GIANT	T	T/C	0.44	0.44	0.1	0.0068	4.4e-48	+	NA	49974	0	49974	114	IVNT	rs1421085	rs1421085	chr16:53800954	C/T	rs17817964	chr16:53828066	T/C	0.918	1	1	BMI in males less than or equal to 50 years of age	GIANT	26426971	2015	European	GIANT	T	T/C	0.44	0.44
rs1421085	rs1421085	chr16:53800954	C/T	rs9939609	chr16:53820527	A/T	0.918	0.996	1	BMI in males less than or equal to 50 years of age	GIANT	26426971	2015	European	GIANT	A	A/T	0.45	0.45	0.098	0.0067	4.5e-48	+	NA	49345	0	49345	114	IVNT	rs1421085	rs1421085	chr16:53800954	C/T	rs9939609	chr16:53820527	A/T	0.918	0.996	1	BMI in males less than or equal to 50 years of age	GIANT	26426971	2015	European	GIANT	A	A/T	0.45	0.45
rs1421085	rs1421085	chr16:53800954	C/T	rs17817964	chr16:53828066	T/C	0.918	1	1	Overweight	GIANT	23563607	2013	European	GIANT	T	T/C	0.442	0.442	0.13	0.0091	5.9e-48	+	NA	158741	92954	65787	51	log(OR)	rs1421085	rs1421085	chr16:53800954	C/T	rs17817964	chr16:53828066	T/C	0.918	1	1	Overweight	GIANT	23563607	2013	European	GIANT	T	T/C	0.442	0.442
rs1421085	rs1421085	chr16:53800954	C/T	rs8050136	chr16:53816275	A/C	0.918	0.996	1	Body mass index	Thorleifsson G	19079260	2008	Mixed	NHGRI-EBI GWAS Catalog	A	A/C	0.41	0.41	8.04	0.554	1e-47	+	NA	NA	NA	NA	NA	% SD	rs1421085	rs1421085	chr16:53800954	C/T	rs8050136	chr16:53816275	A/C	0.918	0.996	1	Body mass index	Thorleifsson G	19079260	2008	Mixed	NHGRI-EBI GWAS Catalog	A	A/C	0.41	0.41
rs1421085	rs1421085	chr16:53800954	C/T	rs8050136	chr16:53816275	A/C	0.918	0.996	1	Body Mass Index	Thorleifsson G	19079260	2008	Mixed	NHGRI-EBI GWAS Catalog	NA	NA	NA	NA	NA	NA	1e-47	NA	NA	NA	NA	NA	NA	NA	rs1421085	rs1421085	chr16:53800954	C/T	rs8050136	chr16:53816275	A/C	0.918	0.996	1	Body Mass Index	Thorleifsson G	19079260	2008	Mixed	NHGRI-EBI GWAS Catalog	NA	NA	NA	NA
rs1421085	rs1421085	chr16:53800954	C/T	rs8050136	chr16:53816275	A/C	0.918	0.996	1	Obesity class 2	GIANT	23563607	2013	European	GIANT	A	A/C	0.45	0.45	0.28	0.019	1.1e-47	+	NA	71915	9838	62077	51	log(OR)	rs1421085	rs1421085	chr16:53800954	C/T	rs8050136	chr16:53816275	A/C	0.918	0.996	1	Obesity class 2	GIANT	23563607	2013	European	GIANT	A	A/C	0.45	0.45
rs1421085	rs1421085	chr16:53800954	C/T	rs8050136	chr16:53816275	A/C	0.918	0.996	1	Body mass index BMI	Thorleifsson G	19079260	2008	Mixed	NHLBI GRASP Catalog (version 2)	NA	NA	NA	NA	NA	NA	1.1e-47	NA	NA	72617	NA	NA	NA	NA	rs1421085	rs1421085	chr16:53800954	C/T	rs8050136	chr16:53816275	A/C	0.918	0.996	1	Body mass index BMI	Thorleifsson G	19079260	2008	Mixed	NHLBI GRASP Catalog (version 2)	NA	NA	NA	NA
rs1421085	rs1421085	chr16:53800954	C/T	rs9939609	chr16:53820527	A/T	0.918	0.996	1	Overweight	GIANT	23563607	2013	European	GIANT	A	A/T	0.45	0.45	0.13	0.0091	1.3e-47	+	NA	158775	92971	65804	51	log(OR)	rs1421085	rs1421085	chr16:53800954	C/T	rs9939609	chr16:53820527	A/T	0.918	0.996	1	Overweight	GIANT	23563607	2013	European	GIANT	A	A/T	0.45	0.45
rs1421085	rs1421085	chr16:53800954	C/T	rs9939609	chr16:53820527	A/T	0.918	0.996	1	Obesity class 2	GIANT	23563607	2013	European	GIANT	A	A/T	0.45	0.45	0.28	0.019	2.8e-47	+	NA	71944	9844	62100	51	log(OR)	rs1421085	rs1421085	chr16:53800954	C/T	rs9939609	chr16:53820527	A/T	0.918	0.996	1	Obesity class 2	GIANT	23563607	2013	European	GIANT	A	A/T	0.45	0.45
[truncated: 876 more rows]
[truncated: 10 more columns]

## Sheet: rs2817419_PhenoScanner_GWS
Supplementary Table S4. The association of the four genome-wide significant SNPs or proxies in high LD (R2>0.8) with other phenotypes in published genome-wide association studies retrieved from PhenoScanner database.
[truncated: 39 more rows]
[truncated: 100 more columns]

[truncated: 1 more sheets: rs10938397_PhenoScanner_GWS]
