# Supplementary material for: GWAS on longitudinal growth traits reveals different genetic factors influencing infant, child, and adult BMI
Source: Sci Adv. 2019 Sep 4;5(9):eaaw3095. doi: 10.1126/sciadv.aaw3095 (PMC6904961; doi:10.1126/sciadv.aaw3095)
Supplement: Table S12 [file aaw3095_Table_S12.xlsx]

## Sheet: BMI_AR
	Supplementary Table S12. Cross trait genetic correlations between five early growth traits and 80 other GWAS phenotypes from LD score regression analyses
	trait1	trait2	PMID	Category	ethnicity	rg	se	z	p	BH p
1	BMI-AR	Childhood obesity	22484627	anthropometric	European	1.0831	0.1051	10.3076	6.51e-25	2.604e-22
2	BMI-AR	Body mass index	20935630	anthropometric	European	0.6399	0.0803	7.9687	1.6e-15	2.13333e-13
3	BMI-AR	Obesity class 1	23563607	anthropometric	European	0.6581	0.0901	7.3018	2.84e-13	2.272e-11
4	BMI-AR	Overweight	23563607	anthropometric	European	0.6379	0.0903	7.0648	1.61e-12	1.01714e-10
5	BMI-AR	Waist circumference	25673412	anthropometric	European	0.483	0.078	6.1887	6.07e-10	2.02333e-08
6	BMI-AR	Obesity class 2	23563607	anthropometric	European	0.6013	0.0995	6.045	1.49e-09	4.58462e-08
7	BMI-AR	Age at Menarche	25231870	reproductive	European	-0.3783	0.0645	-5.8653	4.48e-09	1.19467e-07
8	BMI-AR	Hip circumference	25673412	anthropometric	European	0.4648	0.081	5.7389	9.53e-09	2.3825e-07
9	BMI-AR	Extreme bmi	23563607	anthropometric	European	0.5979	0.1058	5.6492	1.61e-08	3.78824e-07
10	BMI-AR	Difference in height between childhood and adulthood; age 8	23449627	anthropometric	European	-0.6723	0.1241	-5.4163	6.09e-08	1.218e-06
11	BMI-AR	Birth weight	27680694	anthropometric	European	0.3775	0.0746	5.0611	4.17e-07	7.58182e-06
12	BMI-AR	Obesity class 3	23563607	anthropometric	European	0.6923	0.144	4.8074	1.53e-06	2.55e-05
13	BMI-AR	Body fat	26833246	anthropometric	Mixed	0.4403	0.0964	4.5666	4.96e-06	7.34815e-05
14	BMI-AR	Waist-to-hip ratio	25673412	anthropometric	European	0.2846	0.0696	4.0873	4.36e-05	0.000562581
15	BMI-AR	Leptin_not_adjBMI	26833098	hormone	European	0.3733	0.124	3.0119	0.0026	0.0226087
16	BMI-AR	Alzheimers disease	24162737	neurological	European	-0.4306	0.1741	-2.4738	0.0134	0.0893333
17	BMI-AR	Child birth weight	23202124	anthropometric	European	0.3224	0.1346	2.3953	0.0166	0.10375
18	BMI-AR	Infant head circumference	22504419	anthropometric	European	0.3641	0.1526	2.3858	0.017	0.104615
19	BMI-AR	Fasting insulin main effect	22581228	glycemic	European	0.264	0.1156	2.2844	0.0224	0.126197
20	BMI-AR	Age of first birth	27798627	reproductive	European	-0.1624	0.075	-2.1646	0.0304	0.162133
21	BMI-AR	Extreme height	23563607	anthropometric	European	-0.1945	0.091	-2.1381	0.0325	0.168831
22	BMI-AR	Coronary artery disease	26343387	cardiometabolic	Mixed	0.1532	0.0738	2.0751	0.038	0.19
23	BMI-AR	Neuroticism	27089181	personality	European	-0.1597	0.0806	-1.9797	0.0477	0.21931
24	BMI-AR	HDL cholesterol	20686565	lipids	European	-0.167	0.0881	-1.8969	0.0578	0.254066
25	BMI-AR	Difference in height between adolescence and adulthood; age 14	23449627	anthropometric	European	-0.3241	0.1739	-1.8633	0.0624	0.268387
26	BMI-AR	Height; Females at age 10 and males at age 12	23449627	anthropometric	European	0.1891	0.1047	1.8072	0.0707	0.285545
27	BMI-AR	Lumbar spine bone mineral density	22504420	bone	Mixed	0.1531	0.0851	1.7983	0.0721	0.285545
28	BMI-AR	Diastolic blood pressure	UKBB GWAS	cardiometabolic	European	0.1235	0.0708	1.7454	0.0809	0.309057
29	BMI-AR	Height_2010	20881960	anthropometric	European	-0.0942	0.0623	-1.5124	0.1304	0.420645
30	BMI-AR	Childhood IQ	23358156	education	European	0.2111	0.1413	1.4943	0.1351	0.426061
31	BMI-AR	Neo-openness to experience	21173776	personality	European	0.2755	0.1865	1.4771	0.1396	0.426061
32	BMI-AR	Depressive symptoms	27089181	psychiatric	European	-0.1403	0.1065	-1.3175	0.1877	0.5008
33	BMI-AR	Age at Menopause	26414677	reproductive	European	-0.1038	0.0821	-1.2649	0.2059	0.527949
34	BMI-AR	Number of children ever born	27798627	reproductive	European	0.1114	0.0875	1.2723	0.2033	0.527949
35	BMI-AR	Femoral neck bone mineral density	22504420	bone	Mixed	0.099	0.0824	1.2011	0.2297	0.570683
36	BMI-AR	HbA1C	20858683	glycemic	European	-0.1229	0.1081	-1.1362	0.2559	0.603721
37	BMI-AR	Years of schooling 2013	23722424	education	European	0.0998	0.0892	1.1191	0.2631	0.608324
38	BMI-AR	Femoral Neck bone mineral density	26367794	bone	Mixed	0.1059	0.0963	1.1003	0.2712	0.616404
39	BMI-AR	Years of schooling (proxy cognitive performance)	25201988	education	European	0.0984	0.09	1.0933	0.2743	0.616404
40	BMI-AR	Total Cholesterol	20686565	lipids	European	-0.0862	0.0819	-1.0525	0.2926	0.629247
41	BMI-AR	Forced Vital capacity(FVC)	26635082	lung_function	European	0.0995	0.0943	1.055	0.2914	0.629247
42	BMI-AR	Lumbar Spine bone mineral density	26367794	bone	Mixed	0.1099	0.1055	1.0411	0.2978	0.630265
43	BMI-AR	Adiponectin	22479202	cardiometabolic	Mixed	0.1261	0.1248	1.0104	0.3123	0.634112
44	BMI-AR	Forearm Bone mineral density	26367794	bone	Mixed	0.2508	0.2581	0.9717	0.3312	0.649412
45	BMI-AR	Extreme waist-to-hip ratio	23563607	anthropometric	European	0.1475	0.1603	0.92	0.3576	0.674717
46	BMI-AR	Fasting glucose main effect	22581228	glycemic	European	0.0799	0.0952	0.8393	0.4013	0.717143
47	BMI-AR	Forced expiratory volume in 1 second (FEV1)	26635082	lung_function	European	0.0787	0.0938	0.8388	0.4016	0.717143
48	BMI-AR	Parkinsons disease	19915575	neurological	European	0.1079	0.1321	0.8168	0.4141	0.724156
49	BMI-AR	Fasting proinsulin	20081858	glycemic	European	0.1267	0.1649	0.7683	0.4423	0.731074
50	BMI-AR	Attention deficit hyperactivity disorder (GC)	27663945	psychiatric	European	0.1577	0.2022	0.7796	0.4356	0.731074
51	BMI-AR	Attention deficit hyperactivity disorder (No GC)	27663945	psychiatric	European	0.1568	0.2013	0.7791	0.4359	0.731074
52	BMI-AR	Type 2 Diabetes	22885922	glycemic	European	0.0778	0.108	0.72	0.4715	0.751394
53	BMI-AR	Sitting height ratio	25865494	anthropometric	European	0.0849	0.1258	0.6747	0.4999	0.766491
54	BMI-AR	Schizophrenia	25056061	psychiatric	Mixed	-0.0395	0.0648	-0.6092	0.5424	0.803556
55	BMI-AR	Forced expiratory volume in 1 second (FEV1)/Forced Vital capacity(FVC)	21946350	lung_function	European	-0.0521	0.0953	-0.5463	0.5848	0.836584
56	BMI-AR	HOMA-IR	20081858	glycemic	European	0.0689	0.1441	0.4782	0.6325	0.846957
57	BMI-AR	Neuroticism	24828478	personality	European	-0.0824	0.1683	-0.4895	0.6245	0.846957
58	BMI-AR	Attention deficit hyperactivity disorder	20732625	psychiatric	European	-0.0888	0.1757	-0.5056	0.6131	0.846957
59	BMI-AR	College completion	23722424	education	European	0.0413	0.0924	0.4471	0.6548	0.849359
60	BMI-AR	Leptin_adjBMI	26833098	hormone	European	-0.0586	0.1317	-0.4449	0.6564	0.849359
61	BMI-AR	Forced expiratory volume in 1 second (FEV1)/Forced Vital capacity(FVC)	28166213	lung_function	European	-0.0361	0.0807	-0.4472	0.6547	0.849359
62	BMI-AR	Amyotrophic lateral sclerosis	27455348	neurological	European	0.0726	0.1713	0.4237	0.6718	0.85853
63	BMI-AR	Anorexia Nervosa	24514567	psychiatric	European	0.0262	0.0769	0.3405	0.7335	0.883735
64	BMI-AR	Autism spectrum disorder	0	psychiatric	European	0.0371	0.1117	0.3321	0.7398	0.888649
65	BMI-AR	Major depressive disorder	22472876	psychiatric	European	-0.0353	0.142	-0.2482	0.804	0.925158
66	BMI-AR	Subjective well being	27089181	psychiatric	European	-0.0244	0.0948	-0.2577	0.7966	0.925158
67	BMI-AR	Forced expiratory volume in 1 second (FEV1)/Forced Vital capacity(FVC)	26635082	lung_function	European	-0.0254	0.1109	-0.229	0.8189	0.930568
68	BMI-AR	Triglycerides	20686565	lipids	European	0.0156	0.0734	0.2129	0.8314	0.933966
69	BMI-AR	Forced Vital capacity(FVC)	28166213	lung_function	European	0.0137	0.0738	0.1855	0.8529	0.945152
70	BMI-AR	Child birth length	25281659	anthropometric	European	0.0171	0.1317	0.1297	0.8968	0.963316
71	BMI-AR	Systolic blood pressure	UKBB GWAS	cardiometabolic	European	0.0088	0.0671	0.1309	0.8958	0.963316
72	BMI-AR	Years of schooling 2016	27225129	education	European	0.0071	0.053	0.135	0.8926	0.963316
73	BMI-AR	2hr glucose adjusted for BMI	20081857	glycemic	European	-0.0154	0.1746	-0.0884	0.9296	0.963316
74	BMI-AR	HOMA-B	20081858	glycemic	European	0.0123	0.1267	0.0969	0.9228	0.963316
75	BMI-AR	LDL cholesterol	20686565	lipids	European	-0.0121	0.0872	-0.1384	0.8899	0.963316
76	BMI-AR	Forced expiratory volume in 1 second (FEV1)	28166213	lung_function	European	0.0093	0.0759	0.1225	0.9025	0.963316
77	BMI-AR	Forced expiratory volume in 1 second (FEV1)	21946350	lung_function	European	-0.0117	0.114	-0.1026	0.9183	0.963316
78	BMI-AR	Bipolar disorder	21926972	psychiatric	European	0.0125	0.0993	0.1258	0.8999	0.963316
79	BMI-AR	PGC cross-disorder analysis	23453885	psychiatric	European	0.0092	0.0947	0.0972	0.9226	0.963316
80	BMI-AR	Neo-conscientiousness	21173776	personality	European	0.0169	0.2314	0.073	0.9418	0.969974
	PMID=PubMed ID
	rg=genetic correlation
	BH= Benjamin Hodgkin

## Sheet: AGE_AR
Supplementary Table S12. Cross trait genetic correlations between five early growth traits and 80 other GWAS phenotypes from LD score regression analyses
trait1	trait2	PMID	Category	ethnicity	note	rg	se	z	p	BH p
AGE-AR	Body mass index	20935630	anthropometric	European	SNPs from the MHC (chr6 26M~34M) region was removed for this traits	-0.7193	0.0826	-8.7079	3.1e-18	6.2e-16
AGE-AR	Childhood obesity	22484627	anthropometric	European	SNPs from the MHC (chr6 26M~34M) region was removed for this traits	-0.8373	0.1089	-7.6873	1.5e-14	1.5e-12
AGE-AR	Obesity class 1	23563607	anthropometric	European	SNPs from the MHC (chr6 26M~34M) region was removed for this traits	-0.7468	0.1059	-7.0507	1.78e-12	1.01714e-10
AGE-AR	Overweight	23563607	anthropometric	European	SNPs from the MHC (chr6 26M~34M) region was removed for this traits	-0.6663	0.0973	-6.8444	7.68e-12	3.73333e-10
AGE-AR	Waist circumference	25673412	anthropometric	European	SNPs from the MHC (chr6 26M~34M) region was removed for this traits	-0.6232	0.0912	-6.8316	8.4e-12	3.73333e-10
AGE-AR	Hip circumference	25673412	anthropometric	European	SNPs from the MHC (chr6 26M~34M) region was removed for this traits	-0.5912	0.0923	-6.4056	1.5e-10	6e-09
AGE-AR	Obesity class 2	23563607	anthropometric	European	SNPs from the MHC (chr6 26M~34M) region was removed for this traits	-0.7087	0.1134	-6.2495	4.12e-10	1.49818e-08
AGE-AR	Age at Menarche	25231870	reproductive	European	SNPs from the MHC (chr6 26M~34M) region was removed for this traits	0.438	0.0729	6.0063	1.9e-09	5.42857e-08
AGE-AR	Waist-to-hip ratio	25673412	anthropometric	European	SNPs from the MHC (chr6 26M~34M) region was removed for this traits	-0.415	0.0765	-5.4219	5.9e-08	1.218e-06
AGE-AR	Body fat	26833246	anthropometric	Mixed	Caution: using this data may yield less robust results due to minor departure of the LD structure; SNPs from the MHC (chr6 26M~34M) region was removed for this traits	-0.4947	0.1018	-4.8585	1.18e-06	2.05217e-05
AGE-AR	Extreme bmi	23563607	anthropometric	European	SNPs from the MHC (chr6 26M~34M) region was removed for this traits	-0.7861	0.1685	-4.666	3.07e-06	4.912e-05
AGE-AR	Difference in height between childhood and adulthood; age 8	23449627	anthropometric	European	SNPs from the MHC (chr6 26M~34M) region was removed for this traits	0.5572	0.1203	4.6328	3.61e-06	5.55385e-05
AGE-AR	Fasting insulin main effect	22581228	glycemic	European	SNPs from the MHC (chr6 26M~34M) region was removed for this traits	-0.5849	0.1315	-4.4475	8.69e-06	0.000124143
AGE-AR	Obesity class 3	23563607	anthropometric	European	SNPs from the MHC (chr6 26M~34M) region was removed for this traits	-0.7816	0.1863	-4.1967	2.71e-05	0.000373793
AGE-AR	Difference in height between adolescence and adulthood; age 14	23449627	anthropometric	European	SNPs from the MHC (chr6 26M~34M) region was removed for this traits	0.5816	0.1469	3.9591	7.52e-05	0.000911515
AGE-AR	Age of first birth	27798627	reproductive	European	SNPs from the MHC (chr6 26M~34M) region was removed for this traits	0.2492	0.0695	3.5878	0.0003	0.00333333
AGE-AR	HDL cholesterol	20686565	lipids	European	SNPs from the MHC (chr6 26M~34M) region was removed for this traits	0.2686	0.088	3.0537	0.0023	0.0204444
AGE-AR	Diastolic blood pressure	UK biobank GWAS	cardiometabolic	European	#N/A	-0.1977	0.0695	-2.8459	0.0044	0.0352
AGE-AR	Adiponectin	22479202	cardiometabolic	Mixed	Caution: using this data may yield less robust results due to minor departure of the LD structure; SNPs from the MHC (chr6 26M~34M) region was removed for this traits	-0.3094	0.1129	-2.7397	0.0061	0.0469231
AGE-AR	Years of schooling 2016	27225129	education	European	SNPs from the MHC (chr6 26M~34M) region was removed for this traits	0.1459	0.0545	2.676	0.0074	0.0538182
AGE-AR	HOMA-IR	20081858	glycemic	European	SNPs from the MHC (chr6 26M~34M) region was removed for this traits	-0.3768	0.1514	-2.4895	0.0128	0.0881356
AGE-AR	Height; Females at age 10 and males at age 12	23449627	anthropometric	European	SNPs from the MHC (chr6 26M~34M) region was removed for this traits	-0.2619	0.1072	-2.4441	0.0145	0.0935484
AGE-AR	Leptin_not_adjBMI	26833098	hormone	European	SNPs from the MHC (chr6 26M~34M) region was removed for this traits	-0.336	0.1438	-2.3362	0.0195	0.114706
AGE-AR	Neo-openness to experience	21173776	personality	European	SNPs from the MHC (chr6 26M~34M) region was removed for this traits	-0.4536	0.1941	-2.3364	0.0195	0.114706
AGE-AR	Fasting glucose main effect	22581228	glycemic	European	SNPs from the MHC (chr6 26M~34M) region was removed for this traits	-0.2417	0.1069	-2.2615	0.0237	0.129863
AGE-AR	Alzheimers disease	24162737	neurological	European	SNPs from the MHC (chr6 26M~34M) region was removed for this traits	0.3955	0.1746	2.265	0.0235	0.129863
AGE-AR	Systolic blood pressure	UK biobank GWAS	cardiometabolic	European	#N/A	-0.131	0.0628	-2.0861	0.037	0.187342
AGE-AR	PGC cross-disorder analysis	23453885	psychiatric	European	SNPs from the MHC (chr6 26M~34M) region was removed for this traits	0.1946	0.0942	2.0663	0.0388	0.191605
AGE-AR	Coronary artery disease	26343387	cardiometabolic	Mixed	Caution: using this data may yield less robust results due to minor departure of the LD structure; SNPs from the MHC (chr6 26M~34M) region was removed for this traits	-0.134	0.0697	-1.9231	0.0545	0.24764
AGE-AR	Type 2 Diabetes	22885922	glycemic	European	SNPs from the MHC (chr6 26M~34M) region was removed for this traits	-0.1992	0.1077	-1.8489	0.0645	0.274468
AGE-AR	HbA1C	20858683	glycemic	European	SNPs from the MHC (chr6 26M~34M) region was removed for this traits	0.2379	0.1299	1.8318	0.067	0.279167
AGE-AR	Lumbar spine bone mineral density	22504420	bone	Mixed	Caution: using these data may yield less robust results due to minor departure of the LD structure; SNPs from the MHC (chr6 26M-34M) region were removed for this trait	-0.1625	0.09	-1.8056	0.071	0.285545
AGE-AR	HOMA-B	20081858	glycemic	European	SNPs from the MHC (chr6 26M~34M) region was removed for this traits	-0.227	0.1252	-1.8134	0.0698	0.285545
AGE-AR	Bipolar disorder	21926972	psychiatric	European	SNPs from the MHC (chr6 26M~34M) region was removed for this traits	0.1646	0.0945	1.742	0.0815	0.309057
AGE-AR	Schizophrenia	25056061	psychiatric	Mixed	Caution: using this data may yield less robust results due to minor departure of the LD structure; SNPs from the MHC (chr6 26M~34M) region was removed for this traits	0.0943	0.057	1.6551	0.0979	0.345263
AGE-AR	Birth weight	27680694	anthropometric	European	SNPs from the MHC (chr6 26M~34M) region was removed for this traits	-0.1187	0.0735	-1.6153	0.1063	0.366552
AGE-AR	Parkinsons disease	19915575	neurological	European	SNPs from the MHC (chr6 26M~34M) region was removed for this traits	-0.1894	0.1186	-1.5964	0.1104	0.377436
AGE-AR	College completion	23722424	education	European	SNPs from the MHC (chr6 26M~34M) region was removed for this traits	0.1423	0.0899	1.5829	0.1135	0.384746
AGE-AR	Lumbar Spine bone mineral density	26367794	bone	Mixed	Caution: using this data may yield less robust results due to minor departure of the LD structure; SNPs from the MHC (chr6 26M~34M) region was removed for this traits	-0.1489	0.1007	-1.478	0.1394	0.426061
AGE-AR	Fasting proinsulin	20081858	glycemic	European	Caution: using this data may yield results outside bounds due to relative low Z score of the SNP heritability of the trait; SNPs from the MHC (chr6 26M~34M) region was removed for this traits	-0.285	0.1924	-1.4814	0.1385	0.426061
AGE-AR	Forced Vital capacity(FVC)	26635082	lung_function	European	SNPs from the MHC (chr6 26M~34M) region was removed for this traits	0.1327	0.0924	1.4354	0.1512	0.44146
AGE-AR	Triglycerides	20686565	lipids	European	SNPs from the MHC (chr6 26M~34M) region was removed for this traits	-0.0997	0.074	-1.3466	0.1781	0.487945
AGE-AR	Height_2010	20881960	anthropometric	European	SNPs from the MHC (chr6 26M~34M) region was removed for this traits	0.0915	0.0695	1.3172	0.1878	0.5008
AGE-AR	Anorexia Nervosa	24514567	psychiatric	European	SNPs from the MHC (chr6 26M~34M) region was removed for this traits	0.1045	0.0797	1.312	0.1895	0.501987
AGE-AR	Forced expiratory volume in 1 second (FEV1)/Forced Vital capacity(FVC)	28166213	lung_function	European	SNPs from the MHC (chr6 26M~34M) region was removed for this traits	-0.0898	0.0699	-1.2845	0.199	0.521569
AGE-AR	Forced Vital capacity(FVC)	28166213	lung_function	European	SNPs from the MHC (chr6 26M~34M) region was removed for this traits	0.0946	0.0766	1.234	0.2172	0.547421
AGE-AR	Femoral neck bone mineral density	22504420	bone	Mixed	Caution: using these data may yield less robust results due to minor departure of the LD structure; SNPs from the MHC (chr6 26M-34M) region were removed for this trait	-0.1002	0.0861	-1.1646	0.2442	0.592
AGE-AR	Total Cholesterol	20686565	lipids	European	SNPs from the MHC (chr6 26M~34M) region was removed for this traits	0.0921	0.0802	1.1479	0.251	0.601198
AGE-AR	Attention deficit hyperactivity disorder	20732625	psychiatric	European	Caution: using this data may yield results outside bounds due to relative low Z score of the SNP heritability of the trait; SNPs from the MHC (chr6 26M~34M) region was removed for this traits	0.2168	0.1914	1.1327	0.2574	0.603721
AGE-AR	Extreme waist-to-hip ratio	23563607	anthropometric	European	SNPs from the MHC (chr6 26M~34M) region was removed for this traits	-0.1969	0.1816	-1.0843	0.2782	0.621676
AGE-AR	Forced expiratory volume in 1 second (FEV1)	26635082	lung_function	European	SNPs from the MHC (chr6 26M~34M) region was removed for this traits	0.0947	0.0886	1.069	0.2851	0.628852
AGE-AR	Years of schooling 2013	23722424	education	European	SNPs from the MHC (chr6 26M~34M) region was removed for this traits	0.0848	0.0838	1.0111	0.312	0.634112
AGE-AR	Subjective well being	27089181	psychiatric	European	SNPs from the MHC (chr6 26M~34M) region was removed for this traits	-0.0982	0.1017	-0.9665	0.3338	0.651208
AGE-AR	2hr glucose adjusted for BMI	20081857	glycemic	European	Caution: using this data may yield results outside bounds due to relative low Z score of the SNP heritability of the trait; SNPs from the MHC (chr6 26M~34M) region was removed for this traits	0.1565	0.1896	0.8256	0.409	0.721233
AGE-AR	Forced expiratory volume in 1 second (FEV1)/Forced Vital capacity(FVC)	21946350	lung_function	European	SNPs from the MHC (chr6 26M~34M) region was removed for this traits	-0.0753	0.0964	-0.7815	0.4345	0.731074
AGE-AR	Years of schooling (proxy cognitive performance)	25201988	education	European	SNPs from the MHC (chr6 26M~34M) region was removed for this traits	0.0658	0.0872	0.7545	0.4505	0.73247
AGE-AR	Neuroticism	27089181	personality	European	SNPs from the MHC (chr6 26M~34M) region was removed for this traits	0.0571	0.0774	0.737	0.4611	0.740723
AGE-AR	Sitting height ratio	25865494	anthropometric	European	SNPs from the MHC (chr6 26M~34M) region was removed for this traits	-0.0841	0.1152	-0.7298	0.4655	0.7448
AGE-AR	Depressive symptoms	27089181	psychiatric	European	SNPs from the MHC (chr6 26M~34M) region was removed for this traits	-0.07	0.1016	-0.6893	0.4906	0.766202
AGE-AR	Leptin_adjBMI	26833098	hormone	European	SNPs from the MHC (chr6 26M~34M) region was removed for this traits	0.0828	0.14	0.5912	0.5544	0.812454
AGE-AR	Age at Menopause	26414677	reproductive	European	SNPs from the MHC (chr6 26M~34M) region was removed for this traits	0.0519	0.0899	0.5773	0.5637	0.82292
AGE-AR	Extreme height	23563607	anthropometric	European	SNPs from the MHC (chr6 26M~34M) region was removed for this traits	0.062	0.1109	0.5596	0.5757	0.834079
AGE-AR	Child birth weight	23202124	anthropometric	European	SNPs from the MHC (chr6 26M~34M) region was removed for this traits	-0.0638	0.1295	-0.4927	0.6222	0.846957
AGE-AR	Femoral Neck bone mineral density	26367794	bone	Mixed	Caution: using this data may yield less robust results due to minor departure of the LD structure; SNPs from the MHC (chr6 26M~34M) region was removed for this traits	-0.0494	0.1016	-0.486	0.6269	0.846957
AGE-AR	Forced expiratory volume in 1 second (FEV1)	28166213	lung_function	European	SNPs from the MHC (chr6 26M~34M) region was removed for this traits	0.039	0.0754	0.5175	0.6048	0.846957
AGE-AR	Neuroticism	24828478	personality	European	SNPs from the MHC (chr6 26M~34M) region was removed for this traits	0.0786	0.1631	0.4818	0.63	0.846957
AGE-AR	Autism spectrum disorder	0	psychiatric	European	SNPs from the MHC (chr6 26M~34M) region was removed for this traits	0.0532	0.1116	0.4773	0.6331	0.846957
AGE-AR	Forced expiratory volume in 1 second (FEV1)/Forced Vital capacity(FVC)	26635082	lung_function	European	SNPs from the MHC (chr6 26M~34M) region was removed for this traits	-0.0504	0.1099	-0.4588	0.6464	0.849359
AGE-AR	Forced expiratory volume in 1 second (FEV1)	21946350	lung_function	European	SNPs from the MHC (chr6 26M~34M) region was removed for this traits	0.0638	0.1461	0.4365	0.6625	0.849359
AGE-AR	Child birth length	25281659	anthropometric	European	SNPs from the MHC (chr6 26M~34M) region was removed for this traits	0.0549	0.1428	0.3845	0.7006	0.864938
AGE-AR	Infant head circumference	22504419	anthropometric	European	SNPs from the MHC (chr6 26M~34M) region was removed for this traits	-0.0626	0.1686	-0.3714	0.7104	0.870826
AGE-AR	Number of children ever born	27798627	reproductive	European	SNPs from the MHC (chr6 26M~34M) region was removed for this traits	-0.0344	0.0927	-0.3709	0.7107	0.870826
AGE-AR	Amyotrophic lateral sclerosis	27455348	neurological	European	Caution: using this data may yield results outside bounds due to relative low Z score of the SNP heritability of the trait; SNPs from the MHC (chr6 26M~34M) region was removed for this traits	-0.0582	0.1679	-0.3465	0.729	0.881208
AGE-AR	Childhood IQ	23358156	education	European	SNPs from the MHC (chr6 26M~34M) region was removed for this traits	0.0372	0.1509	0.2465	0.8053	0.925158
AGE-AR	LDL cholesterol	20686565	lipids	European	SNPs from the MHC (chr6 26M~34M) region was removed for this traits	0.0235	0.0895	0.2631	0.7925	0.925158
AGE-AR	Neo-conscientiousness	21173776	personality	European	Caution: using this data may yield results outside bounds due to relative low Z score of the SNP heritability of the trait; SNPs from the MHC (chr6 26M~34M) region was removed for this traits	-0.0584	0.2263	-0.2581	0.7963	0.925158
AGE-AR	Attention deficit hyperactivity disorder (No GC)	27663945	psychiatric	European	Caution: using this data may yield results outside bounds due to relative low Z score of the SNP heritability of the trait; SNPs from the MHC (chr6 26M~34M) region was removed for this traits	-0.0522	0.2134	-0.2446	0.8068	0.925158
AGE-AR	Attention deficit hyperactivity disorder (GC)	27663945	psychiatric	European	Caution: using this data may yield results outside bounds due to relative low Z score of the SNP heritability of the trait; SNPs from the MHC (chr6 26M~34M) region was removed for this traits	-0.0507	0.2134	-0.2378	0.812	0.928
AGE-AR	Major depressive disorder	22472876	psychiatric	European	SNPs from the MHC (chr6 26M~34M) region was removed for this traits	0.0203	0.1257	0.1616	0.8716	0.960441
AGE-AR	Forearm Bone mineral density	26367794	bone	Mixed	Caution: using this data may yield results outside bounds due to relative low Z score of the SNP heritability of the trait; using this data may yield less robust results due to minor departure of the LD structure; SNPs from the MHC (chr6 26M~34M) region was removed for this traits	0.0174	0.2251	0.0775	0.9382	0.969716

## Sheet: BMI_AP
Supplementary Table S12. Cross trait genetic correlations between five early growth traits and 80 other GWAS phenotypes from LD score regression analyses
trait1	trait2	PMID	Category	ethnicity	note	rg	se	z	p	BH p
BMI-AP	Childhood obesity	22484627	anthropometric	European	SNPs from the MHC (chr6 26M~34M) region was removed for this traits	0.6337	0.116	5.4644	4.65e-08	1.03333e-06
BMI-AP	Birth weight	27680694	anthropometric	European	SNPs from the MHC (chr6 26M~34M) region was removed for this traits	0.4083	0.1022	3.9969	6.42e-05	0.0008025
BMI-AP	Obesity class 1	23563607	anthropometric	European	SNPs from the MHC (chr6 26M~34M) region was removed for this traits	0.3325	0.0878	3.7859	0.0002	0.00235294
BMI-AP	Body mass index	20935630	anthropometric	European	SNPs from the MHC (chr6 26M~34M) region was removed for this traits	0.2953	0.0839	3.5197	0.0004	0.00432432
BMI-AP	Overweight	23563607	anthropometric	European	SNPs from the MHC (chr6 26M~34M) region was removed for this traits	0.2857	0.092	3.1041	0.0019	0.0180952
BMI-AP	Obesity class 3	23563607	anthropometric	European	SNPs from the MHC (chr6 26M~34M) region was removed for this traits	0.4166	0.1352	3.0824	0.0021	0.0190909
BMI-AP	PGC cross-disorder analysis	23453885	psychiatric	European	SNPs from the MHC (chr6 26M~34M) region was removed for this traits	0.3516	0.1183	2.972	0.003	0.0255319
BMI-AP	Obesity class 2	23563607	anthropometric	European	SNPs from the MHC (chr6 26M~34M) region was removed for this traits	0.2812	0.0962	2.9236	0.0035	0.0291667
BMI-AP	Infant head circumference	22504419	anthropometric	European	SNPs from the MHC (chr6 26M~34M) region was removed for this traits	0.434	0.1611	2.6931	0.0071	0.0525926
BMI-AP	Major depressive disorder	22472876	psychiatric	European	SNPs from the MHC (chr6 26M~34M) region was removed for this traits	0.394	0.1611	2.4458	0.0145	0.0935484
BMI-AP	HbA1C	20858683	glycemic	European	SNPs from the MHC (chr6 26M~34M) region was removed for this traits	-0.3715	0.1702	-2.183	0.029	0.156757
BMI-AP	Leptin_adjBMI	26833098	hormone	European	SNPs from the MHC (chr6 26M~34M) region was removed for this traits	-0.3511	0.1681	-2.0891	0.0367	0.187342
BMI-AP	Extreme bmi	23563607	anthropometric	European	SNPs from the MHC (chr6 26M~34M) region was removed for this traits	0.2386	0.1161	2.0552	0.0399	0.192857
BMI-AP	Difference in height between childhood and adulthood; age 8	23449627	anthropometric	European	SNPs from the MHC (chr6 26M~34M) region was removed for this traits	-0.3212	0.1567	-2.0501	0.0404	0.192857
BMI-AP	Waist circumference	25673412	anthropometric	European	SNPs from the MHC (chr6 26M~34M) region was removed for this traits	0.1499	0.0782	1.9184	0.0551	0.24764
BMI-AP	LDL cholesterol	20686565	lipids	European	SNPs from the MHC (chr6 26M~34M) region was removed for this traits	-0.1833	0.1033	-1.7744	0.076	0.298039
BMI-AP	Hip circumference	25673412	anthropometric	European	SNPs from the MHC (chr6 26M~34M) region was removed for this traits	0.1367	0.0784	1.7441	0.0811	0.309057
BMI-AP	Schizophrenia	25056061	psychiatric	Mixed	Caution: using this data may yield less robust results due to minor departure of the LD structure; SNPs from the MHC (chr6 26M~34M) region was removed for this traits	0.1325	0.0762	1.7398	0.0819	0.309057
BMI-AP	Attention deficit hyperactivity disorder (GC)	27663945	psychiatric	European	Caution: using this data may yield results outside bounds due to relative low Z score of the SNP heritability of the trait; SNPs from the MHC (chr6 26M~34M) region was removed for this traits	-0.3722	0.2209	-1.6852	0.092	0.337455
BMI-AP	Attention deficit hyperactivity disorder (No GC)	27663945	psychiatric	European	Caution: using this data may yield results outside bounds due to relative low Z score of the SNP heritability of the trait; SNPs from the MHC (chr6 26M~34M) region was removed for this traits	-0.3715	0.2218	-1.6746	0.094	0.338739
BMI-AP	Bipolar disorder	21926972	psychiatric	European	SNPs from the MHC (chr6 26M~34M) region was removed for this traits	0.1823	0.112	1.6285	0.1034	0.359652
BMI-AP	Body fat	26833246	anthropometric	Mixed	Caution: using this data may yield less robust results due to minor departure of the LD structure; SNPs from the MHC (chr6 26M~34M) region was removed for this traits	0.1533	0.0976	1.57	0.1164	0.386116
BMI-AP	Child birth weight	23202124	anthropometric	European	SNPs from the MHC (chr6 26M~34M) region was removed for this traits	0.2164	0.149	1.452	0.1465	0.430882
BMI-AP	Height_2010	20881960	anthropometric	European	SNPs from the MHC (chr6 26M~34M) region was removed for this traits	-0.1089	0.0746	-1.4586	0.1447	0.430882
BMI-AP	Systolic blood pressure	UKBB_GWAS	cardiometabolic	European	#N/A	-0.1275	0.0897	-1.4217	0.1551	0.449565
BMI-AP	Age at Menarche	25231870	reproductive	European	SNPs from the MHC (chr6 26M~34M) region was removed for this traits	-0.0969	0.07	-1.3845	0.1662	0.469296
BMI-AP	Dystolic blood pressure	UKBB_GWAS	cardiometabolic	European	#N/A	-0.1231	0.0906	-1.3582	0.1744	0.484444
BMI-AP	Forced expiratory volume in 1 second (FEV1)/Forced Vital capacity(FVC)	26635082	lung_function	European	SNPs from the MHC (chr6 26M~34M) region was removed for this traits	0.1762	0.1295	1.3609	0.1735	0.484444
BMI-AP	Fasting proinsulin	20081858	glycemic	European	Caution: using this data may yield results outside bounds due to relative low Z score of the SNP heritability of the trait; SNPs from the MHC (chr6 26M~34M) region was removed for this traits	-0.2802	0.2239	-1.2515	0.2108	0.53707
BMI-AP	Anorexia Nervosa	24514567	psychiatric	European	SNPs from the MHC (chr6 26M~34M) region was removed for this traits	0.1386	0.1142	1.2131	0.2251	0.56275
BMI-AP	Years of schooling 2016	27225129	education	European	SNPs from the MHC (chr6 26M~34M) region was removed for this traits	0.0801	0.0684	1.1712	0.2415	0.589024
BMI-AP	Extreme height	23563607	anthropometric	European	SNPs from the MHC (chr6 26M~34M) region was removed for this traits	-0.102	0.0902	-1.1312	0.258	0.603721
BMI-AP	College completion	23722424	education	European	SNPs from the MHC (chr6 26M~34M) region was removed for this traits	0.1096	0.0984	1.1134	0.2655	0.610345
BMI-AP	Age of first birth	27798627	reproductive	European	SNPs from the MHC (chr6 26M~34M) region was removed for this traits	0.0946	0.0865	1.0939	0.274	0.616404
BMI-AP	Forced expiratory volume in 1 second (FEV1)	26635082	lung_function	European	SNPs from the MHC (chr6 26M~34M) region was removed for this traits	0.1354	0.1274	1.0632	0.2877	0.628852
BMI-AP	Forced expiratory volume in 1 second (FEV1)/Forced Vital capacity(FVC)	21946350	lung_function	European	SNPs from the MHC (chr6 26M~34M) region was removed for this traits	0.13	0.124	1.0484	0.2945	0.629947
BMI-AP	Femoral neck bone mineral density	22504420	bone	Mixed	Caution: using these data may yield less robust results due to minor departure of the LD structure; SNPs from the MHC (chr6 26M-34M) region were removed for this trait	0.0958	0.0945	1.0142	0.3105	0.634112
BMI-AP	Adiponectin	22479202	cardiometabolic	Mixed	Caution: using this data may yield less robust results due to minor departure of the LD structure; SNPs from the MHC (chr6 26M~34M) region was removed for this traits	0.179	0.1739	1.029	0.3035	0.634112
BMI-AP	Type 2 Diabetes	22885922	glycemic	European	SNPs from the MHC (chr6 26M~34M) region was removed for this traits	-0.1282	0.125	-1.0259	0.3049	0.634112
BMI-AP	Total Cholesterol	20686565	lipids	European	SNPs from the MHC (chr6 26M~34M) region was removed for this traits	-0.0908	0.089	-1.02	0.3077	0.634112
BMI-AP	Fasting glucose main effect	22581228	glycemic	European	SNPs from the MHC (chr6 26M~34M) region was removed for this traits	0.1384	0.1402	0.987	0.3237	0.637833
BMI-AP	Number of children ever born	27798627	reproductive	European	SNPs from the MHC (chr6 26M~34M) region was removed for this traits	0.1107	0.1149	0.9629	0.3356	0.651208
BMI-AP	Forced expiratory volume in 1 second (FEV1)/Forced Vital capacity(FVC)	28166213	lung_function	European	SNPs from the MHC (chr6 26M~34M) region was removed for this traits	-0.0863	0.0926	-0.9319	0.3514	0.669194
BMI-AP	Lumbar spine bone mineral density	22504420	bone	Mixed	Caution: using these data may yield less robust results due to minor departure of the LD structure; SNPs from the MHC (chr6 26M-34M) region were removed for this trait	0.0917	0.1016	0.902	0.367	0.685767
BMI-AP	Childhood IQ	23358156	education	European	SNPs from the MHC (chr6 26M~34M) region was removed for this traits	0.1458	0.1673	0.8713	0.3836	0.707097
BMI-AP	Age at Menopause	26414677	reproductive	European	SNPs from the MHC (chr6 26M~34M) region was removed for this traits	-0.0867	0.1002	-0.8655	0.3868	0.709041
BMI-AP	Alzheimers disease	24162737	neurological	European	SNPs from the MHC (chr6 26M~34M) region was removed for this traits	-0.1418	0.1745	-0.8126	0.4164	0.724156
BMI-AP	Neo-openness to experience	21173776	personality	European	SNPs from the MHC (chr6 26M~34M) region was removed for this traits	0.1269	0.1648	0.7703	0.4412	0.731074
BMI-AP	2hr glucose adjusted for BMI	20081857	glycemic	European	Caution: using this data may yield results outside bounds due to relative low Z score of the SNP heritability of the trait; SNPs from the MHC (chr6 26M~34M) region was removed for this traits	-0.158	0.209	-0.7559	0.4497	0.73247
BMI-AP	HOMA-IR	20081858	glycemic	European	SNPs from the MHC (chr6 26M~34M) region was removed for this traits	0.1307	0.1758	0.7434	0.4572	0.737419
BMI-AP	Parkinsons disease	19915575	neurological	European	SNPs from the MHC (chr6 26M~34M) region was removed for this traits	-0.0741	0.1077	-0.6877	0.4916	0.766202
BMI-AP	Neuroticism	24828478	personality	European	SNPs from the MHC (chr6 26M~34M) region was removed for this traits	0.1259	0.1894	0.6647	0.5062	0.766491
BMI-AP	Attention deficit hyperactivity disorder	20732625	psychiatric	European	Caution: using this data may yield results outside bounds due to relative low Z score of the SNP heritability of the trait; SNPs from the MHC (chr6 26M~34M) region was removed for this traits	0.1471	0.2185	0.6734	0.5007	0.766491
BMI-AP	Extreme waist-to-hip ratio	23563607	anthropometric	European	SNPs from the MHC (chr6 26M~34M) region was removed for this traits	0.091	0.1465	0.6213	0.5344	0.794647
BMI-AP	Forced expiratory volume in 1 second (FEV1)	28166213	lung_function	European	SNPs from the MHC (chr6 26M~34M) region was removed for this traits	-0.0519	0.0869	-0.5973	0.5503	0.812251
BMI-AP	Autism spectrum disorder	0	psychiatric	European	SNPs from the MHC (chr6 26M~34M) region was removed for this traits	-0.0781	0.1403	-0.5569	0.5776	0.834079
BMI-AP	Child birth length	25281659	anthropometric	European	SNPs from the MHC (chr6 26M~34M) region was removed for this traits	0.078	0.1476	0.528	0.5975	0.841549
BMI-AP	Coronary artery disease	26343387	cardiometabolic	Mixed	Caution: using this data may yield less robust results due to minor departure of the LD structure; SNPs from the MHC (chr6 26M~34M) region was removed for this traits	0.0433	0.086	0.5036	0.6145	0.846957
BMI-AP	Forced Vital capacity(FVC)	28166213	lung_function	European	SNPs from the MHC (chr6 26M~34M) region was removed for this traits	-0.0431	0.0878	-0.4913	0.6232	0.846957
BMI-AP	Fasting insulin main effect	22581228	glycemic	European	SNPs from the MHC (chr6 26M~34M) region was removed for this traits	0.0689	0.1532	0.4502	0.6526	0.849359
BMI-AP	Neo-conscientiousness	21173776	personality	European	Caution: using this data may yield results outside bounds due to relative low Z score of the SNP heritability of the trait; SNPs from the MHC (chr6 26M~34M) region was removed for this traits	-0.1055	0.2249	-0.4692	0.6389	0.849359
BMI-AP	Leptin_not_adjBMI	26833098	hormone	European	SNPs from the MHC (chr6 26M~34M) region was removed for this traits	0.0625	0.1546	0.4041	0.6861	0.863019
BMI-AP	Forced Vital capacity(FVC)	26635082	lung_function	European	SNPs from the MHC (chr6 26M~34M) region was removed for this traits	0.0495	0.1213	0.4082	0.6831	0.863019
BMI-AP	Lumbar Spine bone mineral density	26367794	bone	Mixed	Caution: using this data may yield less robust results due to minor departure of the LD structure; SNPs from the MHC (chr6 26M~34M) region was removed for this traits	0.0459	0.1166	0.3931	0.6942	0.864938
BMI-AP	HDL cholesterol	20686565	lipids	European	SNPs from the MHC (chr6 26M~34M) region was removed for this traits	0.0414	0.1138	0.3638	0.716	0.873171
BMI-AP	Waist-to-hip ratio	25673412	anthropometric	European	SNPs from the MHC (chr6 26M~34M) region was removed for this traits	0.0301	0.087	0.3462	0.7292	0.881208
BMI-AP	Difference in height between adolescence and adulthood; age 14	23449627	anthropometric	European	SNPs from the MHC (chr6 26M~34M) region was removed for this traits	0.0589	0.19	0.3099	0.7566	0.906108
BMI-AP	Sitting height ratio	25865494	anthropometric	European	SNPs from the MHC (chr6 26M~34M) region was removed for this traits	-0.0255	0.123	-0.2071	0.8359	0.933966
BMI-AP	Years of schooling 2013	23722424	education	European	SNPs from the MHC (chr6 26M~34M) region was removed for this traits	0.0207	0.0989	0.2093	0.8342	0.933966
BMI-AP	Triglycerides	20686565	lipids	European	SNPs from the MHC (chr6 26M~34M) region was removed for this traits	-0.0194	0.0905	-0.2145	0.8301	0.933966
BMI-AP	Subjective well being	27089181	psychiatric	European	SNPs from the MHC (chr6 26M~34M) region was removed for this traits	-0.0208	0.1073	-0.1934	0.8466	0.943287
BMI-AP	Forced expiratory volume in 1 second (FEV1)	21946350	lung_function	European	SNPs from the MHC (chr6 26M~34M) region was removed for this traits	-0.0206	0.1501	-0.137	0.891	0.963316
BMI-AP	Neuroticism	27089181	personality	European	SNPs from the MHC (chr6 26M~34M) region was removed for this traits	-0.0138	0.0896	-0.1538	0.8778	0.963316
BMI-AP	Height; Females at age 10 and males at age 12	23449627	anthropometric	European	SNPs from the MHC (chr6 26M~34M) region was removed for this traits	0.0089	0.1248	0.0711	0.9433	0.969974
BMI-AP	Forearm Bone mineral density	26367794	bone	Mixed	Caution: using this data may yield results outside bounds due to relative low Z score of the SNP heritability of the trait; using this data may yield less robust results due to minor departure of the LD structure; SNPs from the MHC (chr6 26M~34M) region was removed for this traits	0.0102	0.2831	0.0362	0.9711	0.97864
BMI-AP	Femoral Neck bone mineral density	26367794	bone	Mixed	Caution: using this data may yield less robust results due to minor departure of the LD structure; SNPs from the MHC (chr6 26M~34M) region was removed for this traits	0.0046	0.1163	0.0395	0.9685	0.97864
BMI-AP	Years of schooling (proxy cognitive performance)	25201988	education	European	SNPs from the MHC (chr6 26M~34M) region was removed for this traits	-0.0043	0.1019	-0.0422	0.9663	0.97864
BMI-AP	HOMA-B	20081858	glycemic	European	SNPs from the MHC (chr6 26M~34M) region was removed for this traits	-0.0061	0.1543	-0.0393	0.9686	0.97864
BMI-AP	Amyotrophic lateral sclerosis	27455348	neurological	European	Caution: using this data may yield results outside bounds due to relative low Z score of the SNP heritability of the trait; SNPs from the MHC (chr6 26M~34M) region was removed for this traits	-0.0116	0.2751	-0.0421	0.9664	0.97864
BMI-AP	Depressive symptoms	27089181	psychiatric	European	SNPs from the MHC (chr6 26M~34M) region was removed for this traits	-0.0016	0.1078	-0.0153	0.9878	0.990576

## Sheet: PWV
Supplementary Table S12. Cross trait genetic correlations between five early growth traits and 80 other GWAS phenotypes from LD score regression analyses
trait1	trait2	PMID	Category	ethnicity	note	rg	se	z	p	BH p
PWV	Childhood obesity	22484627	anthropometric	European	SNPs from the MHC (chr6 26M~34M) region was removed for this traits	0.5329	0.0992	5.3719	7.79e-08	1.48381e-06
PWV	Height; Females at age 10 and males at age 12	23449627	anthropometric	European	SNPs from the MHC (chr6 26M~34M) region was removed for this traits	0.43	0.1051	4.0916	4.28e-05	0.000562581
PWV	Child birth length	25281659	anthropometric	European	SNPs from the MHC (chr6 26M~34M) region was removed for this traits	0.4981	0.1386	3.5929	0.0003	0.00333333
PWV	Birth weight	27680694	anthropometric	European	SNPs from the MHC (chr6 26M~34M) region was removed for this traits	0.2444	0.0711	3.4396	0.0006	0.00631579
PWV	Waist circumference	25673412	anthropometric	European	SNPs from the MHC (chr6 26M~34M) region was removed for this traits	0.2253	0.0672	3.3555	0.0008	0.00820513
PWV	Height_2010	20881960	anthropometric	European	SNPs from the MHC (chr6 26M~34M) region was removed for this traits	0.2131	0.0641	3.3241	0.0009	0.009
PWV	Hip circumference	25673412	anthropometric	European	SNPs from the MHC (chr6 26M~34M) region was removed for this traits	0.2195	0.0694	3.1622	0.0016	0.0156098
PWV	Obesity class 1	23563607	anthropometric	European	SNPs from the MHC (chr6 26M~34M) region was removed for this traits	0.2431	0.0788	3.0863	0.002	0.0186047
PWV	Body mass index	20935630	anthropometric	European	SNPs from the MHC (chr6 26M~34M) region was removed for this traits	0.1857	0.0681	2.728	0.0064	0.0483019
PWV	Overweight	23563607	anthropometric	European	SNPs from the MHC (chr6 26M~34M) region was removed for this traits	0.2236	0.0838	2.6681	0.0076	0.0542857
PWV	Infant head circumference	22504419	anthropometric	European	SNPs from the MHC (chr6 26M~34M) region was removed for this traits	0.369	0.1393	2.65	0.008	0.0561404
PWV	Extreme height	23563607	anthropometric	European	SNPs from the MHC (chr6 26M~34M) region was removed for this traits	0.2206	0.0888	2.485	0.013	0.0881356
PWV	Lumbar spine bone mineral density	22504420	bone	Mixed	Caution: using these data may yield less robust results due to minor departure of the LD structure; SNPs from the MHC (chr6 26M-34M) region were removed for this trait	0.2214	0.0919	2.4091	0.016	0.101587
PWV	Lumbar Spine bone mineral density	26367794	bone	Mixed	Caution: using this data may yield less robust results due to minor departure of the LD structure; SNPs from the MHC (chr6 26M~34M) region was removed for this traits	0.2236	0.0966	2.3143	0.0207	0.119429
PWV	HDL cholesterol	20686565	lipids	European	SNPs from the MHC (chr6 26M~34M) region was removed for this traits	-0.2082	0.0901	-2.31	0.0209	0.119429
PWV	PGC cross-disorder analysis	23453885	psychiatric	European	SNPs from the MHC (chr6 26M~34M) region was removed for this traits	0.2047	0.0955	2.1443	0.032	0.168421
PWV	Forced expiratory volume in 1 second (FEV1)/Forced Vital capacity(FVC)	28166213	lung_function	European	SNPs from the MHC (chr6 26M~34M) region was removed for this traits	-0.1529	0.0759	-2.0131	0.0441	0.207529
PWV	Coronary artery disease	26343387	cardiometabolic	Mixed	Caution: using this data may yield less robust results due to minor departure of the LD structure; SNPs from the MHC (chr6 26M~34M) region was removed for this traits	0.135	0.0714	1.89	0.0588	0.255652
PWV	Parkinsons disease	19915575	neurological	European	SNPs from the MHC (chr6 26M~34M) region was removed for this traits	-0.1822	0.0994	-1.8324	0.0669	0.279167
PWV	Extreme waist-to-hip ratio	23563607	anthropometric	European	SNPs from the MHC (chr6 26M~34M) region was removed for this traits	0.2435	0.1353	1.8002	0.0718	0.285545
PWV	Femoral Neck bone mineral density	26367794	bone	Mixed	Caution: using this data may yield less robust results due to minor departure of the LD structure; SNPs from the MHC (chr6 26M~34M) region was removed for this traits	0.1852	0.1076	1.7214	0.0852	0.315556
PWV	Waist-to-hip ratio	25673412	anthropometric	European	SNPs from the MHC (chr6 26M~34M) region was removed for this traits	0.1171	0.0706	1.6575	0.0974	0.345263
PWV	Total Cholesterol	20686565	lipids	European	SNPs from the MHC (chr6 26M~34M) region was removed for this traits	-0.1241	0.0751	-1.6529	0.0984	0.345263
PWV	Obesity class 2	23563607	anthropometric	European	SNPs from the MHC (chr6 26M~34M) region was removed for this traits	0.1336	0.0852	1.5683	0.1168	0.386116
PWV	Childhood IQ	23358156	education	European	SNPs from the MHC (chr6 26M~34M) region was removed for this traits	0.2313	0.1468	1.5759	0.115	0.386116
PWV	HbA1C	20858683	glycemic	European	SNPs from the MHC (chr6 26M~34M) region was removed for this traits	-0.194	0.1272	-1.5253	0.1272	0.417049
PWV	Fasting glucose main effect	22581228	glycemic	European	SNPs from the MHC (chr6 26M~34M) region was removed for this traits	0.165	0.1087	1.5174	0.1292	0.420163
PWV	Major depressive disorder	22472876	psychiatric	European	SNPs from the MHC (chr6 26M~34M) region was removed for this traits	0.1889	0.1254	1.5067	0.1319	0.42208
PWV	Extreme bmi	23563607	anthropometric	European	SNPs from the MHC (chr6 26M~34M) region was removed for this traits	0.1624	0.109	1.4897	0.1363	0.426061
PWV	Bipolar disorder	21926972	psychiatric	European	SNPs from the MHC (chr6 26M~34M) region was removed for this traits	0.1462	0.0992	1.4735	0.1406	0.426061
PWV	Schizophrenia	25056061	psychiatric	Mixed	Caution: using this data may yield less robust results due to minor departure of the LD structure; SNPs from the MHC (chr6 26M~34M) region was removed for this traits	0.0969	0.0654	1.4819	0.1384	0.426061
PWV	Child birth weight	23202124	anthropometric	European	SNPs from the MHC (chr6 26M~34M) region was removed for this traits	0.187	0.1286	1.4545	0.1458	0.430882
PWV	Forced expiratory volume in 1 second (FEV1)	28166213	lung_function	European	SNPs from the MHC (chr6 26M~34M) region was removed for this traits	-0.0953	0.0705	-1.3523	0.1763	0.486345
PWV	Femoral neck bone mineral density	22504420	bone	Mixed	Caution: using these data may yield less robust results due to minor departure of the LD structure; SNPs from the MHC (chr6 26M-34M) region were removed for this trait	0.1085	0.0817	1.3285	0.184	0.497568
PWV	Obesity class 3	23563607	anthropometric	European	SNPs from the MHC (chr6 26M~34M) region was removed for this traits	0.1504	0.1172	1.2831	0.1995	0.521569
PWV	HOMA-B	20081858	glycemic	European	SNPs from the MHC (chr6 26M~34M) region was removed for this traits	-0.1462	0.1222	-1.1959	0.2317	0.572099
PWV	Years of schooling (proxy cognitive performance)	25201988	education	European	SNPs from the MHC (chr6 26M~34M) region was removed for this traits	-0.0996	0.0836	-1.1921	0.2332	0.57227
PWV	Adiponectin	22479202	cardiometabolic	Mixed	Caution: using this data may yield less robust results due to minor departure of the LD structure; SNPs from the MHC (chr6 26M~34M) region was removed for this traits	-0.1323	0.1268	-1.0429	0.297	0.630265
PWV	Forearm Bone mineral density	26367794	bone	Mixed	Caution: using this data may yield results outside bounds due to relative low Z score of the SNP heritability of the trait; using this data may yield less robust results due to minor departure of the LD structure; SNPs from the MHC (chr6 26M~34M) region was removed for this traits	0.2334	0.2256	1.0344	0.3009	0.633474
PWV	Difference in height between childhood and adulthood; age 8	23449627	anthropometric	European	SNPs from the MHC (chr6 26M~34M) region was removed for this traits	-0.1355	0.1351	-1.003	0.3158	0.636
PWV	Fasting proinsulin	20081858	glycemic	European	Caution: using this data may yield results outside bounds due to relative low Z score of the SNP heritability of the trait; SNPs from the MHC (chr6 26M~34M) region was removed for this traits	-0.1956	0.1959	-0.9986	0.318	0.636
PWV	Amyotrophic lateral sclerosis	27455348	neurological	European	Caution: using this data may yield results outside bounds due to relative low Z score of the SNP heritability of the trait; SNPs from the MHC (chr6 26M~34M) region was removed for this traits	-0.1843	0.1841	-1.0014	0.3167	0.636
PWV	Age at Menarche	25231870	reproductive	European	SNPs from the MHC (chr6 26M~34M) region was removed for this traits	-0.0568	0.0612	-0.9288	0.353	0.669194
PWV	Number of children ever born	27798627	reproductive	European	SNPs from the MHC (chr6 26M~34M) region was removed for this traits	0.0804	0.0881	0.9126	0.3614	0.678685
PWV	Subjective well being	27089181	psychiatric	European	SNPs from the MHC (chr6 26M~34M) region was removed for this traits	-0.0859	0.0979	-0.8779	0.38	0.703704
PWV	Neo-conscientiousness	21173776	personality	European	Caution: using this data may yield results outside bounds due to relative low Z score of the SNP heritability of the trait; SNPs from the MHC (chr6 26M~34M) region was removed for this traits	-0.1665	0.1967	-0.8466	0.3972	0.717143
PWV	Depressive symptoms	27089181	psychiatric	European	SNPs from the MHC (chr6 26M~34M) region was removed for this traits	-0.0799	0.0949	-0.8417	0.4	0.717143
PWV	Alzheimers disease	24162737	neurological	European	SNPs from the MHC (chr6 26M~34M) region was removed for this traits	-0.1332	0.1611	-0.8269	0.4083	0.721233
PWV	Forced Vital capacity(FVC)	28166213	lung_function	European	SNPs from the MHC (chr6 26M~34M) region was removed for this traits	-0.0555	0.0702	-0.7896	0.4297	0.731074
PWV	Dystolic blood pressure	UKBB_GWAS	cardiometabolic	European	#N/A	-0.0559	0.0731	-0.7647	0.4445	0.731687
PWV	Forced expiratory volume in 1 second (FEV1)	26635082	lung_function	European	SNPs from the MHC (chr6 26M~34M) region was removed for this traits	-0.0692	0.1013	-0.6836	0.4942	0.766202
PWV	Age of first birth	27798627	reproductive	European	SNPs from the MHC (chr6 26M~34M) region was removed for this traits	-0.0512	0.0738	-0.6941	0.4876	0.766202
PWV	Forced Vital capacity(FVC)	26635082	lung_function	European	SNPs from the MHC (chr6 26M~34M) region was removed for this traits	-0.0679	0.1023	-0.6639	0.5067	0.766491
PWV	Difference in height between adolescence and adulthood; age 14	23449627	anthropometric	European	SNPs from the MHC (chr6 26M~34M) region was removed for this traits	0.1107	0.1684	0.6574	0.5109	0.768271
PWV	Systolic blood pressure	UKBB_GWAS	cardiometabolic	European	#N/A	-0.0413	0.0698	-0.5911	0.5545	0.812454
PWV	Years of schooling 2013	23722424	education	European	SNPs from the MHC (chr6 26M~34M) region was removed for this traits	-0.049	0.0861	-0.5692	0.5692	0.827927
PWV	Leptin_not_adjBMI	26833098	hormone	European	SNPs from the MHC (chr6 26M~34M) region was removed for this traits	0.0725	0.1337	0.5421	0.5877	0.836584
PWV	LDL cholesterol	20686565	lipids	European	SNPs from the MHC (chr6 26M~34M) region was removed for this traits	-0.0449	0.0826	-0.5445	0.5861	0.836584
PWV	Body fat	26833246	anthropometric	Mixed	Caution: using this data may yield less robust results due to minor departure of the LD structure; SNPs from the MHC (chr6 26M~34M) region was removed for this traits	0.0464	0.0863	0.5377	0.5908	0.83788
PWV	College completion	23722424	education	European	SNPs from the MHC (chr6 26M~34M) region was removed for this traits	-0.0413	0.0839	-0.4922	0.6225	0.846957
PWV	Fasting insulin main effect	22581228	glycemic	European	SNPs from the MHC (chr6 26M~34M) region was removed for this traits	0.0635	0.1307	0.4856	0.6273	0.846957
PWV	Forced expiratory volume in 1 second (FEV1)/Forced Vital capacity(FVC)	21946350	lung_function	European	SNPs from the MHC (chr6 26M~34M) region was removed for this traits	-0.0475	0.0971	-0.4891	0.6248	0.846957
PWV	Years of schooling 2016	27225129	education	European	SNPs from the MHC (chr6 26M~34M) region was removed for this traits	-0.0271	0.0617	-0.4396	0.6602	0.849359
PWV	Type 2 Diabetes	22885922	glycemic	European	SNPs from the MHC (chr6 26M~34M) region was removed for this traits	0.0466	0.1024	0.4548	0.6492	0.849359
PWV	Forced expiratory volume in 1 second (FEV1)	21946350	lung_function	European	SNPs from the MHC (chr6 26M~34M) region was removed for this traits	-0.062	0.1479	-0.4197	0.6747	0.85949
PWV	Neuroticism	27089181	personality	European	SNPs from the MHC (chr6 26M~34M) region was removed for this traits	-0.0318	0.0782	-0.4063	0.6845	0.863019
PWV	HOMA-IR	20081858	glycemic	European	SNPs from the MHC (chr6 26M~34M) region was removed for this traits	0.0545	0.1383	0.3941	0.6935	0.864938
PWV	Neo-openness to experience	21173776	personality	European	SNPs from the MHC (chr6 26M~34M) region was removed for this traits	-0.0657	0.1678	-0.3914	0.6955	0.864938
PWV	Sitting height ratio	25865494	anthropometric	European	SNPs from the MHC (chr6 26M~34M) region was removed for this traits	0.0293	0.114	0.2573	0.7969	0.925158
PWV	Triglycerides	20686565	lipids	European	SNPs from the MHC (chr6 26M~34M) region was removed for this traits	0.018	0.0679	0.2649	0.7911	0.925158
PWV	Attention deficit hyperactivity disorder (No GC)	27663945	psychiatric	European	Caution: using this data may yield results outside bounds due to relative low Z score of the SNP heritability of the trait; SNPs from the MHC (chr6 26M~34M) region was removed for this traits	-0.0474	0.2043	-0.2318	0.8167	0.930568
PWV	Attention deficit hyperactivity disorder (GC)	27663945	psychiatric	European	Caution: using this data may yield results outside bounds due to relative low Z score of the SNP heritability of the trait; SNPs from the MHC (chr6 26M~34M) region was removed for this traits	-0.0455	0.2047	-0.2224	0.824	0.931073
PWV	Leptin_adjBMI	26833098	hormone	European	SNPs from the MHC (chr6 26M~34M) region was removed for this traits	-0.0224	0.1372	-0.1632	0.8704	0.960441
PWV	Forced expiratory volume in 1 second (FEV1)/Forced Vital capacity(FVC)	26635082	lung_function	European	SNPs from the MHC (chr6 26M~34M) region was removed for this traits	0.011	0.1142	0.0966	0.9231	0.963316
PWV	Neuroticism	24828478	personality	European	SNPs from the MHC (chr6 26M~34M) region was removed for this traits	0.0142	0.1557	0.091	0.9275	0.963316
PWV	Anorexia Nervosa	24514567	psychiatric	European	SNPs from the MHC (chr6 26M~34M) region was removed for this traits	0.01	0.0826	0.1215	0.9033	0.963316
PWV	Autism spectrum disorder	0	psychiatric	European	SNPs from the MHC (chr6 26M~34M) region was removed for this traits	0.0092	0.1006	0.091	0.9275	0.963316
PWV	2hr glucose adjusted for BMI	20081857	glycemic	European	Caution: using this data may yield results outside bounds due to relative low Z score of the SNP heritability of the trait; SNPs from the MHC (chr6 26M~34M) region was removed for this traits	-0.0107	0.1772	-0.0603	0.9519	0.976308
PWV	Age at Menopause	26414677	reproductive	European	SNPs from the MHC (chr6 26M~34M) region was removed for this traits	0.0049	0.0863	0.0563	0.9551	0.977084
PWV	Attention deficit hyperactivity disorder	20732625	psychiatric	European	Caution: using this data may yield results outside bounds due to relative low Z score of the SNP heritability of the trait; SNPs from the MHC (chr6 26M~34M) region was removed for this traits	0.0027	0.1815	0.015	0.9881	0.990576

## Sheet: PHV
Supplementary Table S12. Cross trait genetic correlations between five early growth traits and 80 other GWAS phenotypes from LD score regression analyses
trait1	trait2	PMID	Category	ethnicity	note	rg	se	z	p	BH p
PHV	Extreme height	23563607	anthropometric	European	SNPs from the MHC (chr6 26M~34M) region was removed for this traits	0.7759	0.2673	2.9031	0.0037	0.0302041
PHV	Height_2010	20881960	anthropometric	European	SNPs from the MHC (chr6 26M~34M) region was removed for this traits	0.807	0.2861	2.8208	0.0048	0.0376471
PHV	Height; Females at age 10 and males at age 12	23449627	anthropometric	European	SNPs from the MHC (chr6 26M~34M) region was removed for this traits	1.0268	0.4317	2.3783	0.0174	0.105455
PHV	Forced expiratory volume in 1 second (FEV1)	26635082	lung_function	European	SNPs from the MHC (chr6 26M~34M) region was removed for this traits	-0.4704	0.2296	-2.0488	0.0405	0.192857
PHV	Forced Vital capacity(FVC)	26635082	lung_function	European	SNPs from the MHC (chr6 26M~34M) region was removed for this traits	-0.4948	0.2488	-1.9887	0.0467	0.217209
PHV	Extreme waist-to-hip ratio	23563607	anthropometric	European	SNPs from the MHC (chr6 26M~34M) region was removed for this traits	0.6205	0.3267	1.8997	0.0575	0.254066
PHV	Child birth length	25281659	anthropometric	European	SNPs from the MHC (chr6 26M~34M) region was removed for this traits	0.7539	0.4371	1.7248	0.0846	0.315556
PHV	Lumbar spine bone mineral density	22504420	bone	Mixed	Caution: using these data may yield less robust results due to minor departure of the LD structure; SNPs from the MHC (chr6 26M-34M) region were removed for this trait	0.3414	0.2031	1.6809	0.0928	0.337455
PHV	College completion	23722424	education	European	SNPs from the MHC (chr6 26M~34M) region was removed for this traits	-0.2933	0.1998	-1.4675	0.1422	0.427669
PHV	Obesity class 2	23563607	anthropometric	European	SNPs from the MHC (chr6 26M~34M) region was removed for this traits	-0.2341	0.1674	-1.3985	0.162	0.466187
PHV	Triglycerides	20686565	lipids	European	SNPs from the MHC (chr6 26M~34M) region was removed for this traits	0.2216	0.1591	1.3929	0.1636	0.467429
PHV	Years of schooling (proxy cognitive performance)	25201988	education	European	SNPs from the MHC (chr6 26M~34M) region was removed for this traits	-0.2753	0.199	-1.3832	0.1666	0.469296
PHV	Forced Vital capacity(FVC)	28166213	lung_function	European	SNPs from the MHC (chr6 26M~34M) region was removed for this traits	-0.165	0.1243	-1.3282	0.1841	0.497568
PHV	Leptin_not_adjBMI	26833098	hormone	European	SNPs from the MHC (chr6 26M~34M) region was removed for this traits	-0.3336	0.2635	-1.2659	0.2056	0.527949
PHV	HOMA-B	20081858	glycemic	European	SNPs from the MHC (chr6 26M~34M) region was removed for this traits	-0.3088	0.2505	-1.2329	0.2176	0.547421
PHV	Body fat	26833246	anthropometric	Mixed	Caution: using this data may yield less robust results due to minor departure of the LD structure; SNPs from the MHC (chr6 26M~34M) region was removed for this traits	-0.1765	0.1533	-1.1513	0.2496	0.601198
PHV	Years of schooling 2013	23722424	education	European	SNPs from the MHC (chr6 26M~34M) region was removed for this traits	-0.1949	0.1729	-1.1274	0.2596	0.603721
PHV	Forced expiratory volume in 1 second (FEV1)	28166213	lung_function	European	SNPs from the MHC (chr6 26M~34M) region was removed for this traits	-0.1347	0.1192	-1.1305	0.2583	0.603721
PHV	Childhood IQ	23358156	education	European	SNPs from the MHC (chr6 26M~34M) region was removed for this traits	0.3293	0.3	1.0976	0.2724	0.616404
PHV	Waist circumference	25673412	anthropometric	European	SNPs from the MHC (chr6 26M~34M) region was removed for this traits	0.1179	0.1099	1.0732	0.2832	0.628852
PHV	Forced expiratory volume in 1 second (FEV1)/Forced Vital capacity(FVC)	21946350	lung_function	European	SNPs from the MHC (chr6 26M~34M) region was removed for this traits	-0.1954	0.1837	-1.0634	0.2876	0.628852
PHV	Dystolic blood pressure	UKBB_GWAS	cardiometabolic	European	#N/A	0.1388	0.1318	1.0535	0.2921	0.629247
PHV	Fasting glucose main effect	22581228	glycemic	European	SNPs from the MHC (chr6 26M~34M) region was removed for this traits	0.1878	0.1855	1.0125	0.3113	0.634112
PHV	Difference in height between childhood and adulthood; age 8	23449627	anthropometric	European	SNPs from the MHC (chr6 26M~34M) region was removed for this traits	0.2869	0.2889	0.9932	0.3206	0.637833
PHV	Forced expiratory volume in 1 second (FEV1)	21946350	lung_function	European	SNPs from the MHC (chr6 26M~34M) region was removed for this traits	-0.361	0.3648	-0.9896	0.3224	0.637833
PHV	Age of first birth	27798627	reproductive	European	SNPs from the MHC (chr6 26M~34M) region was removed for this traits	-0.1325	0.138	-0.96	0.337	0.651208
PHV	HDL cholesterol	20686565	lipids	European	SNPs from the MHC (chr6 26M~34M) region was removed for this traits	-0.1537	0.1607	-0.9562	0.339	0.651923
PHV	Autism spectrum disorder	0	psychiatric	European	SNPs from the MHC (chr6 26M~34M) region was removed for this traits	0.1686	0.1798	0.938	0.3482	0.666411
PHV	Lumbar Spine bone mineral density	26367794	bone	Mixed	Caution: using this data may yield less robust results due to minor departure of the LD structure; SNPs from the MHC (chr6 26M~34M) region was removed for this traits	0.1728	0.1922	0.8992	0.3686	0.685767
PHV	Obesity class 1	23563607	anthropometric	European	SNPs from the MHC (chr6 26M~34M) region was removed for this traits	-0.1145	0.1327	-0.863	0.3882	0.709041
PHV	Adiponectin	22479202	cardiometabolic	Mixed	Caution: using this data may yield less robust results due to minor departure of the LD structure; SNPs from the MHC (chr6 26M~34M) region was removed for this traits	-0.2209	0.2571	-0.8595	0.3901	0.709273
PHV	Overweight	23563607	anthropometric	European	SNPs from the MHC (chr6 26M~34M) region was removed for this traits	-0.1114	0.135	-0.8251	0.4093	0.721233
PHV	Infant head circumference	22504419	anthropometric	European	SNPs from the MHC (chr6 26M~34M) region was removed for this traits	0.2493	0.3072	0.8115	0.4171	0.724156
PHV	Neuroticism	24828478	personality	European	SNPs from the MHC (chr6 26M~34M) region was removed for this traits	0.2491	0.3077	0.8095	0.4182	0.724156
PHV	Anorexia Nervosa	24514567	psychiatric	European	SNPs from the MHC (chr6 26M~34M) region was removed for this traits	-0.1481	0.1845	-0.8027	0.4222	0.726524
PHV	Attention deficit hyperactivity disorder (GC)	27663945	psychiatric	European	Caution: using this data may yield results outside bounds due to relative low Z score of the SNP heritability of the trait; SNPs from the MHC (chr6 26M~34M) region was removed for this traits	0.3107	0.3879	0.8009	0.4232	0.726524
PHV	Attention deficit hyperactivity disorder (No GC)	27663945	psychiatric	European	Caution: using this data may yield results outside bounds due to relative low Z score of the SNP heritability of the trait; SNPs from the MHC (chr6 26M~34M) region was removed for this traits	0.3111	0.3903	0.7972	0.4254	0.727179
PHV	Hip circumference	25673412	anthropometric	European	SNPs from the MHC (chr6 26M~34M) region was removed for this traits	0.0911	0.1174	0.7761	0.4377	0.731074
PHV	HbA1C	20858683	glycemic	European	SNPs from the MHC (chr6 26M~34M) region was removed for this traits	-0.176	0.2283	-0.7709	0.4408	0.731074
PHV	Femoral Neck bone mineral density	26367794	bone	Mixed	Caution: using this data may yield less robust results due to minor departure of the LD structure; SNPs from the MHC (chr6 26M~34M) region was removed for this traits	0.1508	0.2006	0.7516	0.4523	0.73247
PHV	Neo-conscientiousness	21173776	personality	European	Caution: using this data may yield results outside bounds due to relative low Z score of the SNP heritability of the trait; SNPs from the MHC (chr6 26M~34M) region was removed for this traits	0.2999	0.3956	0.7582	0.4483	0.73247
PHV	Forearm Bone mineral density	26367794	bone	Mixed	Caution: using this data may yield results outside bounds due to relative low Z score of the SNP heritability of the trait; using this data may yield less robust results due to minor departure of the LD structure; SNPs from the MHC (chr6 26M~34M) region was removed for this traits	-0.2983	0.4355	-0.685	0.4933	0.766202
PHV	Depressive symptoms	27089181	psychiatric	European	SNPs from the MHC (chr6 26M~34M) region was removed for this traits	-0.137	0.1997	-0.6857	0.4929	0.766202
PHV	Age at Menopause	26414677	reproductive	European	SNPs from the MHC (chr6 26M~34M) region was removed for this traits	0.1012	0.1472	0.6877	0.4916	0.766202
PHV	Childhood obesity	22484627	anthropometric	European	SNPs from the MHC (chr6 26M~34M) region was removed for this traits	-0.1235	0.1859	-0.6645	0.5064	0.766491
PHV	Waist-to-hip ratio	25673412	anthropometric	European	SNPs from the MHC (chr6 26M~34M) region was removed for this traits	0.0727	0.1098	0.6622	0.5078	0.766491
PHV	Attention deficit hyperactivity disorder	20732625	psychiatric	European	Caution: using this data may yield results outside bounds due to relative low Z score of the SNP heritability of the trait; SNPs from the MHC (chr6 26M~34M) region was removed for this traits	-0.2534	0.3742	-0.6771	0.4984	0.766491
PHV	Parkinsons disease	19915575	neurological	European	SNPs from the MHC (chr6 26M~34M) region was removed for this traits	-0.1274	0.1971	-0.6463	0.5181	0.775224
PHV	Amyotrophic lateral sclerosis	27455348	neurological	European	Caution: using this data may yield results outside bounds due to relative low Z score of the SNP heritability of the trait; SNPs from the MHC (chr6 26M~34M) region was removed for this traits	-0.2127	0.33	-0.6443	0.5194	0.775224
PHV	Neuroticism	27089181	personality	European	SNPs from the MHC (chr6 26M~34M) region was removed for this traits	0.0929	0.1688	0.5505	0.582	0.836584
PHV	Extreme bmi	23563607	anthropometric	European	SNPs from the MHC (chr6 26M~34M) region was removed for this traits	-0.0824	0.154	-0.5349	0.5928	0.83788
PHV	Obesity class 3	23563607	anthropometric	European	SNPs from the MHC (chr6 26M~34M) region was removed for this traits	-0.0876	0.1823	-0.4806	0.6308	0.846957
PHV	Coronary artery disease	26343387	cardiometabolic	Mixed	Caution: using this data may yield less robust results due to minor departure of the LD structure; SNPs from the MHC (chr6 26M~34M) region was removed for this traits	0.0704	0.1366	0.5156	0.6061	0.846957
PHV	Femoral neck bone mineral density	22504420	bone	Mixed	Caution: using these data may yield less robust results due to minor departure of the LD structure; SNPs from the MHC (chr6 26M-34M) region were removed for this trait	0.0661	0.1514	0.4369	0.6622	0.849359
PHV	Years of schooling 2016	27225129	education	European	SNPs from the MHC (chr6 26M~34M) region was removed for this traits	-0.0442	0.0969	-0.4559	0.6484	0.849359
PHV	Alzheimers disease	24162737	neurological	European	SNPs from the MHC (chr6 26M~34M) region was removed for this traits	-0.1412	0.3049	-0.4632	0.6432	0.849359
PHV	Major depressive disorder	22472876	psychiatric	European	SNPs from the MHC (chr6 26M~34M) region was removed for this traits	-0.1043	0.2383	-0.4376	0.6617	0.849359
PHV	Fasting proinsulin	20081858	glycemic	European	Caution: using this data may yield results outside bounds due to relative low Z score of the SNP heritability of the trait; SNPs from the MHC (chr6 26M~34M) region was removed for this traits	-0.1167	0.2806	-0.4159	0.6775	0.860317
PHV	Body mass index	20935630	anthropometric	European	SNPs from the MHC (chr6 26M~34M) region was removed for this traits	-0.0448	0.1155	-0.388	0.698	0.864938
PHV	Systolic blood pressure	UKBB_GWAS	cardiometabolic	European	#N/A	0.0451	0.1166	0.3869	0.6988	0.864938
PHV	Bipolar disorder	21926972	psychiatric	European	SNPs from the MHC (chr6 26M~34M) region was removed for this traits	-0.0639	0.1729	-0.3693	0.7119	0.870826
PHV	LDL cholesterol	20686565	lipids	European	SNPs from the MHC (chr6 26M~34M) region was removed for this traits	-0.0568	0.16	-0.3547	0.7228	0.878784
PHV	Birth weight	27680694	anthropometric	European	SNPs from the MHC (chr6 26M~34M) region was removed for this traits	-0.0406	0.1349	-0.3011	0.7634	0.906113
PHV	Fasting insulin main effect	22581228	glycemic	European	SNPs from the MHC (chr6 26M~34M) region was removed for this traits	-0.065	0.2138	-0.3039	0.7612	0.906113
PHV	Subjective well being	27089181	psychiatric	European	SNPs from the MHC (chr6 26M~34M) region was removed for this traits	-0.0582	0.1905	-0.3054	0.76	0.906113
PHV	Forced expiratory volume in 1 second (FEV1)/Forced Vital capacity(FVC)	26635082	lung_function	European	SNPs from the MHC (chr6 26M~34M) region was removed for this traits	0.0618	0.2164	0.2856	0.7751	0.917278
PHV	Type 2 Diabetes	22885922	glycemic	European	SNPs from the MHC (chr6 26M~34M) region was removed for this traits	0.0483	0.1788	0.2704	0.7868	0.925158
PHV	2hr glucose adjusted for BMI	20081857	glycemic	European	Caution: using this data may yield results outside bounds due to relative low Z score of the SNP heritability of the trait; SNPs from the MHC (chr6 26M~34M) region was removed for this traits	-0.0834	0.3263	-0.2556	0.7983	0.925158
PHV	Age at Menarche	25231870	reproductive	European	SNPs from the MHC (chr6 26M~34M) region was removed for this traits	-0.0292	0.1198	-0.244	0.8072	0.925158
PHV	HOMA-IR	20081858	glycemic	European	SNPs from the MHC (chr6 26M~34M) region was removed for this traits	0.057	0.254	0.2244	0.8224	0.931073
PHV	Schizophrenia	25056061	psychiatric	Mixed	Caution: using this data may yield less robust results due to minor departure of the LD structure; SNPs from the MHC (chr6 26M~34M) region was removed for this traits	0.0187	0.1011	0.1853	0.853	0.945152
PHV	Child birth weight	23202124	anthropometric	European	SNPs from the MHC (chr6 26M~34M) region was removed for this traits	0.0226	0.2397	0.0943	0.9249	0.963316
PHV	Difference in height between adolescence and adulthood; age 14	23449627	anthropometric	European	SNPs from the MHC (chr6 26M~34M) region was removed for this traits	-0.0294	0.3078	-0.0955	0.9239	0.963316
PHV	Sitting height ratio	25865494	anthropometric	European	SNPs from the MHC (chr6 26M~34M) region was removed for this traits	0.024	0.1733	0.1387	0.8897	0.963316
PHV	Total Cholesterol	20686565	lipids	European	SNPs from the MHC (chr6 26M~34M) region was removed for this traits	-0.0206	0.1462	-0.1407	0.8881	0.963316
PHV	Neo-openness to experience	21173776	personality	European	SNPs from the MHC (chr6 26M~34M) region was removed for this traits	0.0429	0.3755	0.1142	0.9091	0.963316
PHV	PGC cross-disorder analysis	23453885	psychiatric	European	SNPs from the MHC (chr6 26M~34M) region was removed for this traits	-0.0175	0.1621	-0.108	0.914	0.963316
PHV	Number of children ever born	27798627	reproductive	European	SNPs from the MHC (chr6 26M~34M) region was removed for this traits	0.0169	0.1436	0.1175	0.9064	0.963316
PHV	Forced expiratory volume in 1 second (FEV1)/Forced Vital capacity(FVC)	28166213	lung_function	European	SNPs from the MHC (chr6 26M~34M) region was removed for this traits	-0.0048	0.1329	-0.036	0.9713	0.97864
PHV	Leptin_adjBMI	26833098	hormone	European	SNPs from the MHC (chr6 26M~34M) region was removed for this traits	-0.0003	0.2553	-0.001	0.9992	0.9992
